# Supplementary material for: Methanogenic patterns in the gut microbiome are associated with survival in a population of feral horses
Source: Nat Commun. 2024 Jul 22;15:6012. doi: 10.1038/s41467-024-49963-x (PMC11263349; doi:10.1038/s41467-024-49963-x)
Supplement: Supplementary file 5 — Supplementary dataset 1-4 [file 41467_2024_49963_MOESM5_ESM.xlsx]

## Sheet: Supplementary-Data.1
Supplementary Data 1: Statistical outputs from two-sided binomial generalized linear mixed effects models used to estimate relationships between microbial taxon abundance (centred log-transformed) and Sable Island horse survival (2394 samples spanning 2394 individuals). Q-values reflect Benjamini and Hochberg false-discovery rate adjustment for multiple comparisons.
Column	Description
Kingdom	Kingdom of microbial taxon
Phylum	Phylum or lowest classifiable level of taxon
Class	Class or lowest classifiable level of taxon
Order	Order or lowest classifiable level of taxon
Family	Family or lowest classifiable level of taxon
Genus	Genus or lowest classifiable level of taxon
Species	Species/strain/co-abundant gene group or lowest classifiable level of taxon
coefficient	Model coefficient estimates from glmms used to estimate relationships between horse survival and taxon/gene family abundance (centred log-transformed). Coefficients in tables 1 & 2 are derived from logistic regression (logit link) models in which horse overwinter survival was coded as survived (1) or died (0). Coefficients from tables 3 & 4 derive from linear mixed effects models in which taxon/g…
standard_error	Standard error in coefficient measurements
z-statistic	Test statistic from generalized linear mixed effects models
p-value	p value from model outputs
q-value	q value based on Benjamini-Hochberg false discovery rate adjustments of p values
Kingdom	Phylum	Class	Order	Family	Genus	Species	coefficient	standard_error	z-statistic	p-value	q-value
Archaea	Candidatus_Bathyarchaeota	Candidatus_Bathyarchaeota_unclassified	Candidatus_Bathyarchaeota_unclassified	Candidatus_Bathyarchaeota_unclassified	Candidatus_Bathyarchaeota_unclassified	Candidatus_Bathyarchaeota_archaeon	0.0646624	0.0640557	1.00947	0.312748	0.50027
Archaea	Candidatus_Lokiarchaeota	Candidatus_Lokiarchaeota_unclassified	Candidatus_Lokiarchaeota_unclassified	Candidatus_Lokiarchaeota_unclassified	Candidatus_Lokiarchaeota_unclassified	Candidatus_Lokiarchaeota_archaeon	0.0145419	0.0607862	0.23923	0.810927	0.897609
Archaea	Candidatus_Thermoplasmatota	Thermoplasmata	Methanomassiliicoccales	Candidatus_Methanomethylophilaceae	Candidatus_Methanomethylophilus	Candidatus_Methanomethylophilus_alvus	-0.150166	0.0643188	-2.33471	0.0195586	0.0953105
Archaea	Candidatus_Thermoplasmatota	Thermoplasmata	Methanomassiliicoccales	Candidatus_Methanomethylophilaceae	Candidatus_Methanomethylophilus	Candidatus_Methanomethylophilus_unclassified	-0.0841324	0.0642789	-1.30887	0.19058	0.361258
Archaea	Candidatus_Thermoplasmatota	Thermoplasmata	Methanomassiliicoccales	Methanomassiliicoccaceae	Candidatus_Methanoplasma	Candidatus_Methanoplasma_termitum	0.0128105	0.0642915	0.199257	0.842062	0.916427
Archaea	Candidatus_Thermoplasmatota	Thermoplasmata	Methanomassiliicoccales	Methanomassiliicoccales_unclassified	Methanomassiliicoccales_unclassified	Methanomassiliicoccales_archaeon_Mx-02	-0.0267488	0.0623816	-0.428793	0.668074	0.804551
Archaea	Candidatus_Thermoplasmatota	Thermoplasmata	Methanomassiliicoccales	Methanomassiliicoccales_unclassified	Methanomassiliicoccales_unclassified	Methanomassiliicoccales_archaeon_Mx-06	0.0625826	0.0645414	0.969649	0.332221	0.519798
Archaea	Candidatus_Thermoplasmatota	Thermoplasmata	Methanomassiliicoccales	Methanomassiliicoccales_unclassified	Methanomassiliicoccales_unclassified	Methanomassiliicoccales_archaeon_RumEn_M2	-0.0647993	0.0607851	-1.06604	0.286406	0.470567
Archaea	Candidatus_Thermoplasmatota	Thermoplasmata	Methanomassiliicoccales	Methanomassiliicoccales_unclassified	Methanomassiliicoccales_unclassified	Methanomassiliicoccales_unclassified	-0.0174329	0.064201	-0.271535	0.785979	0.883154
Archaea	Candidatus_Thermoplasmatota	Thermoplasmata	Thermoplasmata_unclassified	Thermoplasmata_unclassified	Thermoplasmata_unclassified	methanogenic_archaeon_ISO4-H5	-0.118973	0.0689754	-1.72486	0.084552	0.223297
Archaea	Candidatus_Thermoplasmatota	Thermoplasmata	Thermoplasmata_unclassified	Thermoplasmata_unclassified	Thermoplasmata_unclassified	Thermoplasmata_archaeon	0.0545029	0.0663151	0.821879	0.411146	0.599763
Archaea	Candidatus_Thermoplasmatota	Thermoplasmata	Thermoplasmatales	Thermoplasmatales_unclassified	Thermoplasmatales_unclassified	Thermoplasmatales_archaeon_BRNA1	-0.116454	0.065395	-1.78078	0.0749482	0.213325
Archaea	Euryarchaeota	Euryarchaeota_unclassified	Euryarchaeota_unclassified	Euryarchaeota_unclassified	Euryarchaeota_unclassified	Euryarchaeota_archaeon	0.0790972	0.0658	1.20209	0.22933	0.404129
Archaea	Euryarchaeota	Methanobacteria	Methanobacteriales	Methanobacteriaceae	Methanobrevibacter	Methanobrevibacter_gottschalkii	-0.234529	0.0639165	-3.66931	0.00024321	0.0103463
Archaea	Euryarchaeota	Methanobacteria	Methanobacteriales	Methanobacteriaceae	Methanobrevibacter	Methanobrevibacter_millerae	-0.185873	0.0625755	-2.97038	0.00297431	0.0368552
Archaea	Euryarchaeota	Methanobacteria	Methanobacteriales	Methanobacteriaceae	Methanobrevibacter	Methanobrevibacter_olleyae	-0.225103	0.0659572	-3.41286	0.000642857	0.017055
Archaea	Euryarchaeota	Methanobacteria	Methanobacteriales	Methanobacteriaceae	Methanobrevibacter	Methanobrevibacter_ruminantium	-0.246521	0.0655815	-3.759	0.000170592	0.00868019
Archaea	Euryarchaeota	Methanobacteria	Methanobacteriales	Methanobacteriaceae	Methanobrevibacter	Methanobrevibacter_sp._YE315	-0.102459	0.0642979	-1.5935	0.111048	0.260104
Archaea	Euryarchaeota	Methanobacteria	Methanobacteriales	Methanobacteriaceae	Methanobrevibacter	Methanobrevibacter_thaueri	-0.176862	0.0633899	-2.79007	0.00526965	0.0517428
Archaea	Euryarchaeota	Methanobacteria	Methanobacteriales	Methanobacteriaceae	Methanobrevibacter	Methanobrevibacter_unclassified	-0.206208	0.0632797	-3.25868	0.00111932	0.0234907
Archaea	Euryarchaeota	Methanomicrobia	Methanomicrobiales	Methanocorpusculaceae	Methanocorpusculum	Methanocorpusculum_labreanum	0.0639502	0.0651923	0.980948	0.326618	0.515424
Archaea	Euryarchaeota	Methanomicrobia	Methanomicrobiales	Methanocorpusculaceae	Methanocorpusculum	Methanocorpusculum_sp._MCE	0.0385457	0.0658306	0.585528	0.558193	0.725512
Archaea	Euryarchaeota	Methanomicrobia	Methanomicrobiales	Methanocorpusculaceae	Methanocorpusculum	Methanocorpusculum_unclassified	0.0605419	0.0652774	0.927456	0.35369	0.542371
Archaea	Euryarchaeota	Methanomicrobia	Methanomicrobiales	Methanomicrobiales_unclassified	Methanomicrobiales_unclassified	methanogenic_archaeon_mixed_culture_ISO4-G1	0.0511633	0.0654581	0.781619	0.434439	0.623342
Archaea	Euryarchaeota	Methanomicrobia	Methanomicrobiales	Methanomicrobiales_unclassified	Methanomicrobiales_unclassified	Methanomicrobiales_unclassified	0.0765245	0.0648522	1.17998	0.238007	0.41258
Archaea	Euryarchaeota	Methanopyri	Methanopyrales	Methanopyraceae	Methanopyrus	Methanopyrus_kandleri	-0.0275168	0.0636032	-0.432633	0.665282	0.803032
Bacteria	Acidobacteria	Acidobacteria_unclassified	Acidobacteria_unclassified	Acidobacteria_unclassified	Acidobacteria_unclassified	Acidobacteria_bacterium	0.140843	0.0665619	2.11596	0.0343479	0.134486
Bacteria	Acidobacteria	Acidobacteria_unclassified	Acidobacteria_unclassified	Acidobacteria_unclassified	Acidobacteria_unclassified	Acidobacteria_unclassified	0.109209	0.0661013	1.65214	0.0985054	0.242262
Bacteria	Acidobacteria	Acidobacteriia	Acidobacteriales	Acidobacteriaceae	Occallatibacter	Occallatibacter_savannae	0.0504049	0.0637249	0.790975	0.428958	0.617167
Bacteria	Actinobacteria	Actinobacteria_unclassified	Actinobacteria_unclassified	Actinobacteria_unclassified	Actinobacteria_unclassified	Actinobacteria_bacterium_HGW-Actinobacteria-2	0.0977497	0.0586967	1.66534	0.0958459	0.237577
Bacteria	Actinobacteria	Actinobacteria_unclassified	Actinobacteria_unclassified	Actinobacteria_unclassified	Actinobacteria_unclassified	Actinobacteria_unclassified	-0.0117831	0.0624939	-0.188548	0.850447	0.918793
Bacteria	Actinobacteria	Actinomycetia	Actinomycetales	Actinomycetaceae	Actinomyces	Actinomyces_unclassified	0.0101569	0.0631865	0.160744	0.872295	0.927697
Bacteria	Actinobacteria	Actinomycetia	Actinomycetales	Actinomycetaceae	Mobiluncus	Mobiluncus_unclassified	0.00151349	0.0613336	0.0246764	0.980313	0.988952
Bacteria	Actinobacteria	Actinomycetia	Actinomycetia_unclassified	Actinomycetia_unclassified	Actinomycetia_unclassified	Actinobacteria_bacterium	0.0626208	0.063659	0.983691	0.325268	0.514544
Bacteria	Actinobacteria	Actinomycetia	Actinomycetia_unclassified	Actinomycetia_unclassified	Actinomycetia_unclassified	Actinomycetia_unclassified	0.0794339	0.0651808	1.21867	0.22297	0.399265
Bacteria	Actinobacteria	Actinomycetia	Bifidobacteriales	Bifidobacteriaceae	Bifidobacterium	Bifidobacterium_breve	0.231846	0.0643695	3.6018	0.000316024	0.0118486
Bacteria	Actinobacteria	Actinomycetia	Bifidobacteriales	Bifidobacteriaceae	Bifidobacterium	Bifidobacterium_psychraerophilum	0.00695552	0.0588544	0.118182	0.905924	0.948965
Bacteria	Actinobacteria	Actinomycetia	Bifidobacteriales	Bifidobacteriaceae	Bifidobacterium	Bifidobacterium_unclassified	0.138168	0.066793	2.0686	0.0385841	0.14264
Bacteria	Actinobacteria	Actinomycetia	Bifidobacteriales	Bifidobacteriaceae	Gardnerella	Gardnerella_vaginalis	0.0966824	0.0636521	1.51892	0.128783	0.287524
Bacteria	Actinobacteria	Actinomycetia	Bifidobacteriales	Bifidobacteriaceae	Parascardovia	Parascardovia_denticolens	-0.189627	0.0629901	-3.01043	0.00260876	0.0356375
Bacteria	Actinobacteria	Actinomycetia	Corynebacteriales	Corynebacteriaceae	Corynebacterium	Corynebacterium_unclassified	0.0713955	0.0640214	1.11518	0.264772	0.444772
Bacteria	Actinobacteria	Actinomycetia	Corynebacteriales	Mycobacteriaceae	Mycolicibacterium	Mycolicibacterium_murale	-0.00555865	0.0695203	-0.0799573	0.936271	0.963827
Bacteria	Actinobacteria	Actinomycetia	Corynebacteriales	Nocardiaceae	Nocardia	Nocardia_sp._NRRL_WC-3656	0.0350735	0.0659322	0.531963	0.594752	0.753129
Bacteria	Actinobacteria	Actinomycetia	Corynebacteriales	Nocardiaceae	Rhodococcus	Rhodococcus_unclassified	0.0696812	0.0648217	1.07497	0.282389	0.465425
Bacteria	Actinobacteria	Actinomycetia	Corynebacteriales	Nocardiaceae	Williamsia	Williamsia_phyllosphaerae	0.0118584	0.0692655	0.171203	0.864064	0.924567
Bacteria	Actinobacteria	Actinomycetia	Frankiales	Frankiales_unclassified	Frankiales_unclassified	uncultured_Frankineae_bacterium	0.0875609	0.0617951	1.41696	0.156496	0.322414
Bacteria	Actinobacteria	Actinomycetia	Jiangellales	Jiangellaceae	Jiangella	Jiangella_alkaliphila	0.0533183	0.0626644	0.850853	0.394851	0.58687
Bacteria	Actinobacteria	Actinomycetia	Micrococcales	Cellulomonadaceae	Cellulomonas	Cellulomonas_carbonis	0.0595607	0.0626799	0.950236	0.341992	0.531291
Bacteria	Actinobacteria	Actinomycetia	Micrococcales	Cellulomonadaceae	Cellulomonas	Cellulomonas_hominis	-0.0214917	0.0604758	-0.355376	0.722308	0.84466
Bacteria	Actinobacteria	Actinomycetia	Micrococcales	Microbacteriaceae	Curtobacterium	Curtobacterium_unclassified	-0.00265043	0.0610811	-0.043392	0.965389	0.980337
Bacteria	Actinobacteria	Actinomycetia	Micrococcales	Microbacteriaceae	Leucobacter	Leucobacter_unclassified	0.0832025	0.0602341	1.38132	0.167181	0.333348
Bacteria	Actinobacteria	Actinomycetia	Micrococcales	Microbacteriaceae	Microbacterium	Microbacterium_caowuchunii	-0.0276938	0.0618227	-0.447956	0.654185	0.795125
Bacteria	Actinobacteria	Actinomycetia	Micrococcales	Microbacteriaceae	Microbacterium	Microbacterium_unclassified	0.0356578	0.0644017	0.553679	0.579799	0.740749
Bacteria	Actinobacteria	Actinomycetia	Micrococcales	Micrococcaceae	Arthrobacter	Arthrobacter_citreus	-0.0771258	0.0588015	-1.31163	0.189645	0.360783
Bacteria	Actinobacteria	Actinomycetia	Micrococcales	Micrococcaceae	Arthrobacter	Arthrobacter_unclassified	0.0037242	0.0606881	0.0613663	0.951068	0.971767
Bacteria	Actinobacteria	Actinomycetia	Micrococcales	Micrococcales_unclassified	Timonella	Timonella_senegalensis	0.018796	0.0611816	0.307217	0.758679	0.863916
Bacteria	Actinobacteria	Actinomycetia	Micromonosporales	Micromonosporaceae	Actinoplanes	Actinoplanes_capillaceus	0.232202	0.0601066	3.86317	0.000111925	0.00793697
Bacteria	Actinobacteria	Actinomycetia	Micromonosporales	Micromonosporaceae	Micromonospora	Micromonospora_unclassified	0.0122106	0.0626776	0.194815	0.845537	0.917213
Bacteria	Actinobacteria	Actinomycetia	Micromonosporales	Micromonosporaceae	Plantactinospora	Plantactinospora_sp._KBS50	0.184976	0.0625532	2.9571	0.00310549	0.0376004
Bacteria	Actinobacteria	Actinomycetia	Propionibacteriales	Nocardioidaceae	Nocardioides	Nocardioides_unclassified	-0.0159244	0.0627641	-0.253719	0.799713	0.892608
Bacteria	Actinobacteria	Actinomycetia	Pseudonocardiales	Pseudonocardiaceae	Lentzea	Lentzea_aerocolonigenes	-0.0115132	0.0612423	-0.187994	0.850881	0.918793
Bacteria	Actinobacteria	Actinomycetia	Pseudonocardiales	Pseudonocardiaceae	Pseudonocardia	Pseudonocardia_hydrocarbonoxydans	0.0458872	0.0601939	0.762323	0.445867	0.631908
Bacteria	Actinobacteria	Actinomycetia	Pseudonocardiales	Pseudonocardiaceae	Saccharomonospora	Saccharomonospora_xinjiangensis	0.00346532	0.0673902	0.0514217	0.95899	0.976358
Bacteria	Actinobacteria	Actinomycetia	Pseudonocardiales	Pseudonocardiaceae	Saccharothrix	Saccharothrix_coeruleofusca	0.0362031	0.0610569	0.59294	0.553221	0.721434
Bacteria	Actinobacteria	Actinomycetia	Streptomycetales	Streptomycetaceae	Streptomyces	Streptomyces_griseocarneus	-0.0115157	0.0596909	-0.192923	0.84702	0.918188
Bacteria	Actinobacteria	Actinomycetia	Streptomycetales	Streptomycetaceae	Streptomyces	Streptomyces_rubellomurinus	0.0464783	0.0608782	0.763464	0.445187	0.631908
Bacteria	Actinobacteria	Actinomycetia	Streptomycetales	Streptomycetaceae	Streptomyces	Streptomyces_sp._T1317-0309	0.0255172	0.0611107	0.417557	0.676271	0.810084
Bacteria	Actinobacteria	Actinomycetia	Streptomycetales	Streptomycetaceae	Streptomyces	Streptomyces_unclassified	0.0793812	0.065113	1.21913	0.222795	0.399265
Bacteria	Actinobacteria	Actinomycetia	Streptosporangiales	Streptosporangiaceae	Nonomuraea	Nonomuraea_unclassified	0.0447256	0.0631299	0.708469	0.478654	0.65623
Bacteria	Actinobacteria	Actinomycetia	Streptosporangiales	Thermomonosporaceae	Actinomadura	Actinomadura_sp._NEAU-AAG5	0.0644922	0.0597839	1.07876	0.280697	0.464132
Bacteria	Actinobacteria	Actinomycetia	Streptosporangiales	Thermomonosporaceae	Actinomadura	Actinomadura_unclassified	-0.0481195	0.0625247	-0.769608	0.441532	0.630074
Bacteria	Actinobacteria	Actinomycetia	Streptosporangiales	Treboniaceae	Trebonia	Trebonia_kvetii	0.163654	0.0682482	2.39792	0.0164885	0.0870521
Bacteria	Actinobacteria	Coriobacteriia	Coriobacteriales	Atopobiaceae	Olsenella	Olsenella_umbonata	-0.0132082	0.0611428	-0.216022	0.828971	0.908036
Bacteria	Actinobacteria	Coriobacteriia	Coriobacteriales	Atopobiaceae	Olsenella	Olsenella_unclassified	-0.165436	0.0630208	-2.62511	0.00866216	0.0652356
Bacteria	Actinobacteria	Coriobacteriia	Coriobacteriales	Coriobacteriaceae	Collinsella	Collinsella_aerofaciens	-0.0905701	0.0626595	-1.44543	0.148336	0.31304
Bacteria	Actinobacteria	Coriobacteriia	Coriobacteriales	Coriobacteriaceae	Collinsella	Collinsella_intestinalis	-0.114514	0.0619644	-1.84805	0.0645944	0.193929
Bacteria	Actinobacteria	Coriobacteriia	Coriobacteriales	Coriobacteriaceae	Collinsella	Collinsella_phocaeensis	-0.0907444	0.0617387	-1.46982	0.141612	0.305757
Bacteria	Actinobacteria	Coriobacteriia	Coriobacteriales	Coriobacteriaceae	Collinsella	Collinsella_provencensis	-0.0577877	0.0623331	-0.927079	0.353885	0.542371
Bacteria	Actinobacteria	Coriobacteriia	Coriobacteriales	Coriobacteriaceae	Collinsella	Collinsella_sp._AF08-23	0.0216739	0.0615111	0.352359	0.724569	0.84558
Bacteria	Actinobacteria	Coriobacteriia	Coriobacteriales	Coriobacteriaceae	Collinsella	Collinsella_stercoris	-0.152386	0.0618331	-2.46447	0.0137216	0.0779704
Bacteria	Actinobacteria	Coriobacteriia	Coriobacteriales	Coriobacteriaceae	Collinsella	Collinsella_tanakaei	-0.110663	0.0629076	-1.75914	0.0785543	0.215367
Bacteria	Actinobacteria	Coriobacteriia	Coriobacteriales	Coriobacteriaceae	Collinsella	Collinsella_unclassified	-0.130597	0.0628635	-2.07747	0.0377579	0.141082
Bacteria	Actinobacteria	Coriobacteriia	Coriobacteriales	Coriobacteriaceae	Coriobacteriaceae_unclassified	Coriobacteriaceae_bacterium	-0.104408	0.0613974	-1.70052	0.0890329	0.230869
Bacteria	Actinobacteria	Coriobacteriia	Coriobacteriales	Coriobacteriaceae	Coriobacteriaceae_unclassified	Coriobacteriaceae_bacterium_68-1-3	-0.202955	0.0648805	-3.12813	0.0017592	0.0300977
Bacteria	Actinobacteria	Coriobacteriia	Coriobacteriales	Coriobacteriaceae	Senegalimassilia	Senegalimassilia_faecalis	-0.169778	0.0648515	-2.61794	0.00884618	0.0663042
Bacteria	Actinobacteria	Coriobacteriia	Coriobacteriales	Coriobacteriales_unclassified	Coriobacteriales_unclassified	Coriobacteriales_bacterium_OH1046	-0.0171114	0.0612847	-0.279211	0.780083	0.878871
Bacteria	Actinobacteria	Coriobacteriia	Coriobacteriales	Coriobacteriales_unclassified	Coriobacteriales_unclassified	Coriobacteriales_unclassified	-0.112189	0.063413	-1.76919	0.0768629	0.214815
Bacteria	Actinobacteria	Coriobacteriia	Coriobacteriia_unclassified	Coriobacteriia_unclassified	Coriobacteriia_unclassified	Coriobacteriia_bacterium	-0.144538	0.0657662	-2.19775	0.0279671	0.119296
Bacteria	Actinobacteria	Coriobacteriia	Coriobacteriia_unclassified	Coriobacteriia_unclassified	Coriobacteriia_unclassified	Coriobacteriia_unclassified	-0.181745	0.0655557	-2.77238	0.00556488	0.0528421
Bacteria	Actinobacteria	Coriobacteriia	Eggerthellales	Eggerthellaceae	Adlercreutzia	Adlercreutzia_caecicola	-0.19506	0.0655955	-2.97367	0.00294258	0.0368552
Bacteria	Actinobacteria	Coriobacteriia	Eggerthellales	Eggerthellaceae	Adlercreutzia	Adlercreutzia_sp._Marseille-P7992	-0.130973	0.0626484	-2.09061	0.0365634	0.138343
Bacteria	Actinobacteria	Coriobacteriia	Eggerthellales	Eggerthellaceae	Adlercreutzia	Adlercreutzia_unclassified	-0.174483	0.0655777	-2.66071	0.00779769	0.0619877
Bacteria	Actinobacteria	Coriobacteriia	Eggerthellales	Eggerthellaceae	Cryptobacterium	Cryptobacterium_curtum	-0.151199	0.0644529	-2.34589	0.0189819	0.0939545
Bacteria	Actinobacteria	Coriobacteriia	Eggerthellales	Eggerthellaceae	Cryptobacterium	Cryptobacterium_sp._CAG:338	-0.206179	0.0660814	-3.12007	0.00180805	0.0303432
Bacteria	Actinobacteria	Coriobacteriia	Eggerthellales	Eggerthellaceae	Denitrobacterium	Denitrobacterium_detoxificans	-0.150224	0.0650301	-2.31007	0.0208844	0.100135
Bacteria	Actinobacteria	Coriobacteriia	Eggerthellales	Eggerthellaceae	Eggerthella	Eggerthella_lenta	-0.19073	0.064112	-2.97494	0.00293043	0.0368552
Bacteria	Actinobacteria	Coriobacteriia	Eggerthellales	Eggerthellaceae	Eggerthella	Eggerthella_sp._CAG:1427	-0.228597	0.0634711	-3.60159	0.000316281	0.0118486
Bacteria	Actinobacteria	Coriobacteriia	Eggerthellales	Eggerthellaceae	Eggerthella	Eggerthella_sp._CAG:368	-0.205809	0.0657364	-3.13081	0.00174323	0.0300977
Bacteria	Actinobacteria	Coriobacteriia	Eggerthellales	Eggerthellaceae	Eggerthella	Eggerthella_sp._YY7918	-0.151977	0.0649087	-2.3414	0.0192115	0.0942573
Bacteria	Actinobacteria	Coriobacteriia	Eggerthellales	Eggerthellaceae	Eggerthella	Eggerthella_unclassified	-0.207154	0.0644972	-3.21183	0.00131891	0.0259649
Bacteria	Actinobacteria	Coriobacteriia	Eggerthellales	Eggerthellaceae	Ellagibacter	Ellagibacter_isourolithinifaciens	-0.166409	0.0666078	-2.49834	0.0124776	0.0741295
Bacteria	Actinobacteria	Coriobacteriia	Eggerthellales	Eggerthellaceae	Enterorhabdus	Enterorhabdus_sp._P55	-0.164061	0.0672955	-2.43792	0.0147719	0.0807328
Bacteria	Actinobacteria	Coriobacteriia	Eggerthellales	Eggerthellaceae	Enteroscipio	Enteroscipio_rubneri	-0.14898	0.0665153	-2.23978	0.025105	0.110998
Bacteria	Actinobacteria	Coriobacteriia	Eggerthellales	Eggerthellaceae	Gordonibacter	Gordonibacter_unclassified	-0.168509	0.0665175	-2.53331	0.0112991	0.0708558
Bacteria	Actinobacteria	Coriobacteriia	Eggerthellales	Eggerthellaceae	Paraeggerthella	Paraeggerthella_hongkongensis	-0.158601	0.0650151	-2.43945	0.0147095	0.0806715
Bacteria	Actinobacteria	Coriobacteriia	Eggerthellales	Eggerthellaceae	Raoultibacter	Raoultibacter_massiliensis	-0.161575	0.0660631	-2.44577	0.0144544	0.0798927
Bacteria	Actinobacteria	Coriobacteriia	Eggerthellales	Eggerthellaceae	Raoultibacter	Raoultibacter_sp._Marseille-P8396	-0.144552	0.0661209	-2.18618	0.0288027	0.121218
Bacteria	Actinobacteria	Coriobacteriia	Eggerthellales	Eggerthellaceae	Slackia	Slackia_equolifaciens	-0.146149	0.064872	-2.25288	0.0242668	0.10868
Bacteria	Actinobacteria	Coriobacteriia	Eggerthellales	Eggerthellaceae	Slackia	Slackia_faecicanis	-0.193917	0.0654856	-2.96122	0.00306423	0.0373883
Bacteria	Actinobacteria	Coriobacteriia	Eggerthellales	Eggerthellaceae	Slackia	Slackia_heliotrinireducens	-0.20981	0.066266	-3.16618	0.00154455	0.028269
Bacteria	Actinobacteria	Coriobacteriia	Eggerthellales	Eggerthellaceae	Slackia	Slackia_isoflavoniconvertens	-0.134596	0.0654752	-2.05568	0.0398132	0.144725
Bacteria	Actinobacteria	Coriobacteriia	Eggerthellales	Eggerthellaceae	Slackia	Slackia_piriformis	-0.177252	0.0655234	-2.70517	0.00682689	0.0571118
Bacteria	Actinobacteria	Coriobacteriia	Eggerthellales	Eggerthellaceae	Slackia	Slackia_unclassified	-0.155262	0.0655569	-2.36835	0.0178676	0.0904989
Bacteria	Armatimonadetes	Armatimonadetes_unclassified	Armatimonadetes_unclassified	Armatimonadetes_unclassified	Armatimonadetes_unclassified	Armatimonadetes_bacterium	0.0441752	0.0629532	0.701714	0.482858	0.660221
Bacteria	Armatimonadetes	Armatimonadetes_unclassified	Armatimonadetes_unclassified	Armatimonadetes_unclassified	Armatimonadetes_unclassified	Armatimonadetes_unclassified	0.0854167	0.0648767	1.3166	0.187973	0.359658
Bacteria	Bacteria_unclassified	Bacteria_unclassified	Bacteria_unclassified	Bacteria_unclassified	Bacteria_unclassified	bacterium	0.117329	0.0664003	1.76699	0.0772299	0.214815
Bacteria	Bacteria_unclassified	Bacteria_unclassified	Bacteria_unclassified	Bacteria_unclassified	Bacteria_unclassified	bacterium_0.1xD8-71	-0.00124377	0.0678762	-0.0183241	0.98538	0.990706
Bacteria	Bacteria_unclassified	Bacteria_unclassified	Bacteria_unclassified	Bacteria_unclassified	Bacteria_unclassified	bacterium_0.1xD8-82	-0.0471345	0.0672249	-0.701147	0.483211	0.660221
Bacteria	Bacteria_unclassified	Bacteria_unclassified	Bacteria_unclassified	Bacteria_unclassified	Bacteria_unclassified	bacterium_1XD21-70	-0.127571	0.0620084	-2.05732	0.0396556	0.144504
Bacteria	Bacteria_unclassified	Bacteria_unclassified	Bacteria_unclassified	Bacteria_unclassified	Bacteria_unclassified	bacterium_1XD42-54	-0.109531	0.0620802	-1.76435	0.0776732	0.214864
Bacteria	Bacteria_unclassified	Bacteria_unclassified	Bacteria_unclassified	Bacteria_unclassified	Bacteria_unclassified	bacterium_1xD42-67	-0.124666	0.0585092	-2.13071	0.0331134	0.132285
Bacteria	Bacteria_unclassified	Bacteria_unclassified	Bacteria_unclassified	Bacteria_unclassified	Bacteria_unclassified	bacterium_1XD42-8	-0.0512443	0.0689398	-0.74332	0.457288	0.639229
Bacteria	Bacteria_unclassified	Bacteria_unclassified	Bacteria_unclassified	Bacteria_unclassified	Bacteria_unclassified	bacterium_1xD42-87	0.0497102	0.0679852	0.731192	0.464662	0.644864
Bacteria	Bacteria_unclassified	Bacteria_unclassified	Bacteria_unclassified	Bacteria_unclassified	Bacteria_unclassified	bacterium_1XD8-76	0.0271315	0.0702066	0.386453	0.699161	0.829924
Bacteria	Bacteria_unclassified	Bacteria_unclassified	Bacteria_unclassified	Bacteria_unclassified	Bacteria_unclassified	bacterium_1XD8-92	-0.000961489	0.0689278	-0.0139492	0.98887	0.992654
Bacteria	Bacteria_unclassified	Bacteria_unclassified	Bacteria_unclassified	Bacteria_unclassified	Bacteria_unclassified	bacterium_ADurb.Bin157	-0.00133884	0.0649114	-0.0206256	0.983544	0.989833
Bacteria	Bacteria_unclassified	Bacteria_unclassified	Bacteria_unclassified	Bacteria_unclassified	Bacteria_unclassified	bacterium_ADurb.Bin400	0.0701154	0.0586918	1.19464	0.232229	0.406279
Bacteria	Bacteria_unclassified	Bacteria_unclassified	Bacteria_unclassified	Bacteria_unclassified	Bacteria_unclassified	bacterium_B17	0.0935735	0.066227	1.41292	0.157679	0.324273
Bacteria	Bacteria_unclassified	Bacteria_unclassified	Bacteria_unclassified	Bacteria_unclassified	Bacteria_unclassified	bacterium_C-53	0.00368497	0.0682441	0.0539968	0.956938	0.975704
Bacteria	Bacteria_unclassified	Bacteria_unclassified	Bacteria_unclassified	Bacteria_unclassified	Bacteria_unclassified	bacterium_D16-50	0.0328681	0.067925	0.483888	0.628465	0.774631
Bacteria	Bacteria_unclassified	Bacteria_unclassified	Bacteria_unclassified	Bacteria_unclassified	Bacteria_unclassified	bacterium_D16-63	-0.132159	0.0658536	-2.00686	0.0447646	0.155197
Bacteria	Bacteria_unclassified	Bacteria_unclassified	Bacteria_unclassified	Bacteria_unclassified	Bacteria_unclassified	bacterium_E08(2017)	0.124643	0.0660072	1.88832	0.0589827	0.182177
Bacteria	Bacteria_unclassified	Bacteria_unclassified	Bacteria_unclassified	Bacteria_unclassified	Bacteria_unclassified	bacterium_F082	0.263438	0.0636508	4.1388	3.49e-05	0.00467005
Bacteria	Bacteria_unclassified	Bacteria_unclassified	Bacteria_unclassified	Bacteria_unclassified	Bacteria_unclassified	bacterium_F083	0.0300469	0.0620274	0.484412	0.628093	0.774631
Bacteria	Bacteria_unclassified	Bacteria_unclassified	Bacteria_unclassified	Bacteria_unclassified	Bacteria_unclassified	bacterium_J10(2018)	0.0298121	0.0608014	0.490319	0.623908	0.772645
Bacteria	Bacteria_unclassified	Bacteria_unclassified	Bacteria_unclassified	Bacteria_unclassified	Bacteria_unclassified	bacterium_P201	0.0438408	0.060242	0.727744	0.46677	0.645603
Bacteria	Bacteria_unclassified	Bacteria_unclassified	Bacteria_unclassified	Bacteria_unclassified	Bacteria_unclassified	bacterium_P3	0.0307824	0.0594933	0.51741	0.60487	0.759488
Bacteria	Bacteria_unclassified	Bacteria_unclassified	Bacteria_unclassified	Bacteria_unclassified	Bacteria_unclassified	candidate_division_KSB1_bacterium	0.146067	0.0665344	2.19537	0.0281373	0.119375
Bacteria	Bacteria_unclassified	Bacteria_unclassified	Bacteria_unclassified	Bacteria_unclassified	Bacteria_unclassified	uncultured_bacterium	0.108443	0.0614035	1.76608	0.0773827	0.214815
Bacteria	Bacteria_unclassified	Bacteria_unclassified	Bacteria_unclassified	Bacteria_unclassified	Bacteria_unclassified	uncultured_bacterium_fosmid_pJB102C1	0.0406485	0.0705552	0.576124	0.564531	0.730133
Bacteria	Bacteria_unclassified	Bacteria_unclassified	Bacteria_unclassified	Bacteria_unclassified	Bacteria_unclassified	uncultured_bacterium_fosmid_pJB16B1	0.161834	0.0651842	2.48272	0.0130385	0.0746277
Bacteria	Bacteria_unclassified	Bacteria_unclassified	Bacteria_unclassified	Bacteria_unclassified	Bacteria_unclassified	uncultured_bacterium_fosmid_pJB28H11	0.0861316	0.0612556	1.4061	0.159694	0.326805
Bacteria	Bacteria_unclassified	Bacteria_unclassified	Bacteria_unclassified	Bacteria_unclassified	Bacteria_unclassified	uncultured_bacterium_fosmid_pJB89E1	-0.0133421	0.0587758	-0.227	0.820424	0.902409
Bacteria	Bacteria_unclassified	Bacteria_unclassified	Bacteria_unclassified	Bacteria_unclassified	Bacteria_unclassified	uncultured_bacterium_fosmid_pJB92C9	0.216836	0.0608928	3.56094	0.000369527	0.0121218
Bacteria	Bacteria_unclassified	Bacteria_unclassified	Bacteria_unclassified	Bacteria_unclassified	Bacteria_unclassified	uncultured_bacterium_Lq_007_G03	-0.0364371	0.0636963	-0.572044	0.567292	0.730185
Bacteria	Bacteria_unclassified	Bacteria_unclassified	Bacteria_unclassified	Bacteria_unclassified	Bacteria_unclassified	uncultured_bacterium_pUR16A2	0.0422149	0.0601983	0.701265	0.483138	0.660221
Bacteria	Bacteria_unclassified	Bacteria_unclassified	Bacteria_unclassified	Bacteria_unclassified	Bacteria_unclassified	uncultured_bacterium_r_03	0.114502	0.0660376	1.7339	0.0829363	0.22051
Bacteria	Bacteria_unclassified	Bacteria_unclassified	Bacteria_unclassified	Bacteria_unclassified	Bacteria_unclassified	uncultured_bacterium_URE4	0.159082	0.0614397	2.58924	0.00961872	0.0681976
Bacteria	Bacteria_unclassified	Bacteria_unclassified	Bacteria_unclassified	Bacteria_unclassified	Candidatus_Adamsella	Candidatus_Adamsella_avium	0.0942081	0.0635224	1.48307	0.138056	0.301519
Bacteria	Bacteria_unclassified	Candidatus_Ozemobacteria	Candidatus_Ozemobacteria_unclassified	Candidatus_Ozemobacteraceae	Candidatus_Ozemobacter	Candidatus_Ozemobacter_sibiricus	0.0419774	0.0648393	0.647406	0.517369	0.690118
Bacteria	Bacteroidetes	Bacteroidetes_unclassified	Bacteroidetes_unclassified	Bacteroidetes_unclassified	Bacteroidetes_unclassified	Bacteriodetes_bacterium	0.0434046	0.0624554	0.69497	0.487074	0.664922
Bacteria	Bacteroidetes	Bacteroidetes_unclassified	Bacteroidetes_unclassified	Bacteroidetes_unclassified	Bacteroidetes_unclassified	Bacteroidetes_bacterium	0.0750722	0.0622411	1.20615	0.227759	0.402801
Bacteria	Bacteroidetes	Bacteroidetes_unclassified	Bacteroidetes_unclassified	Bacteroidetes_unclassified	Bacteroidetes_unclassified	Bacteroidetes_bacterium_37-13	-0.0103398	0.0602098	-0.171729	0.86365	0.924567
Bacteria	Bacteroidetes	Bacteroidetes_unclassified	Bacteroidetes_unclassified	Bacteroidetes_unclassified	Bacteroidetes_unclassified	Bacteroidetes_bacterium_38_7	0.00626415	0.0613875	0.102043	0.918723	0.95511
Bacteria	Bacteroidetes	Bacteroidetes_unclassified	Bacteroidetes_unclassified	Bacteroidetes_unclassified	Bacteroidetes_unclassified	Bacteroidetes_bacterium_41-46	0.168243	0.0614989	2.73571	0.00622465	0.0553536
Bacteria	Bacteroidetes	Bacteroidetes_unclassified	Bacteroidetes_unclassified	Bacteroidetes_unclassified	Bacteroidetes_unclassified	Bacteroidetes_bacterium_4484_249	0.0217244	0.062166	0.349458	0.726745	0.845774
Bacteria	Bacteroidetes	Bacteroidetes_unclassified	Bacteroidetes_unclassified	Bacteroidetes_unclassified	Bacteroidetes_unclassified	Bacteroidetes_bacterium_ADurb.Bin008	0.088967	0.0612611	1.45226	0.146429	0.311881
Bacteria	Bacteroidetes	Bacteroidetes_unclassified	Bacteroidetes_unclassified	Bacteroidetes_unclassified	Bacteroidetes_unclassified	Bacteroidetes_bacterium_ADurb.Bin012	0.0526247	0.062064	0.84791	0.396488	0.588748
Bacteria	Bacteroidetes	Bacteroidetes_unclassified	Bacteroidetes_unclassified	Bacteroidetes_unclassified	Bacteroidetes_unclassified	Bacteroidetes_bacterium_ADurb.Bin013	0.102816	0.0602866	1.70545	0.0881101	0.229992
Bacteria	Bacteroidetes	Bacteroidetes_unclassified	Bacteroidetes_unclassified	Bacteroidetes_unclassified	Bacteroidetes_unclassified	Bacteroidetes_bacterium_ADurb.Bin028	0.0854742	0.061742	1.38438	0.166243	0.332908
Bacteria	Bacteroidetes	Bacteroidetes_unclassified	Bacteroidetes_unclassified	Bacteroidetes_unclassified	Bacteroidetes_unclassified	Bacteroidetes_bacterium_ADurb.Bin037	0.180639	0.0611371	2.95465	0.00313029	0.0376112
Bacteria	Bacteroidetes	Bacteroidetes_unclassified	Bacteroidetes_unclassified	Bacteroidetes_unclassified	Bacteroidetes_unclassified	Bacteroidetes_bacterium_ADurb.Bin041	0.0618044	0.0622706	0.992513	0.320948	0.508733
Bacteria	Bacteroidetes	Bacteroidetes_unclassified	Bacteroidetes_unclassified	Bacteroidetes_unclassified	Bacteroidetes_unclassified	Bacteroidetes_bacterium_ADurb.Bin057	0.0322588	0.0681432	0.473397	0.63593	0.780843
Bacteria	Bacteroidetes	Bacteroidetes_unclassified	Bacteroidetes_unclassified	Bacteroidetes_unclassified	Bacteroidetes_unclassified	Bacteroidetes_bacterium_ADurb.Bin090	0.0782228	0.0622528	1.25654	0.208922	0.381671
Bacteria	Bacteroidetes	Bacteroidetes_unclassified	Bacteroidetes_unclassified	Bacteroidetes_unclassified	Bacteroidetes_unclassified	Bacteroidetes_bacterium_ADurb.Bin174	0.0984488	0.0673403	1.46196	0.143752	0.308137
Bacteria	Bacteroidetes	Bacteroidetes_unclassified	Bacteroidetes_unclassified	Bacteroidetes_unclassified	Bacteroidetes_unclassified	Bacteroidetes_bacterium_ADurb.Bin217	-0.0370762	0.0615038	-0.602827	0.546624	0.716391
Bacteria	Bacteroidetes	Bacteroidetes_unclassified	Bacteroidetes_unclassified	Bacteroidetes_unclassified	Bacteroidetes_unclassified	Bacteroidetes_bacterium_ADurb.Bin234	-0.137336	0.0633452	-2.16806	0.0301544	0.12451
Bacteria	Bacteroidetes	Bacteroidetes_unclassified	Bacteroidetes_unclassified	Bacteroidetes_unclassified	Bacteroidetes_unclassified	Bacteroidetes_bacterium_ADurb.Bin302	0.118505	0.0675569	1.75414	0.0794061	0.216237
Bacteria	Bacteroidetes	Bacteroidetes_unclassified	Bacteroidetes_unclassified	Bacteroidetes_unclassified	Bacteroidetes_unclassified	Bacteroidetes_bacterium_ADurb.Bin416	0.0914846	0.0630435	1.45113	0.146743	0.312126
Bacteria	Bacteroidetes	Bacteroidetes_unclassified	Bacteroidetes_unclassified	Bacteroidetes_unclassified	Bacteroidetes_unclassified	Bacteroidetes_bacterium_ADurb.BinA104	-0.0407721	0.0594636	-0.685664	0.492925	0.670583
Bacteria	Bacteroidetes	Bacteroidetes_unclassified	Bacteroidetes_unclassified	Bacteroidetes_unclassified	Bacteroidetes_unclassified	Bacteroidetes_bacterium_ADurb.BinA395	0.104612	0.0695276	1.50461	0.132424	0.294399
Bacteria	Bacteroidetes	Bacteroidetes_unclassified	Bacteroidetes_unclassified	Bacteroidetes_unclassified	Bacteroidetes_unclassified	Bacteroidetes_bacterium_GWA2_31_9	0.0519577	0.0599182	0.867144	0.385863	0.577349
Bacteria	Bacteroidetes	Bacteroidetes_unclassified	Bacteroidetes_unclassified	Bacteroidetes_unclassified	Bacteroidetes_unclassified	Bacteroidetes_bacterium_GWE2_40_15	0.171345	0.0680107	2.51938	0.0117561	0.072425
Bacteria	Bacteroidetes	Bacteroidetes_unclassified	Bacteroidetes_unclassified	Bacteroidetes_unclassified	Bacteroidetes_unclassified	Bacteroidetes_bacterium_GWF2_40_14	0.200738	0.062794	3.19677	0.00138977	0.0270061
Bacteria	Bacteroidetes	Bacteroidetes_unclassified	Bacteroidetes_unclassified	Bacteroidetes_unclassified	Bacteroidetes_unclassified	Bacteroidetes_bacterium_HGW-Bacteroidetes-1	0.0599882	0.0617512	0.97145	0.331324	0.518909
Bacteria	Bacteroidetes	Bacteroidetes_unclassified	Bacteroidetes_unclassified	Bacteroidetes_unclassified	Bacteroidetes_unclassified	Bacteroidetes_bacterium_HGW-Bacteroidetes-10	0.15408	0.0610518	2.52375	0.0116109	0.0719513
Bacteria	Bacteroidetes	Bacteroidetes_unclassified	Bacteroidetes_unclassified	Bacteroidetes_unclassified	Bacteroidetes_unclassified	Bacteroidetes_bacterium_HGW-Bacteroidetes-17	0.0554483	0.0620922	0.892999	0.371858	0.562252
Bacteria	Bacteroidetes	Bacteroidetes_unclassified	Bacteroidetes_unclassified	Bacteroidetes_unclassified	Bacteroidetes_unclassified	Bacteroidetes_bacterium_HGW-Bacteroidetes-19	-0.132758	0.0626896	-2.1177	0.0342005	0.134486
Bacteria	Bacteroidetes	Bacteroidetes_unclassified	Bacteroidetes_unclassified	Bacteroidetes_unclassified	Bacteroidetes_unclassified	Bacteroidetes_bacterium_HGW-Bacteroidetes-20	-0.161528	0.0626556	-2.57803	0.00993653	0.0695115
Bacteria	Bacteroidetes	Bacteroidetes_unclassified	Bacteroidetes_unclassified	Bacteroidetes_unclassified	Bacteroidetes_unclassified	Bacteroidetes_bacterium_HGW-Bacteroidetes-4	0.0289564	0.0613184	0.47223	0.636763	0.780843
Bacteria	Bacteroidetes	Bacteroidetes_unclassified	Bacteroidetes_unclassified	Bacteroidetes_unclassified	Bacteroidetes_unclassified	Bacteroidetes_bacterium_HGW-Bacteroidetes-6	-0.0969028	0.0621597	-1.55893	0.119012	0.273868
Bacteria	Bacteroidetes	Bacteroidetes_unclassified	Bacteroidetes_unclassified	Bacteroidetes_unclassified	Bacteroidetes_unclassified	Bacteroidetes_bacterium_RIFCSPLOWO2_12_FULL_35_15	-0.00251313	0.0612657	-0.0410201	0.96728	0.980991
Bacteria	Bacteroidetes	Bacteroidetes_unclassified	Bacteroidetes_unclassified	Bacteroidetes_unclassified	Bacteroidetes_unclassified	Bacteroidetes_oral_taxon_274	0.0124731	0.0632687	0.197145	0.843714	0.916498
Bacteria	Bacteroidetes	Bacteroidetes_unclassified	Bacteroidetes_unclassified	Bacteroidetes_unclassified	Bacteroidetes_unclassified	Bacteroidetes_unclassified	0.118091	0.0619004	1.90776	0.0564223	0.177067
Bacteria	Bacteroidetes	Bacteroidia	Bacteroidales	Bacteroidaceae	Bacteroides	Bacteroides_acidifaciens	0.0865562	0.0620659	1.39459	0.163141	0.330148
Bacteria	Bacteroidetes	Bacteroidia	Bacteroidales	Bacteroidaceae	Bacteroides	Bacteroides_caccae	0.00963745	0.0607836	0.158554	0.874021	0.928278
Bacteria	Bacteroidetes	Bacteroidia	Bacteroidales	Bacteroidaceae	Bacteroides	Bacteroides_cellulosilyticus	0.111506	0.0616149	1.80972	0.0703397	0.205027
Bacteria	Bacteroidetes	Bacteroidia	Bacteroidales	Bacteroidaceae	Bacteroides	Bacteroides_coprocola_CAG:162	0.0162606	0.0599144	0.271397	0.786085	0.883154
Bacteria	Bacteroidetes	Bacteroidia	Bacteroidales	Bacteroidaceae	Bacteroides	Bacteroides_faecis	-0.0452938	0.0586098	-0.772802	0.43964	0.628513
Bacteria	Bacteroidetes	Bacteroidia	Bacteroidales	Bacteroidaceae	Bacteroides	Bacteroides_finegoldii	0.126499	0.0629965	2.00803	0.0446402	0.155197
Bacteria	Bacteroidetes	Bacteroidia	Bacteroidales	Bacteroidaceae	Bacteroides	Bacteroides_fragilis	0.0918836	0.0622691	1.47559	0.140055	0.304064
Bacteria	Bacteroidetes	Bacteroidia	Bacteroidales	Bacteroidaceae	Bacteroides	Bacteroides_fragilis_CAG:47	0.0302892	0.0638184	0.474615	0.635061	0.780843
Bacteria	Bacteroidetes	Bacteroidia	Bacteroidales	Bacteroidaceae	Bacteroides	Bacteroides_graminisolvens	0.0600416	0.0603476	0.994928	0.319771	0.507891
Bacteria	Bacteroidetes	Bacteroidia	Bacteroidales	Bacteroidaceae	Bacteroides	Bacteroides_heparinolyticus	0.121323	0.0606769	1.9995	0.0455548	0.15759
Bacteria	Bacteroidetes	Bacteroidia	Bacteroidales	Bacteroidaceae	Bacteroides	Bacteroides_ihuae	0.0217586	0.0596622	0.364697	0.715338	0.839628
Bacteria	Bacteroidetes	Bacteroidia	Bacteroidales	Bacteroidaceae	Bacteroides	Bacteroides_ilei	0.179344	0.060986	2.94074	0.00327434	0.0385383
Bacteria	Bacteroidetes	Bacteroidia	Bacteroidales	Bacteroidaceae	Bacteroides	Bacteroides_intestinalis	0.13929	0.0624163	2.23162	0.02564	0.113017
Bacteria	Bacteroidetes	Bacteroidia	Bacteroidales	Bacteroidaceae	Bacteroides	Bacteroides_luti	0.0405654	0.0614123	0.660542	0.508906	0.684631
Bacteria	Bacteroidetes	Bacteroidia	Bacteroidales	Bacteroidaceae	Bacteroides	Bacteroides_mediterraneensis	0.0014283	0.0613055	0.0232981	0.981413	0.988952
Bacteria	Bacteroidetes	Bacteroidia	Bacteroidales	Bacteroidaceae	Bacteroides	Bacteroides_neonati	0.0237042	0.0614626	0.38567	0.699741	0.829987
Bacteria	Bacteroidetes	Bacteroidia	Bacteroidales	Bacteroidaceae	Bacteroides	Bacteroides_oleiciplenus	0.0454162	0.0592819	0.766105	0.443614	0.631899
Bacteria	Bacteroidetes	Bacteroidia	Bacteroidales	Bacteroidaceae	Bacteroides	Bacteroides_ovatus	0.0356502	0.0618736	0.576178	0.564495	0.730133
Bacteria	Bacteroidetes	Bacteroidia	Bacteroidales	Bacteroidaceae	Bacteroides	Bacteroides_plebeius_CAG:211	0.000481267	0.0620645	0.0077543	0.993813	0.994445
Bacteria	Bacteroidetes	Bacteroidia	Bacteroidales	Bacteroidaceae	Bacteroides	Bacteroides_pyogenes	0.0803497	0.0598675	1.34213	0.179555	0.349345
Bacteria	Bacteroidetes	Bacteroidia	Bacteroidales	Bacteroidaceae	Bacteroides	Bacteroides_reticulotermitis	0.109848	0.0613285	1.79115	0.0732698	0.209686
Bacteria	Bacteroidetes	Bacteroidia	Bacteroidales	Bacteroidaceae	Bacteroides	Bacteroides_salyersiae	0.0244944	0.0599906	0.408303	0.683051	0.816962
Bacteria	Bacteroidetes	Bacteroidia	Bacteroidales	Bacteroidaceae	Bacteroides	Bacteroides_sp._214	0.040167	0.0608938	0.659624	0.509495	0.68471
Bacteria	Bacteroidetes	Bacteroidia	Bacteroidales	Bacteroidaceae	Bacteroides	Bacteroides_sp._224	0.043122	0.0609198	0.707848	0.479039	0.65623
Bacteria	Bacteroidetes	Bacteroidia	Bacteroidales	Bacteroidaceae	Bacteroides	Bacteroides_sp._43_108	0.139162	0.0631961	2.20207	0.0276601	0.118307
Bacteria	Bacteroidetes	Bacteroidia	Bacteroidales	Bacteroidaceae	Bacteroides	Bacteroides_sp._51	0.0997201	0.0607761	1.64078	0.100843	0.244965
Bacteria	Bacteroidetes	Bacteroidia	Bacteroidales	Bacteroidaceae	Bacteroides	Bacteroides_sp._519	0.120523	0.0613597	1.9642	0.0495071	0.165444
Bacteria	Bacteroidetes	Bacteroidia	Bacteroidales	Bacteroidaceae	Bacteroides	Bacteroides_sp._AGMB03916	0.128307	0.0624929	2.05315	0.0400578	0.145279
Bacteria	Bacteroidetes	Bacteroidia	Bacteroidales	Bacteroidaceae	Bacteroides	Bacteroides_sp._An322	0.0454149	0.0595321	0.762864	0.445545	0.631908
Bacteria	Bacteroidetes	Bacteroidia	Bacteroidales	Bacteroidaceae	Bacteroides	Bacteroides_sp._CAG:1060	0.145756	0.0613673	2.37515	0.017542	0.0902322
Bacteria	Bacteroidetes	Bacteroidia	Bacteroidales	Bacteroidaceae	Bacteroides	Bacteroides_sp._CAG:1060_57_27	0.162162	0.0612887	2.64587	0.00814818	0.0638071
Bacteria	Bacteroidetes	Bacteroidia	Bacteroidales	Bacteroidaceae	Bacteroides	Bacteroides_sp._CAG:144	0.077196	0.0642357	1.20176	0.229456	0.404129
Bacteria	Bacteroidetes	Bacteroidia	Bacteroidales	Bacteroidaceae	Bacteroides	Bacteroides_sp._CAG:443	-0.0427522	0.0599331	-0.713333	0.47564	0.65442
Bacteria	Bacteroidetes	Bacteroidia	Bacteroidales	Bacteroidaceae	Bacteroides	Bacteroides_sp._CAG:530	0.0157059	0.06175	0.254347	0.799228	0.892608
Bacteria	Bacteroidetes	Bacteroidia	Bacteroidales	Bacteroidaceae	Bacteroides	Bacteroides_sp._CAG:545	0.124075	0.0617364	2.00975	0.044458	0.155197
Bacteria	Bacteroidetes	Bacteroidia	Bacteroidales	Bacteroidaceae	Bacteroides	Bacteroides_sp._CAG:598	0.0151301	0.059052	0.256216	0.797784	0.892475
Bacteria	Bacteroidetes	Bacteroidia	Bacteroidales	Bacteroidaceae	Bacteroides	Bacteroides_sp._CAG:702	0.106383	0.0605482	1.757	0.0789176	0.215367
Bacteria	Bacteroidetes	Bacteroidia	Bacteroidales	Bacteroidaceae	Bacteroides	Bacteroides_sp._CAG:709	0.0928507	0.0608764	1.52523	0.127201	0.284979
Bacteria	Bacteroidetes	Bacteroidia	Bacteroidales	Bacteroidaceae	Bacteroides	Bacteroides_sp._CAG:714	0.0929465	0.0597548	1.55547	0.119835	0.274623
Bacteria	Bacteroidetes	Bacteroidia	Bacteroidales	Bacteroidaceae	Bacteroides	Bacteroides_sp._CAG:770	0.0927914	0.0607891	1.52645	0.126899	0.284934
Bacteria	Bacteroidetes	Bacteroidia	Bacteroidales	Bacteroidaceae	Bacteroides	Bacteroides_sp._CAG:927	0.0367103	0.0613695	0.598185	0.549717	0.718649
Bacteria	Bacteroidetes	Bacteroidia	Bacteroidales	Bacteroidaceae	Bacteroides	Bacteroides_sp._D55t1_190419_B8	0.0633944	0.0610109	1.03907	0.298774	0.484315
Bacteria	Bacteroidetes	Bacteroidia	Bacteroidales	Bacteroidaceae	Bacteroides	Bacteroides_sp._Marseille-P3684	0.228166	0.0635635	3.58957	0.000331218	0.0118486
Bacteria	Bacteroidetes	Bacteroidia	Bacteroidales	Bacteroidaceae	Bacteroides	Bacteroides_sp._OF04-15BH	0.0366793	0.0640382	0.572772	0.566799	0.730185
Bacteria	Bacteroidetes	Bacteroidia	Bacteroidales	Bacteroidaceae	Bacteroides	Bacteroides_sp._SM23_62	0.188099	0.0615025	3.05839	0.00222526	0.0340569
Bacteria	Bacteroidetes	Bacteroidia	Bacteroidales	Bacteroidaceae	Bacteroides	Bacteroides_sp._SM23_62_1	0.100152	0.0618215	1.62002	0.105227	0.252481
Bacteria	Bacteroidetes	Bacteroidia	Bacteroidales	Bacteroidaceae	Bacteroides	Bacteroides_stercoris	0.093304	0.0607577	1.53567	0.124619	0.282637
Bacteria	Bacteroidetes	Bacteroidia	Bacteroidales	Bacteroidaceae	Bacteroides	Bacteroides_thetaiotaomicron	0.185189	0.0607028	3.05075	0.0022827	0.0340569
Bacteria	Bacteroidetes	Bacteroidia	Bacteroidales	Bacteroidaceae	Bacteroides	Bacteroides_togonis	-0.0120839	0.0615896	-0.196201	0.844453	0.916668
Bacteria	Bacteroidetes	Bacteroidia	Bacteroidales	Bacteroidaceae	Bacteroides	Bacteroides_unclassified	0.144226	0.0605851	2.38056	0.0172863	0.090037
Bacteria	Bacteroidetes	Bacteroidia	Bacteroidales	Bacteroidaceae	Bacteroides	Bacteroides_uniformis	0.0200244	0.0605917	0.330481	0.741037	0.853874
Bacteria	Bacteroidetes	Bacteroidia	Bacteroidales	Bacteroidaceae	Bacteroides	Bacteroides_uniformis_CAG:3	0.0928197	0.0626155	1.48237	0.138241	0.301519
Bacteria	Bacteroidetes	Bacteroidia	Bacteroidales	Bacteroidaceae	Bacteroides	Bacteroides_xylanisolvens	0.0653821	0.0607967	1.07542	0.282185	0.465425
Bacteria	Bacteroidetes	Bacteroidia	Bacteroidales	Bacteroidaceae	Bacteroides	Bacteroides_zoogleoformans	0.133217	0.0600507	2.21842	0.0265264	0.115375
Bacteria	Bacteroidetes	Bacteroidia	Bacteroidales	Bacteroidaceae	Bacteroides	uncultured_Bacteroides_sp.	0.0568711	0.06147	0.925184	0.35487	0.542824
Bacteria	Bacteroidetes	Bacteroidia	Bacteroidales	Bacteroidaceae	Mediterranea	Mediterranea_sp._An20	0.0895619	0.060787	1.47337	0.14065	0.304719
Bacteria	Bacteroidetes	Bacteroidia	Bacteroidales	Bacteroidales_unclassified	Bacteroidales_unclassified	Bacteroidales_bacterium	0.0857868	0.0612614	1.40034	0.161411	0.327399
Bacteria	Bacteroidetes	Bacteroidia	Bacteroidales	Bacteroidales_unclassified	Bacteroidales_unclassified	Bacteroidales_bacterium_36-12	0.0739066	0.0684727	1.07936	0.280428	0.464132
Bacteria	Bacteroidetes	Bacteroidia	Bacteroidales	Bacteroidales_unclassified	Bacteroidales_unclassified	Bacteroidales_bacterium_45-6	0.0830046	0.0650692	1.27564	0.202084	0.374213
Bacteria	Bacteroidetes	Bacteroidia	Bacteroidales	Bacteroidales_unclassified	Bacteroidales_unclassified	Bacteroidales_bacterium_55_9	0.0877188	0.0611543	1.43439	0.151462	0.317242
Bacteria	Bacteroidetes	Bacteroidia	Bacteroidales	Bacteroidales_unclassified	Bacteroidales_unclassified	Bacteroidales_bacterium_CF	0.156568	0.0614095	2.54957	0.0107857	0.0705782
Bacteria	Bacteroidetes	Bacteroidia	Bacteroidales	Bacteroidales_unclassified	Bacteroidales_unclassified	Bacteroidales_bacterium_KA00344	0.0963569	0.0600749	1.60394	0.108726	0.257115
Bacteria	Bacteroidetes	Bacteroidia	Bacteroidales	Bacteroidales_unclassified	Bacteroidales_unclassified	Bacteroidales_bacterium_KHT7	0.101474	0.060576	1.67515	0.0939047	0.234986
Bacteria	Bacteroidetes	Bacteroidia	Bacteroidales	Bacteroidales_unclassified	Bacteroidales_unclassified	Bacteroidales_bacterium_WCE2004	0.124895	0.0615431	2.02939	0.0424183	0.150674
Bacteria	Bacteroidetes	Bacteroidia	Bacteroidales	Bacteroidales_unclassified	Bacteroidales_unclassified	Bacteroidales_bacterium_WCE2008	0.098061	0.0606092	1.61792	0.105679	0.252535
Bacteria	Bacteroidetes	Bacteroidia	Bacteroidales	Bacteroidales_unclassified	Bacteroidales_unclassified	Bacteroidales_unclassified	0.11165	0.0611806	1.82493	0.0680118	0.201223
Bacteria	Bacteroidetes	Bacteroidia	Bacteroidales	Bacteroidales_unclassified	Candidatus_Ordinivivax	Candidatus_Ordinivivax_streblomastigis	0.122488	0.061717	1.98467	0.0471813	0.160396
Bacteria	Bacteroidetes	Bacteroidia	Bacteroidales	Bacteroidales_unclassified	Candidatus_Symbiothrix	Candidatus_Symbiothrix_dinenymphae	0.225593	0.0642076	3.5135	0.000442252	0.0139221
Bacteria	Bacteroidetes	Bacteroidia	Bacteroidales	Bacteroidales_unclassified	Phocaeicola	Phocaeicola_barnesiae	0.118203	0.0617234	1.91503	0.055488	0.175731
Bacteria	Bacteroidetes	Bacteroidia	Bacteroidales	Bacteroidales_unclassified	Phocaeicola	Phocaeicola_coprocola	0.158542	0.0617047	2.56937	0.0101884	0.070216
Bacteria	Bacteroidetes	Bacteroidia	Bacteroidales	Bacteroidales_unclassified	Phocaeicola	Phocaeicola_coprophilus	0.101727	0.0606516	1.67723	0.0934974	0.234713
Bacteria	Bacteroidetes	Bacteroidia	Bacteroidales	Bacteroidales_unclassified	Phocaeicola	Phocaeicola_massiliensis	0.0800522	0.0620417	1.2903	0.196948	0.367029
Bacteria	Bacteroidetes	Bacteroidia	Bacteroidales	Bacteroidales_unclassified	Phocaeicola	Phocaeicola_paurosaccharolyticus	0.178388	0.0611874	2.91544	0.00355189	0.040749
Bacteria	Bacteroidetes	Bacteroidia	Bacteroidales	Bacteroidales_unclassified	Phocaeicola	Phocaeicola_plebeius	0.0884178	0.0619175	1.42799	0.153294	0.318317
Bacteria	Bacteroidetes	Bacteroidia	Bacteroidales	Bacteroidales_unclassified	Phocaeicola	Phocaeicola_sartorii	0.0785117	0.0620536	1.26522	0.205791	0.378364
Bacteria	Bacteroidetes	Bacteroidia	Bacteroidales	Bacteroidales_unclassified	Phocaeicola	Phocaeicola_sp._Sa1CVN1	-0.0187544	0.0594559	-0.315434	0.752432	0.860703
Bacteria	Bacteroidetes	Bacteroidia	Bacteroidales	Bacteroidales_unclassified	Phocaeicola	Phocaeicola_unclassified	0.0153245	0.0615501	0.248977	0.803379	0.894602
Bacteria	Bacteroidetes	Bacteroidia	Bacteroidales	Bacteroidales_unclassified	Phocaeicola	Phocaeicola_vulgatus	0.0905704	0.0617513	1.4667	0.142459	0.306824
Bacteria	Bacteroidetes	Bacteroidia	Bacteroidales	Barnesiellaceae	Barnesiella	Barnesiella_intestinihominis	0.0208628	0.0626566	0.332971	0.739156	0.853874
Bacteria	Bacteroidetes	Bacteroidia	Bacteroidales	Barnesiellaceae	Barnesiella	Barnesiella_sp._An55	0.0240738	0.0618808	0.389035	0.69725	0.828962
Bacteria	Bacteroidetes	Bacteroidia	Bacteroidales	Barnesiellaceae	Barnesiella	Barnesiella_sp._WM24	0.0900486	0.0629107	1.43137	0.152324	0.31756
Bacteria	Bacteroidetes	Bacteroidia	Bacteroidales	Barnesiellaceae	Barnesiella	Barnesiella_unclassified	0.0189278	0.0625976	0.302372	0.762368	0.865153
Bacteria	Bacteroidetes	Bacteroidia	Bacteroidales	Barnesiellaceae	Coprobacter	Coprobacter_sp.	-0.010815	0.0639718	-0.16906	0.86575	0.925112
Bacteria	Bacteroidetes	Bacteroidia	Bacteroidales	Dysgonomonadaceae	Dysgonomonas	Dysgonomonas_hofstadii	0.0862242	0.0618641	1.39377	0.163388	0.330148
Bacteria	Bacteroidetes	Bacteroidia	Bacteroidales	Dysgonomonadaceae	Dysgonomonas	Dysgonomonas_massiliensis	0.129424	0.0637233	2.03103	0.0422516	0.150674
Bacteria	Bacteroidetes	Bacteroidia	Bacteroidales	Dysgonomonadaceae	Dysgonomonas	Dysgonomonas_sp._520	0.130586	0.0649292	2.01121	0.0443029	0.155197
Bacteria	Bacteroidetes	Bacteroidia	Bacteroidales	Dysgonomonadaceae	Dysgonomonas	Dysgonomonas_sp._BGC7	0.119277	0.0629107	1.89597	0.0579643	0.180594
Bacteria	Bacteroidetes	Bacteroidia	Bacteroidales	Dysgonomonadaceae	Dysgonomonas	Dysgonomonas_sp._Marseille-P4361	0.17645	0.0618245	2.85404	0.00431669	0.0449965
Bacteria	Bacteroidetes	Bacteroidia	Bacteroidales	Dysgonomonadaceae	Dysgonomonas	Dysgonomonas_unclassified	0.109033	0.0642795	1.69623	0.0898431	0.231067
Bacteria	Bacteroidetes	Bacteroidia	Bacteroidales	Dysgonomonadaceae	Petrimonas	Petrimonas_mucosa	0.250629	0.0650228	3.85447	0.000115979	0.00793697
Bacteria	Bacteroidetes	Bacteroidia	Bacteroidales	Dysgonomonadaceae	Petrimonas	Petrimonas_sp._IBARAKI	0.113974	0.0642582	1.77369	0.0761151	0.214705
Bacteria	Bacteroidetes	Bacteroidia	Bacteroidales	Dysgonomonadaceae	Proteiniphilum	Proteiniphilum_acetatigenes	0.113175	0.0622247	1.81881	0.0689407	0.202449
Bacteria	Bacteroidetes	Bacteroidia	Bacteroidales	Dysgonomonadaceae	Proteiniphilum	Proteiniphilum_unclassified	0.0830576	0.0616108	1.3481	0.177626	0.346877
Bacteria	Bacteroidetes	Bacteroidia	Bacteroidales	Lentimicrobiaceae	Lentimicrobium	Lentimicrobium_saccharophilum	0.0342348	0.0620291	0.551915	0.581006	0.741507
Bacteria	Bacteroidetes	Bacteroidia	Bacteroidales	Muribaculaceae	Candidatus_Amulumruptor	Candidatus_Amulumruptor_caecigallinarius	0.0609205	0.0641924	0.94903	0.342605	0.531291
Bacteria	Bacteroidetes	Bacteroidia	Bacteroidales	Muribaculaceae	Muribaculaceae_unclassified	Muribaculaceae_bacterium	0.0845997	0.0654611	1.29237	0.196231	0.366409
Bacteria	Bacteroidetes	Bacteroidia	Bacteroidales	Muribaculaceae	Muribaculaceae_unclassified	Muribaculaceae_bacterium_Isolate-002_(NCI)	-0.0407699	0.0597402	-0.682453	0.494952	0.672179
Bacteria	Bacteroidetes	Bacteroidia	Bacteroidales	Muribaculaceae	Muribaculaceae_unclassified	Muribaculaceae_bacterium_Isolate-013_(NCI)	-0.0164621	0.0617033	-0.266794	0.789628	0.886501
Bacteria	Bacteroidetes	Bacteroidia	Bacteroidales	Muribaculaceae	Muribaculaceae_unclassified	Muribaculaceae_bacterium_Isolate-104_(HZI)	0.173603	0.0618158	2.8084	0.00497887	0.0501591
Bacteria	Bacteroidetes	Bacteroidia	Bacteroidales	Muribaculaceae	Muribaculaceae_unclassified	Muribaculaceae_bacterium_Isolate-110_(HZI)	0.0915134	0.062915	1.45456	0.145792	0.310945
Bacteria	Bacteroidetes	Bacteroidia	Bacteroidales	Muribaculaceae	Muribaculum	Muribaculum_unclassified	0.189438	0.0623815	3.03677	0.00239128	0.0346683
Bacteria	Bacteroidetes	Bacteroidia	Bacteroidales	Odoribacteraceae	Butyricimonas	Butyricimonas_faecihominis	0.132789	0.0587534	2.26011	0.0238145	0.108348
Bacteria	Bacteroidetes	Bacteroidia	Bacteroidales	Odoribacteraceae	Butyricimonas	Butyricimonas_unclassified	0.0891622	0.0618702	1.44112	0.149551	0.314698
Bacteria	Bacteroidetes	Bacteroidia	Bacteroidales	Odoribacteraceae	Butyricimonas	Butyricimonas_virosa	0.109719	0.0603196	1.81896	0.0689169	0.202449
Bacteria	Bacteroidetes	Bacteroidia	Bacteroidales	Odoribacteraceae	Odoribacter	Odoribacter_sp._Z80	0.130141	0.061781	2.10649	0.0351616	0.136316
Bacteria	Bacteroidetes	Bacteroidia	Bacteroidales	Odoribacteraceae	Odoribacter	Odoribacter_splanchnicus	0.190273	0.0615368	3.09202	0.00198796	0.0319291
Bacteria	Bacteroidetes	Bacteroidia	Bacteroidales	Odoribacteraceae	Odoribacter	Odoribacter_unclassified	0.0936838	0.0603242	1.553	0.120422	0.2755
Bacteria	Bacteroidetes	Bacteroidia	Bacteroidales	Paludibacteraceae	Paludibacter	Paludibacter_jiangxiensis	0.0101929	0.0653194	0.156047	0.875996	0.929123
Bacteria	Bacteroidetes	Bacteroidia	Bacteroidales	Paludibacteraceae	Paludibacter	Paludibacter_propionicigenes	0.0950414	0.0686212	1.38502	0.166048	0.332908
Bacteria	Bacteroidetes	Bacteroidia	Bacteroidales	Paludibacteraceae	Paludibacter	Paludibacter_sp._221	0.0856978	0.0692045	1.23833	0.215595	0.390053
Bacteria	Bacteroidetes	Bacteroidia	Bacteroidales	Paludibacteraceae	Paludibacter	Paludibacter_sp._47-17	0.112546	0.0676444	1.66379	0.0961548	0.237895
Bacteria	Bacteroidetes	Bacteroidia	Bacteroidales	Paludibacteraceae	Paludibacter	Paludibacter_unclassified	0.0690792	0.0685238	1.0081	0.313404	0.50081
Bacteria	Bacteroidetes	Bacteroidia	Bacteroidales	Paludibacteraceae	Paludibacter	uncultured_Paludibacter_sp.	0.101415	0.0683813	1.48308	0.138052	0.301519
Bacteria	Bacteroidetes	Bacteroidia	Bacteroidales	Porphyromonadaceae	Macellibacteroides	Macellibacteroides_sp._HH-ZS	0.0689865	0.0646572	1.06696	0.285991	0.470377
Bacteria	Bacteroidetes	Bacteroidia	Bacteroidales	Porphyromonadaceae	Massilibacteroides	Massilibacteroides_vaginae	0.151282	0.0640638	2.36142	0.0182049	0.0912564
Bacteria	Bacteroidetes	Bacteroidia	Bacteroidales	Porphyromonadaceae	Microbacter	Microbacter_margulisiae	0.107717	0.0659436	1.63348	0.102369	0.24789
Bacteria	Bacteroidetes	Bacteroidia	Bacteroidales	Porphyromonadaceae	Porphyromonadaceae_unclassified	Porphyromonadaceae_bacterium_CG2_30_38_12	0.0774024	0.0688618	1.12402	0.261003	0.44174
Bacteria	Bacteroidetes	Bacteroidia	Bacteroidales	Porphyromonadaceae	Porphyromonadaceae_unclassified	Porphyromonadaceae_bacterium_COT-184_OH4590	-0.0210039	0.0648581	-0.323844	0.746056	0.857147
Bacteria	Bacteroidetes	Bacteroidia	Bacteroidales	Porphyromonadaceae	Porphyromonas	Porphyromonas_bennonis	0.142992	0.0619334	2.3088	0.0209546	0.100135
Bacteria	Bacteroidetes	Bacteroidia	Bacteroidales	Porphyromonadaceae	Porphyromonas	Porphyromonas_gingivalis	0.105991	0.061102	1.73466	0.0828006	0.22051
Bacteria	Bacteroidetes	Bacteroidia	Bacteroidales	Porphyromonadaceae	Porphyromonas	Porphyromonas_levii	0.106129	0.0632626	1.6776	0.0934254	0.234713
Bacteria	Bacteroidetes	Bacteroidia	Bacteroidales	Porphyromonadaceae	Porphyromonas	Porphyromonas_sp._COT-239_OH1446	0.0501663	0.0650089	0.771684	0.440302	0.628888
Bacteria	Bacteroidetes	Bacteroidia	Bacteroidales	Porphyromonadaceae	Porphyromonas	Porphyromonas_unclassified	0.116279	0.0638775	1.82034	0.068707	0.202449
Bacteria	Bacteroidetes	Bacteroidia	Bacteroidales	Porphyromonadaceae	Sanguibacteroides	Sanguibacteroides_justesenii	0.0775416	0.0611633	1.26778	0.204877	0.377606
Bacteria	Bacteroidetes	Bacteroidia	Bacteroidales	Prevotellaceae	Alloprevotella	Alloprevotella_rava	0.00781143	0.0636995	0.122629	0.902401	0.948183
Bacteria	Bacteroidetes	Bacteroidia	Bacteroidales	Prevotellaceae	Alloprevotella	Alloprevotella_sp.	-0.0886268	0.0624632	-1.41886	0.155939	0.321687
Bacteria	Bacteroidetes	Bacteroidia	Bacteroidales	Prevotellaceae	Alloprevotella	Alloprevotella_sp._E39	0.0602596	0.0619791	0.972257	0.330923	0.518797
Bacteria	Bacteroidetes	Bacteroidia	Bacteroidales	Prevotellaceae	Alloprevotella	Alloprevotella_sp._Lung230	-0.0516426	0.0627973	-0.822369	0.410867	0.599763
Bacteria	Bacteroidetes	Bacteroidia	Bacteroidales	Prevotellaceae	Alloprevotella	Alloprevotella_sp._OH1205_COT-284	-0.0823135	0.0625637	-1.31567	0.188283	0.359658
Bacteria	Bacteroidetes	Bacteroidia	Bacteroidales	Prevotellaceae	Alloprevotella	Alloprevotella_tannerae	0.0558104	0.0647629	0.861765	0.388817	0.579643
Bacteria	Bacteroidetes	Bacteroidia	Bacteroidales	Prevotellaceae	Alloprevotella	Alloprevotella_unclassified	-0.0665168	0.0629113	-1.05731	0.290369	0.47559
Bacteria	Bacteroidetes	Bacteroidia	Bacteroidales	Prevotellaceae	Alloprevotella	Prevotella_sp._oral_taxon_473	-0.0711955	0.0626734	-1.13598	0.255966	0.436029
Bacteria	Bacteroidetes	Bacteroidia	Bacteroidales	Prevotellaceae	Paraprevotella	Paraprevotella_clara	0.0949174	0.0626139	1.51592	0.129541	0.288806
Bacteria	Bacteroidetes	Bacteroidia	Bacteroidales	Prevotellaceae	Paraprevotella	Paraprevotella_unclassified	0.0716435	0.0637298	1.12418	0.260938	0.44174
Bacteria	Bacteroidetes	Bacteroidia	Bacteroidales	Prevotellaceae	Paraprevotella	Paraprevotella_xylaniphila	0.104374	0.0627804	1.66252	0.0964088	0.237895
Bacteria	Bacteroidetes	Bacteroidia	Bacteroidales	Prevotellaceae	Prevotella	Prevotella_albensis	0.0396768	0.0609395	0.651084	0.514992	0.688698
Bacteria	Bacteroidetes	Bacteroidia	Bacteroidales	Prevotellaceae	Prevotella	Prevotella_amnii	0.0993428	0.0610999	1.62591	0.103969	0.249844
Bacteria	Bacteroidetes	Bacteroidia	Bacteroidales	Prevotellaceae	Prevotella	Prevotella_baroniae	0.10913	0.0613555	1.77864	0.0752981	0.213548
Bacteria	Bacteroidetes	Bacteroidia	Bacteroidales	Prevotellaceae	Prevotella	Prevotella_bergensis	0.0794121	0.0606879	1.30853	0.190693	0.361258
Bacteria	Bacteroidetes	Bacteroidia	Bacteroidales	Prevotellaceae	Prevotella	Prevotella_bivia	0.0880516	0.0614498	1.4329	0.151886	0.317242
Bacteria	Bacteroidetes	Bacteroidia	Bacteroidales	Prevotellaceae	Prevotella	Prevotella_brevis	0.0897204	0.0605351	1.48212	0.138308	0.301519
Bacteria	Bacteroidetes	Bacteroidia	Bacteroidales	Prevotellaceae	Prevotella	Prevotella_bryantii	0.044307	0.0618192	0.716719	0.473547	0.653255
Bacteria	Bacteroidetes	Bacteroidia	Bacteroidales	Prevotellaceae	Prevotella	Prevotella_buccae	0.113331	0.0631541	1.79451	0.0727317	0.208904
Bacteria	Bacteroidetes	Bacteroidia	Bacteroidales	Prevotellaceae	Prevotella	Prevotella_buccalis	0.104715	0.0599576	1.74649	0.0807263	0.217412
Bacteria	Bacteroidetes	Bacteroidia	Bacteroidales	Prevotellaceae	Prevotella	Prevotella_copri	0.0876693	0.06224	1.40857	0.158963	0.326215
Bacteria	Bacteroidetes	Bacteroidia	Bacteroidales	Prevotellaceae	Prevotella	Prevotella_dentasini	0.02602	0.061528	0.422898	0.67237	0.808488
Bacteria	Bacteroidetes	Bacteroidia	Bacteroidales	Prevotellaceae	Prevotella	Prevotella_denticola	0.0716118	0.0606496	1.18075	0.237704	0.41258
Bacteria	Bacteroidetes	Bacteroidia	Bacteroidales	Prevotellaceae	Prevotella	Prevotella_disiens	0.0843394	0.0616966	1.367	0.171625	0.339795
Bacteria	Bacteroidetes	Bacteroidia	Bacteroidales	Prevotellaceae	Prevotella	Prevotella_enoeca	0.0733678	0.0603761	1.21518	0.224298	0.399865
Bacteria	Bacteroidetes	Bacteroidia	Bacteroidales	Prevotellaceae	Prevotella	Prevotella_histicola	-0.0362744	0.0622963	-0.582287	0.560373	0.726546
Bacteria	Bacteroidetes	Bacteroidia	Bacteroidales	Prevotellaceae	Prevotella	Prevotella_ihumii	0.0232281	0.0610262	0.380625	0.703482	0.831291
Bacteria	Bacteroidetes	Bacteroidia	Bacteroidales	Prevotellaceae	Prevotella	Prevotella_intermedia	0.115082	0.0612537	1.87877	0.0602755	0.184579
Bacteria	Bacteroidetes	Bacteroidia	Bacteroidales	Prevotellaceae	Prevotella	Prevotella_koreensis	0.132555	0.0606752	2.18466	0.0289139	0.121361
Bacteria	Bacteroidetes	Bacteroidia	Bacteroidales	Prevotellaceae	Prevotella	Prevotella_maculosa	0.163381	0.0625739	2.61101	0.00902764	0.0666068
Bacteria	Bacteroidetes	Bacteroidia	Bacteroidales	Prevotellaceae	Prevotella	Prevotella_marshii	0.104158	0.0612151	1.7015	0.0888483	0.230771
Bacteria	Bacteroidetes	Bacteroidia	Bacteroidales	Prevotellaceae	Prevotella	Prevotella_melaninogenica	0.05142	0.0620772	0.828324	0.407487	0.596082
Bacteria	Bacteroidetes	Bacteroidia	Bacteroidales	Prevotellaceae	Prevotella	Prevotella_multisaccharivorax	0.111653	0.0628068	1.77772	0.0754495	0.213593
Bacteria	Bacteroidetes	Bacteroidia	Bacteroidales	Prevotellaceae	Prevotella	Prevotella_nigrescens	0.0579948	0.0603976	0.960217	0.336946	0.525102
Bacteria	Bacteroidetes	Bacteroidia	Bacteroidales	Prevotellaceae	Prevotella	Prevotella_oryzae	0.0980751	0.0609659	1.60869	0.107685	0.256424
Bacteria	Bacteroidetes	Bacteroidia	Bacteroidales	Prevotellaceae	Prevotella	Prevotella_paludivivens	0.0331082	0.0617246	0.536385	0.591692	0.751674
Bacteria	Bacteroidetes	Bacteroidia	Bacteroidales	Prevotellaceae	Prevotella	Prevotella_pectinovora	-0.00528912	0.0618362	-0.0855343	0.931837	0.963233
Bacteria	Bacteroidetes	Bacteroidia	Bacteroidales	Prevotellaceae	Prevotella	Prevotella_ruminicola	0.11812	0.0607659	1.94385	0.0519136	0.168859
Bacteria	Bacteroidetes	Bacteroidia	Bacteroidales	Prevotellaceae	Prevotella	Prevotella_salivae	0.0417889	0.0616845	0.677463	0.498113	0.674928
Bacteria	Bacteroidetes	Bacteroidia	Bacteroidales	Prevotellaceae	Prevotella	Prevotella_sp._885	0.0318836	0.0614138	0.51916	0.603649	0.758901
Bacteria	Bacteroidetes	Bacteroidia	Bacteroidales	Prevotellaceae	Prevotella	Prevotella_sp._AGR2160	0.107757	0.0619306	1.73996	0.0818667	0.219147
Bacteria	Bacteroidetes	Bacteroidia	Bacteroidales	Prevotellaceae	Prevotella	Prevotella_sp._CAG:1031	0.029379	0.0613874	0.478584	0.632235	0.778059
Bacteria	Bacteroidetes	Bacteroidia	Bacteroidales	Prevotellaceae	Prevotella	Prevotella_sp._CAG:1058	0.0870356	0.0612305	1.42144	0.155188	0.320981
Bacteria	Bacteroidetes	Bacteroidia	Bacteroidales	Prevotellaceae	Prevotella	Prevotella_sp._CAG:1092	-0.00384942	0.0615442	-0.0625473	0.950127	0.971735
Bacteria	Bacteroidetes	Bacteroidia	Bacteroidales	Prevotellaceae	Prevotella	Prevotella_sp._CAG:1124	0.115752	0.0618123	1.87264	0.0611178	0.186433
Bacteria	Bacteroidetes	Bacteroidia	Bacteroidales	Prevotellaceae	Prevotella	Prevotella_sp._CAG:1185	0.120361	0.0617303	1.94978	0.0512021	0.167551
Bacteria	Bacteroidetes	Bacteroidia	Bacteroidales	Prevotellaceae	Prevotella	Prevotella_sp._CAG:1320	0.0935454	0.0601444	1.55535	0.119864	0.274623
Bacteria	Bacteroidetes	Bacteroidia	Bacteroidales	Prevotellaceae	Prevotella	Prevotella_sp._CAG:279	-0.0413597	0.0625476	-0.661252	0.508451	0.684603
Bacteria	Bacteroidetes	Bacteroidia	Bacteroidales	Prevotellaceae	Prevotella	Prevotella_sp._CAG:485	-0.038556	0.0615648	-0.626268	0.531139	0.702532
Bacteria	Bacteroidetes	Bacteroidia	Bacteroidales	Prevotellaceae	Prevotella	Prevotella_sp._CAG:617	0.0138886	0.0634082	0.219034	0.826624	0.907959
Bacteria	Bacteroidetes	Bacteroidia	Bacteroidales	Prevotellaceae	Prevotella	Prevotella_sp._CAG:732	0.0332084	0.0602216	0.551437	0.581334	0.741507
Bacteria	Bacteroidetes	Bacteroidia	Bacteroidales	Prevotellaceae	Prevotella	Prevotella_sp._CAG:755	0.0231737	0.063012	0.367766	0.713048	0.838817
Bacteria	Bacteroidetes	Bacteroidia	Bacteroidales	Prevotellaceae	Prevotella	Prevotella_sp._CAG:873	0.129883	0.0656299	1.97903	0.0478131	0.161152
Bacteria	Bacteroidetes	Bacteroidia	Bacteroidales	Prevotellaceae	Prevotella	Prevotella_sp._CAG:891	-0.0239379	0.0627903	-0.381235	0.703029	0.831291
Bacteria	Bacteroidetes	Bacteroidia	Bacteroidales	Prevotellaceae	Prevotella	Prevotella_sp._CAG:924	0.0567601	0.0602418	0.942204	0.346088	0.534062
Bacteria	Bacteroidetes	Bacteroidia	Bacteroidales	Prevotellaceae	Prevotella	Prevotella_sp._HUN102	0.11286	0.0657477	1.71656	0.0860603	0.226142
Bacteria	Bacteroidetes	Bacteroidia	Bacteroidales	Prevotellaceae	Prevotella	Prevotella_sp._ICM33	-0.0327361	0.0603958	-0.542027	0.5878	0.748541
Bacteria	Bacteroidetes	Bacteroidia	Bacteroidales	Prevotellaceae	Prevotella	Prevotella_sp._KH2C16	0.0918902	0.0611105	1.50367	0.132665	0.29452
Bacteria	Bacteroidetes	Bacteroidia	Bacteroidales	Prevotellaceae	Prevotella	Prevotella_sp._MA2016	0.107031	0.0605583	1.7674	0.077161	0.214815
Bacteria	Bacteroidetes	Bacteroidia	Bacteroidales	Prevotellaceae	Prevotella	Prevotella_sp._Marseille-P4119	0.0313087	0.0622426	0.503011	0.614957	0.768103
Bacteria	Bacteroidetes	Bacteroidia	Bacteroidales	Prevotellaceae	Prevotella	Prevotella_sp._MGM1	0.0367057	0.0615256	0.596592	0.55078	0.719442
Bacteria	Bacteroidetes	Bacteroidia	Bacteroidales	Prevotellaceae	Prevotella	Prevotella_sp._MGM2	0.082665	0.0610609	1.35381	0.175796	0.344587
Bacteria	Bacteroidetes	Bacteroidia	Bacteroidales	Prevotellaceae	Prevotella	Prevotella_sp._ne3005	0.132801	0.0604737	2.19601	0.0280913	0.119375
Bacteria	Bacteroidetes	Bacteroidia	Bacteroidales	Prevotellaceae	Prevotella	Prevotella_sp._OH937_COT-195	0.147301	0.0610793	2.41164	0.015881	0.0853127
Bacteria	Bacteroidetes	Bacteroidia	Bacteroidales	Prevotellaceae	Prevotella	Prevotella_sp._oral_taxon_820	0.0121518	0.0612281	0.198468	0.842679	0.916427
Bacteria	Bacteroidetes	Bacteroidia	Bacteroidales	Prevotellaceae	Prevotella	Prevotella_sp._P2-180	0.138818	0.0624636	2.22238	0.0262578	0.115125
Bacteria	Bacteroidetes	Bacteroidia	Bacteroidales	Prevotellaceae	Prevotella	Prevotella_sp._P3-122	0.0740314	0.0619801	1.19444	0.232307	0.406279
Bacteria	Bacteroidetes	Bacteroidia	Bacteroidales	Prevotellaceae	Prevotella	Prevotella_sp._P4-51	0.0861489	0.0619965	1.38958	0.164657	0.331845
Bacteria	Bacteroidetes	Bacteroidia	Bacteroidales	Prevotellaceae	Prevotella	Prevotella_sp._P4-98	-0.0730808	0.0621366	-1.17613	0.239542	0.413874
Bacteria	Bacteroidetes	Bacteroidia	Bacteroidales	Prevotellaceae	Prevotella	Prevotella_sp._P5-92	0.0880717	0.0615964	1.42982	0.152769	0.318066
Bacteria	Bacteroidetes	Bacteroidia	Bacteroidales	Prevotellaceae	Prevotella	Prevotella_sp._P6B4	0.124812	0.0621702	2.00759	0.044687	0.155197
Bacteria	Bacteroidetes	Bacteroidia	Bacteroidales	Prevotellaceae	Prevotella	Prevotella_sp._PCHR	0.116279	0.0629466	1.84727	0.0647078	0.193929
Bacteria	Bacteroidetes	Bacteroidia	Bacteroidales	Prevotellaceae	Prevotella	Prevotella_sp._PCJ2	0.00964687	0.0604282	0.159642	0.873163	0.927994
Bacteria	Bacteroidetes	Bacteroidia	Bacteroidales	Prevotellaceae	Prevotella	Prevotella_sp._PINT	-0.0337604	0.0601476	-0.561292	0.574599	0.736497
Bacteria	Bacteroidetes	Bacteroidia	Bacteroidales	Prevotellaceae	Prevotella	Prevotella_sp._PMUR	0.125988	0.0614491	2.05028	0.0403367	0.145954
Bacteria	Bacteroidetes	Bacteroidia	Bacteroidales	Prevotellaceae	Prevotella	Prevotella_sp._tc2-28	0.148144	0.0624115	2.37366	0.0176129	0.0903019
Bacteria	Bacteroidetes	Bacteroidia	Bacteroidales	Prevotellaceae	Prevotella	Prevotella_sp._tf2-5	0.084243	0.0612016	1.37648	0.168672	0.334792
Bacteria	Bacteroidetes	Bacteroidia	Bacteroidales	Prevotellaceae	Prevotella	Prevotella_timonensis	0.100003	0.0622855	1.60556	0.108372	0.257115
Bacteria	Bacteroidetes	Bacteroidia	Bacteroidales	Prevotellaceae	Prevotella	Prevotella_unclassified	0.0929849	0.0618746	1.5028	0.132892	0.294607
Bacteria	Bacteroidetes	Bacteroidia	Bacteroidales	Prevotellaceae	Prevotella	uncultured_Prevotella_sp.	0.0149927	0.06093	0.246065	0.805632	0.894602
Bacteria	Bacteroidetes	Bacteroidia	Bacteroidales	Prevotellaceae	Prevotellaceae_unclassified	Prevotellaceae_bacterium	0.0903246	0.0625575	1.44386	0.148777	0.313487
Bacteria	Bacteroidetes	Bacteroidia	Bacteroidales	Prevotellaceae	Prevotellaceae_unclassified	Prevotellaceae_bacterium_HUN156	0.105378	0.062291	1.6917	0.0907039	0.232143
Bacteria	Bacteroidetes	Bacteroidia	Bacteroidales	Prevotellaceae	Prevotellaceae_unclassified	Prevotellaceae_bacterium_MN60	0.0899849	0.062184	1.44708	0.147876	0.31304
Bacteria	Bacteroidetes	Bacteroidia	Bacteroidales	Prevotellaceae	Prevotellamassilia	Prevotellamassilia_timonensis	0.0776121	0.0603899	1.28518	0.198728	0.369451
Bacteria	Bacteroidetes	Bacteroidia	Bacteroidales	Rikenellaceae	Alistipes	Alistipes_communis	0.131739	0.0648633	2.03102	0.0422526	0.150674
Bacteria	Bacteroidetes	Bacteroidia	Bacteroidales	Rikenellaceae	Alistipes	Alistipes_dispar	0.13261	0.0618341	2.14461	0.0319839	0.12967
Bacteria	Bacteroidetes	Bacteroidia	Bacteroidales	Rikenellaceae	Alistipes	Alistipes_finegoldii	0.0360221	0.0627716	0.573859	0.566063	0.730185
Bacteria	Bacteroidetes	Bacteroidia	Bacteroidales	Rikenellaceae	Alistipes	Alistipes_ihumii	0.108386	0.0600619	1.80457	0.0711419	0.205841
Bacteria	Bacteroidetes	Bacteroidia	Bacteroidales	Rikenellaceae	Alistipes	Alistipes_indistinctus	0.132036	0.0629981	2.09587	0.0360939	0.138228
Bacteria	Bacteroidetes	Bacteroidia	Bacteroidales	Rikenellaceae	Alistipes	Alistipes_senegalensis	0.175957	0.0641726	2.74193	0.00610797	0.0549368
Bacteria	Bacteroidetes	Bacteroidia	Bacteroidales	Rikenellaceae	Alistipes	Alistipes_shahii	0.201431	0.0648923	3.10409	0.00190868	0.0312943
Bacteria	Bacteroidetes	Bacteroidia	Bacteroidales	Rikenellaceae	Alistipes	Alistipes_sp._An66	0.121957	0.062221	1.96007	0.0499878	0.166697
Bacteria	Bacteroidetes	Bacteroidia	Bacteroidales	Rikenellaceae	Alistipes	Alistipes_sp._CAG:268	0.107239	0.0615475	1.74238	0.0814418	0.218381
Bacteria	Bacteroidetes	Bacteroidia	Bacteroidales	Rikenellaceae	Alistipes	Alistipes_sp._CAG:435	0.102228	0.0607308	1.6833	0.092318	0.234713
Bacteria	Bacteroidetes	Bacteroidia	Bacteroidales	Rikenellaceae	Alistipes	Alistipes_sp._CAG:514	0.158059	0.0608724	2.59657	0.00941605	0.0676752
Bacteria	Bacteroidetes	Bacteroidia	Bacteroidales	Rikenellaceae	Alistipes	Alistipes_sp._CAG:831	0.198289	0.0635661	3.11941	0.00181211	0.0303432
Bacteria	Bacteroidetes	Bacteroidia	Bacteroidales	Rikenellaceae	Alistipes	Alistipes_sp._CHKCI003	0.0945858	0.0605829	1.56126	0.118462	0.273
Bacteria	Bacteroidetes	Bacteroidia	Bacteroidales	Rikenellaceae	Alistipes	Alistipes_sp._D31t1_170403_E11	0.0857388	0.062151	1.37952	0.167733	0.333348
Bacteria	Bacteroidetes	Bacteroidia	Bacteroidales	Rikenellaceae	Alistipes	Alistipes_sp._Z76	0.120093	0.0619737	1.9378	0.0526475	0.170159
Bacteria	Bacteroidetes	Bacteroidia	Bacteroidales	Rikenellaceae	Alistipes	Alistipes_sp._ZOR0009	0.203612	0.0608494	3.34617	0.000819365	0.0204272
Bacteria	Bacteroidetes	Bacteroidia	Bacteroidales	Rikenellaceae	Alistipes	Alistipes_timonensis	0.149376	0.062774	2.37958	0.0173324	0.090037
Bacteria	Bacteroidetes	Bacteroidia	Bacteroidales	Rikenellaceae	Alistipes	Alistipes_unclassified	0.15678	0.0615693	2.5464	0.0108839	0.0705782
Bacteria	Bacteroidetes	Bacteroidia	Bacteroidales	Rikenellaceae	Millionella	Millionella_massiliensis	0.173439	0.0621944	2.78866	0.00529262	0.0517428
Bacteria	Bacteroidetes	Bacteroidia	Bacteroidales	Rikenellaceae	Mucinivorans	Mucinivorans_hirudinis	0.144627	0.0617092	2.34369	0.019094	0.0942131
Bacteria	Bacteroidetes	Bacteroidia	Bacteroidales	Salinivirgaceae	Salinivirga	Salinivirga_cyanobacteriivorans	0.100946	0.0626553	1.61114	0.107149	0.255535
Bacteria	Bacteroidetes	Bacteroidia	Bacteroidales	Tannerellaceae	Parabacteroides	Parabacteroides_distasonis	0.116613	0.0609382	1.91363	0.0556679	0.175946
Bacteria	Bacteroidetes	Bacteroidia	Bacteroidales	Tannerellaceae	Parabacteroides	Parabacteroides_goldsteinii	0.114324	0.0625967	1.82635	0.0677973	0.200966
Bacteria	Bacteroidetes	Bacteroidia	Bacteroidales	Tannerellaceae	Parabacteroides	Parabacteroides_merdae	0.0884991	0.0631069	1.40237	0.160805	0.327012
Bacteria	Bacteroidetes	Bacteroidia	Bacteroidales	Tannerellaceae	Parabacteroides	Parabacteroides_pacaensis	0.125043	0.0632451	1.97712	0.0480279	0.161185
Bacteria	Bacteroidetes	Bacteroidia	Bacteroidales	Tannerellaceae	Parabacteroides	Parabacteroides_sp._52	0.0749282	0.0635906	1.17829	0.238681	0.412839
Bacteria	Bacteroidetes	Bacteroidia	Bacteroidales	Tannerellaceae	Parabacteroides	Parabacteroides_sp._An277	0.141389	0.0625878	2.25905	0.0238801	0.108348
Bacteria	Bacteroidetes	Bacteroidia	Bacteroidales	Tannerellaceae	Parabacteroides	Parabacteroides_sp._CAG:409	0.0828202	0.0637439	1.29926	0.193853	0.363677
Bacteria	Bacteroidetes	Bacteroidia	Bacteroidales	Tannerellaceae	Parabacteroides	Parabacteroides_sp._Marseille-P3160	0.0876594	0.0632514	1.38589	0.165781	0.332831
Bacteria	Bacteroidetes	Bacteroidia	Bacteroidales	Tannerellaceae	Parabacteroides	Parabacteroides_unclassified	0.137014	0.0629447	2.17674	0.0294998	0.123491
Bacteria	Bacteroidetes	Bacteroidia	Bacteroidales	Tannerellaceae	Tannerella	Tannerella_forsythia	0.104674	0.0626649	1.67037	0.0948456	0.236071
Bacteria	Bacteroidetes	Bacteroidia	Bacteroidales	Tannerellaceae	Tannerella	Tannerella_sp._oral_taxon_808	0.123088	0.0641152	1.9198	0.0548836	0.174519
Bacteria	Bacteroidetes	Bacteroidia	Bacteroidales	Tannerellaceae	Tannerella	Tannerella_unclassified	0.175174	0.0655724	2.67145	0.00755234	0.0603421
Bacteria	Bacteroidetes	Bacteroidia	Bacteroidales	Tenuifilaceae	Tenuifilum	Tenuifilum_thalassicum	0.0660987	0.0612076	1.07991	0.280182	0.464132
Bacteria	Bacteroidetes	Bacteroidia	Bacteroidia_unclassified	Bacteroidia_unclassified	Bacteroidia_unclassified	Bacteroidia_bacterium	0.127455	0.0617172	2.06514	0.0389096	0.143093
Bacteria	Bacteroidetes	Bacteroidia	Bacteroidia_unclassified	Bacteroidia_unclassified	Bacteroidia_unclassified	Bacteroidia_bacterium_43-41	0.119108	0.0624454	1.90739	0.0564702	0.177067
Bacteria	Bacteroidetes	Bacteroidia	Bacteroidia_unclassified	Bacteroidia_unclassified	Bacteroidia_unclassified	Bacteroidia_bacterium_44-10	0.192632	0.0631418	3.05078	0.00228245	0.0340569
Bacteria	Bacteroidetes	Bacteroidia	Bacteroidia_unclassified	Bacteroidia_unclassified	Bacteroidia_unclassified	Bacteroidia_unclassified	0.114067	0.0635391	1.79523	0.0726178	0.208904
Bacteria	Bacteroidetes	Bacteroidia	Marinilabiliales	Marinifilaceae	Marinifilum	Marinifilum_sp._N1E240	0.0571198	0.0601721	0.949275	0.342481	0.531291
Bacteria	Bacteroidetes	Bacteroidia	Marinilabiliales	Marinilabiliaceae	Breznakibacter	Breznakibacter_xylanolyticus	0.098843	0.0644396	1.53389	0.125058	0.282817
Bacteria	Bacteroidetes	Bacteroidia	Marinilabiliales	Marinilabiliaceae	Carboxylicivirga	Carboxylicivirga_sp._M1479	0.121576	0.0630078	1.92953	0.0536646	0.171683
Bacteria	Bacteroidetes	Bacteroidia	Marinilabiliales	Marinilabiliaceae	Marinilabiliaceae_unclassified	Marinilabiliaceae_bacterium_JC017	0.109127	0.0649674	1.67972	0.0930115	0.234713
Bacteria	Bacteroidetes	Bacteroidia	Marinilabiliales	Marinilabiliaceae	Saccharicrinis	Saccharicrinis_fermentans	0.16198	0.0643274	2.51805	0.0118005	0.072425
Bacteria	Bacteroidetes	Bacteroidia	Marinilabiliales	Marinilabiliales_unclassified	Marinilabiliales_unclassified	Marinilabiliales_bacterium	0.0512124	0.0616989	0.830037	0.406518	0.595635
Bacteria	Bacteroidetes	Bacteroidia	Marinilabiliales	Prolixibacteraceae	Prolixibacter	Prolixibacter_sp._NT017	0.0250148	0.0598291	0.418103	0.675872	0.810084
Bacteria	Bacteroidetes	Chitinophagia	Chitinophagales	Chitinophagaceae	Chitinophaga	Chitinophaga_unclassified	0.112122	0.0642446	1.74524	0.0809424	0.217412
Bacteria	Bacteroidetes	Chitinophagia	Chitinophagales	Chitinophagaceae	Chitinophagaceae_unclassified	Chitinophagaceae_bacterium	0.059129	0.0631771	0.935925	0.349312	0.53693
Bacteria	Bacteroidetes	Chitinophagia	Chitinophagales	Chitinophagaceae	Flavihumibacter	Flavihumibacter_stibioxidans	0.129315	0.0638647	2.02483	0.0428844	0.151345
Bacteria	Bacteroidetes	Chitinophagia	Chitinophagales	Chitinophagaceae	Pseudoflavitalea	Pseudoflavitalea_sp._G-6-1-2	-0.0130049	0.0601241	-0.216301	0.828753	0.908036
Bacteria	Bacteroidetes	Cytophagia	Cytophagales	Amoebophilaceae	Candidatus_Amoebophilus	Candidatus_Amoebophilus_asiaticus	0.0450891	0.0608404	0.741105	0.45863	0.640536
Bacteria	Bacteroidetes	Cytophagia	Cytophagales	Cyclobacteriaceae	Algoriphagus	Algoriphagus_unclassified	0.0975539	0.0619956	1.57356	0.115589	0.268344
Bacteria	Bacteroidetes	Cytophagia	Cytophagales	Cyclobacteriaceae	Algoriphagus	Algoriphagus_vanfongensis	-0.0680403	0.0608063	-1.11897	0.263154	0.443473
Bacteria	Bacteroidetes	Cytophagia	Cytophagales	Cyclobacteriaceae	Cyclobacterium	Cyclobacterium_unclassified	0.103951	0.0656478	1.58347	0.113314	0.26384
Bacteria	Bacteroidetes	Cytophagia	Cytophagales	Cytophagaceae	Dyadobacter	Dyadobacter_unclassified	0.0320255	0.0619319	0.517108	0.605081	0.759488
Bacteria	Bacteroidetes	Cytophagia	Cytophagales	Cytophagaceae	Runella	Runella_unclassified	0.144584	0.0630128	2.29451	0.0217611	0.102551
Bacteria	Bacteroidetes	Cytophagia	Cytophagales	Cytophagaceae	Sporocytophaga	Sporocytophaga_myxococcoides	-0.0265633	0.0630622	-0.421223	0.673592	0.808684
Bacteria	Bacteroidetes	Cytophagia	Cytophagales	Cytophagales_unclassified	Cytophagales_unclassified	Cytophagales_unclassified	0.0938419	0.0632302	1.48413	0.137774	0.301519
Bacteria	Bacteroidetes	Cytophagia	Cytophagales	Flammeovirgaceae	Sediminitomix	Sediminitomix_flava	0.106917	0.0630068	1.6969	0.0897148	0.231067
Bacteria	Bacteroidetes	Cytophagia	Cytophagales	Hymenobacteraceae	Adhaeribacter	Adhaeribacter_sp._DK36	-0.0394085	0.061508	-0.640705	0.521714	0.693092
Bacteria	Bacteroidetes	Cytophagia	Cytophagales	Hymenobacteraceae	Hymenobacter	Hymenobacter_unclassified	0.0151428	0.0630252	0.240266	0.810124	0.897598
Bacteria	Bacteroidetes	Cytophagia	Cytophagales	Roseivirgaceae	Roseivirga	Roseivirga_thermotolerans	0.0452174	0.0603265	0.749544	0.45353	0.638712
Bacteria	Bacteroidetes	Flavobacteriia	Flavobacteriales	Flavobacteriaceae	Aquimarina	Aquimarina_unclassified	0.0434696	0.064252	0.676549	0.498692	0.674928
Bacteria	Bacteroidetes	Flavobacteriia	Flavobacteriales	Flavobacteriaceae	Capnocytophaga	Capnocytophaga_unclassified	0.112835	0.0619441	1.82156	0.0685215	0.202351
Bacteria	Bacteroidetes	Flavobacteriia	Flavobacteriales	Flavobacteriaceae	Dokdonia	Dokdonia_sinensis	0.0640678	0.061575	1.04048	0.298115	0.484245
Bacteria	Bacteroidetes	Flavobacteriia	Flavobacteriales	Flavobacteriaceae	Flavobacteriaceae_unclassified	Flavobacteriaceae_bacterium	0.0512584	0.0626052	0.818757	0.412925	0.601244
Bacteria	Bacteroidetes	Flavobacteriia	Flavobacteriales	Flavobacteriaceae	Flavobacteriaceae_unclassified	Flavobacteriaceae_bacterium_YIM_102668	-0.0261368	0.0599419	-0.436036	0.662811	0.801894
Bacteria	Bacteroidetes	Flavobacteriia	Flavobacteriales	Flavobacteriaceae	Flavobacterium	Flavobacterium_fontis	0.201243	0.0624652	3.22168	0.00127443	0.0257172
Bacteria	Bacteroidetes	Flavobacteriia	Flavobacteriales	Flavobacteriaceae	Flavobacterium	Flavobacterium_psychrophilum	0.231217	0.0669183	3.45521	0.000549869	0.0160277
Bacteria	Bacteroidetes	Flavobacteriia	Flavobacteriales	Flavobacteriaceae	Flavobacterium	Flavobacterium_sp.	0.0809301	0.062243	1.30023	0.193523	0.363491
Bacteria	Bacteroidetes	Flavobacteriia	Flavobacteriales	Flavobacteriaceae	Flavobacterium	Flavobacterium_sp._ASV13	-0.00871811	0.0601762	-0.144876	0.884809	0.933437
Bacteria	Bacteroidetes	Flavobacteriia	Flavobacteriales	Flavobacteriaceae	Flavobacterium	Flavobacterium_unclassified	0.085568	0.063359	1.35053	0.176847	0.346216
Bacteria	Bacteroidetes	Flavobacteriia	Flavobacteriales	Flavobacteriaceae	Flavobacterium	Flavobacterium_viscosus	0.167447	0.0601192	2.78525	0.00534868	0.051968
Bacteria	Bacteroidetes	Flavobacteriia	Flavobacteriales	Flavobacteriaceae	Kordia	Kordia_unclassified	0.0903247	0.0616653	1.46476	0.142987	0.307042
Bacteria	Bacteroidetes	Flavobacteriia	Flavobacteriales	Flavobacteriaceae	Lutibacter	Lutibacter_litoralis	-0.0285211	0.060356	-0.472547	0.636536	0.780843
Bacteria	Bacteroidetes	Flavobacteriia	Flavobacteriales	Flavobacteriaceae	Nonlabens	Nonlabens_unclassified	0.120175	0.0638674	1.88163	0.0598857	0.184102
Bacteria	Bacteroidetes	Flavobacteriia	Flavobacteriales	Flavobacteriaceae	Ochrovirga	Ochrovirga_pacifica	0.165062	0.0644528	2.56098	0.0104377	0.0705107
Bacteria	Bacteroidetes	Flavobacteriia	Flavobacteriales	Flavobacteriaceae	Vaginella	Vaginella_massiliensis	0.161295	0.0617001	2.61418	0.00894421	0.0664066
Bacteria	Bacteroidetes	Flavobacteriia	Flavobacteriales	Flavobacteriales_unclassified	Flavobacteriales_unclassified	Flavobacteriales_bacterium	0.0702881	0.0623106	1.12803	0.259308	0.440768
Bacteria	Bacteroidetes	Flavobacteriia	Flavobacteriales	Flavobacteriales_unclassified	Flavobacteriales_unclassified	Flavobacteriales_unclassified	0.0618445	0.0618344	1.00016	0.317231	0.504548
Bacteria	Bacteroidetes	Flavobacteriia	Flavobacteriales	Weeksellaceae	Algoriella	Algoriella_xinjiangensis	0.0515254	0.0609634	0.845186	0.398007	0.589367
Bacteria	Bacteroidetes	Flavobacteriia	Flavobacteriales	Weeksellaceae	Chishuiella	Chishuiella_changwenlii	0.0560831	0.0630033	0.89016	0.37338	0.563132
Bacteria	Bacteroidetes	Flavobacteriia	Flavobacteriales	Weeksellaceae	Chryseobacterium	Chryseobacterium_bernardetii	-0.0675954	0.0602175	-1.12252	0.261641	0.44187
Bacteria	Bacteroidetes	Flavobacteriia	Flavobacteriales	Weeksellaceae	Chryseobacterium	Chryseobacterium_unclassified	0.0106213	0.0612375	0.173445	0.862302	0.924567
Bacteria	Bacteroidetes	Flavobacteriia	Flavobacteriales	Weeksellaceae	Empedobacter	Empedobacter_brevis	0.0293203	0.0629037	0.466114	0.641134	0.783497
Bacteria	Bacteroidetes	Flavobacteriia	Flavobacteriales	Weeksellaceae	Empedobacter	Empedobacter_falsenii	0.0972522	0.0607962	1.59964	0.109678	0.258013
Bacteria	Bacteroidetes	Flavobacteriia	Flavobacteriales	Weeksellaceae	Empedobacter	Empedobacter_stercoris	0.0538208	0.0623179	0.863649	0.387781	0.579096
Bacteria	Bacteroidetes	Flavobacteriia	Flavobacteriales	Weeksellaceae	Empedobacter	Empedobacter_tilapiae	0.0668783	0.0617066	1.08381	0.278448	0.463786
Bacteria	Bacteroidetes	Flavobacteriia	Flavobacteriales	Weeksellaceae	Empedobacter	Empedobacter_unclassified	-0.0852932	0.0626728	-1.36093	0.173536	0.34233
Bacteria	Bacteroidetes	Flavobacteriia	Flavobacteriales	Weeksellaceae	Faecalibacter	Faecalibacter_sp._WQ_117	0.0508787	0.0612924	0.830097	0.406484	0.595635
Bacteria	Bacteroidetes	Flavobacteriia	Flavobacteriales	Weeksellaceae	Weeksella	Weeksella_unclassified	0.0961898	0.0614635	1.56499	0.117585	0.272217
Bacteria	Bacteroidetes	Flavobacteriia	Flavobacteriia_unclassified	Flavobacteriia_unclassified	Flavobacteriia_unclassified	Flavobacteriia_unclassified	0.121924	0.0627544	1.94288	0.0520309	0.168859
Bacteria	Bacteroidetes	Saprospiria	Saprospirales	Lewinellaceae	Flavilitoribacter	Flavilitoribacter_nigricans	0.077986	0.0643558	1.2118	0.225591	0.399865
Bacteria	Bacteroidetes	Sphingobacteriia	Sphingobacteriales	Sphingobacteriaceae	Mucilaginibacter	Mucilaginibacter_unclassified	0.19407	0.0645096	3.00839	0.0026264	0.0356375
Bacteria	Bacteroidetes	Sphingobacteriia	Sphingobacteriales	Sphingobacteriaceae	Pedobacter	Pedobacter_planticolens	0.169661	0.0615985	2.7543	0.00588182	0.0541402
Bacteria	Bacteroidetes	Sphingobacteriia	Sphingobacteriales	Sphingobacteriaceae	Pedobacter	Pedobacter_sp.	0.199294	0.0635614	3.13546	0.00171587	0.0300977
Bacteria	Bacteroidetes	Sphingobacteriia	Sphingobacteriales	Sphingobacteriaceae	Pedobacter	Pedobacter_sp._ASV12	-0.0204259	0.0599522	-0.340702	0.733328	0.849429
Bacteria	Bacteroidetes	Sphingobacteriia	Sphingobacteriales	Sphingobacteriaceae	Pedobacter	Pedobacter_sp._ASV2	0.0152585	0.0602806	0.253125	0.800171	0.892608
Bacteria	Bacteroidetes	Sphingobacteriia	Sphingobacteriales	Sphingobacteriaceae	Pedobacter	Pedobacter_unclassified	0.171052	0.063198	2.7066	0.00679763	0.0571118
Bacteria	Bacteroidetes	Sphingobacteriia	Sphingobacteriales	Sphingobacteriaceae	Sphingobacterium	Sphingobacterium_alimentarium	0.0779964	0.0602792	1.29392	0.195693	0.366343
Bacteria	Bacteroidetes	Sphingobacteriia	Sphingobacteriales	Sphingobacteriaceae	Sphingobacterium	Sphingobacterium_unclassified	0.069092	0.0632759	1.09192	0.27487	0.458797
Bacteria	Bacteroidetes	Sphingobacteriia	Sphingobacteriales	Sphingobacteriales_unclassified	Sphingobacteriales_unclassified	Sphingobacteriales_bacterium	0.0546711	0.0630492	0.867118	0.385878	0.577349
Bacteria	Bacteroidetes	Sphingobacteriia	Sphingobacteriia_unclassified	Sphingobacteriia_unclassified	Sphingobacteriia_unclassified	Sphingobacteriia_bacterium_28-36-52	-0.0178051	0.0623077	-0.28576	0.775062	0.87577
Bacteria	Calditrichaeota	Calditrichaeota_unclassified	Calditrichaeota_unclassified	Calditrichaeota_unclassified	Calditrichaeota_unclassified	Calditrichaeota_bacterium	0.0951557	0.0657075	1.44817	0.147569	0.313038
Bacteria	Candidatus_Cloacimonetes	Candidatus_Cloacimonetes_unclassified	Candidatus_Cloacimonetes_unclassified	Candidatus_Cloacimonetes_unclassified	Candidatus_Cloacimonetes_unclassified	Candidatus_Cloacimonetes_bacterium	0.0642501	0.0654111	0.982252	0.325976	0.515146
Bacteria	Candidatus_Cloacimonetes	Candidatus_Cloacimonetes_unclassified	Candidatus_Cloacimonetes_unclassified	Candidatus_Cloacimonetes_unclassified	Candidatus_Cloacimonetes_unclassified	Candidatus_Cloacimonetes_bacterium_4572_65	0.13289	0.0599547	2.2165	0.0266573	0.115375
Bacteria	Candidatus_Latescibacteria	Candidatus_Latescibacteria_unclassified	Candidatus_Latescibacteria_unclassified	Candidatus_Latescibacteria_unclassified	Candidatus_Latescibacteria_unclassified	Candidatus_Latescibacteria_bacterium	0.104517	0.0646093	1.61768	0.105731	0.252535
Bacteria	Candidatus_Latescibacteria	Candidatus_Latescibacteria_unclassified	Candidatus_Latescibacteria_unclassified	Candidatus_Latescibacteria_unclassified	Candidatus_Latescibacteria_unclassified	Candidatus_Latescibacteria_bacterium_ADurb.Bin168	0.167468	0.0642907	2.60486	0.00919114	0.0668496
Bacteria	Candidatus_Margulisbacteria	Candidatus_Riflemargulisbacteria	Candidatus_Riflemargulisbacteria_unclassified	Candidatus_Riflemargulisbacteria_unclassified	Candidatus_Riflemargulisbacteria_unclassified	Candidatus_Margulisbacteria_bacterium_GWF2_35_9	0.152751	0.0637296	2.39685	0.0165366	0.0870521
Bacteria	Candidatus_Marinimicrobia	Candidatus_Marinimicrobia_unclassified	Candidatus_Marinimicrobia_unclassified	Candidatus_Marinimicrobia_unclassified	Candidatus_Marinimicrobia_unclassified	Candidatus_Marinimicrobia_bacterium	0.0185537	0.064869	0.286018	0.774865	0.87577
Bacteria	Candidatus_Melainabacteria	Candidatus_Melainabacteria_unclassified	Candidatus_Gastranaerophilales	Candidatus_Gastranaerophilales_unclassified	Candidatus_Gastranaerophilales_unclassified	Candidatus_Gastranaerophilales_bacterium	0.183924	0.0656501	2.80158	0.00508529	0.0503411
Bacteria	Candidatus_Melainabacteria	Candidatus_Melainabacteria_unclassified	Candidatus_Gastranaerophilales	Candidatus_Gastranaerophilales_unclassified	Candidatus_Gastranaerophilales_unclassified	Candidatus_Gastranaerophilales_bacterium_HUM_18	0.0169167	0.0647323	0.261334	0.793835	0.888689
Bacteria	Candidatus_Melainabacteria	Candidatus_Melainabacteria_unclassified	Candidatus_Gastranaerophilales	Candidatus_Gastranaerophilales_unclassified	Candidatus_Gastranaerophilales_unclassified	Candidatus_Gastranaerophilales_bacterium_HUM_9	0.195517	0.06497	3.00934	0.00261813	0.0356375
Bacteria	Candidatus_Melainabacteria	Candidatus_Melainabacteria_unclassified	Candidatus_Melainabacteria_unclassified	Candidatus_Melainabacteria_unclassified	Candidatus_Melainabacteria_unclassified	Candidatus_Melainabacteria_bacterium	0.0958961	0.0657351	1.45883	0.144613	0.308848
Bacteria	Candidatus_Omnitrophica	Candidatus_Omnitrophica_unclassified	Candidatus_Omnitrophica_unclassified	Candidatus_Omnitrophica_unclassified	Candidatus_Omnitrophica_unclassified	Candidatus_Omnitrophica_bacterium	0.149387	0.0661633	2.25785	0.0239549	0.108348
Bacteria	Candidatus_Omnitrophica	Candidatus_Omnitrophica_unclassified	Candidatus_Omnitrophica_unclassified	Candidatus_Omnitrophica_unclassified	Candidatus_Omnitrophica_unclassified	Candidatus_Omnitrophica_unclassified	0.136678	0.0664367	2.05727	0.0396607	0.144504
Bacteria	Candidatus_Omnitrophica	Candidatus_Omnitrophica_unclassified	Candidatus_Omnitrophica_unclassified	Candidatus_Omnitrophica_unclassified	Candidatus_Omnitrophica_unclassified	Omnitrophica_bacterium_OLB16	0.0306723	0.0614954	0.498774	0.617938	0.768103
Bacteria	Candidatus_Parcubacteria	Candidatus_Parcubacteria_unclassified	Candidatus_Parcubacteria_unclassified	Candidatus_Parcubacteria_unclassified	Candidatus_Parcubacteria_unclassified	Parcubacteria_bacterium_32_520	0.198635	0.0674682	2.94412	0.0032387	0.0385383
Bacteria	Candidatus_Riflebacteria	Candidatus_Riflebacteria_unclassified	Candidatus_Riflebacteria_unclassified	Candidatus_Riflebacteria_unclassified	Candidatus_Riflebacteria_unclassified	Candidatus_Riflebacteria_bacterium_GWC2_50_8	-0.0287189	0.0638639	-0.44969	0.652934	0.795125
Bacteria	Candidatus_Riflebacteria	Candidatus_Riflebacteria_unclassified	Candidatus_Riflebacteria_unclassified	Candidatus_Riflebacteria_unclassified	Candidatus_Riflebacteria_unclassified	Candidatus_Riflebacteria_bacterium_HGW-Riflebacteria-1	-0.0140071	0.064853	-0.215983	0.829001	0.908036
Bacteria	Candidatus_Riflebacteria	Candidatus_Riflebacteria_unclassified	Candidatus_Riflebacteria_unclassified	Candidatus_Riflebacteria_unclassified	Candidatus_Riflebacteria_unclassified	Candidatus_Riflebacteria_bacterium_HGW-Riflebacteria-2	-0.031579	0.0648186	-0.48719	0.626123	0.77417
Bacteria	Candidatus_Riflebacteria	Candidatus_Riflebacteria_unclassified	Candidatus_Riflebacteria_unclassified	Candidatus_Riflebacteria_unclassified	Candidatus_Riflebacteria_unclassified	Candidatus_Riflebacteria_unclassified	-0.0304571	0.0647608	-0.470301	0.63814	0.781104
Bacteria	Candidatus_Riflebacteria	Candidatus_Riflebacteria_unclassified	Candidatus_Riflebacteria_unclassified	Candidatus_Riflebacteria_unclassified	Candidatus_Riflebacteria_unclassified	Candidatus_Rifleibacterium_amylolyticum	0.000504255	0.0643871	0.00783163	0.993751	0.994445
Bacteria	Candidatus_Rokubacteria	Candidatus_Rokubacteria_unclassified	Candidatus_Rokubacteria_unclassified	Candidatus_Rokubacteria_unclassified	Candidatus_Rokubacteria_unclassified	Candidatus_Rokubacteria_bacterium	0.0981796	0.0643837	1.52491	0.127281	0.284979
Bacteria	Candidatus_Saccharibacteria	Candidatus_Nanosyncoccalia	Candidatus_Nanosyncoccales	Candidatus_Nanosyncoccacae	Candidatus_Nanosyncoccus	Candidatus_Nanosyncoccus_alces	0.159045	0.0617974	2.57365	0.0100631	0.0700852
Bacteria	Candidatus_Saccharibacteria	Candidatus_Nanosyncoccalia	Candidatus_Nanosyncoccales	Candidatus_Nanosyncoccacae	Candidatus_Nanosyncoccus	Candidatus_Nanosyncoccus_nanoralicus	0.121664	0.0611429	1.98982	0.0466103	0.159874
Bacteria	Candidatus_Saccharibacteria	Candidatus_Saccharibacteria_unclassified	Candidatus_Saccharibacteria_unclassified	Candidatus_Saccharibacteria_unclassified	Candidatus_Saccharibacteria_unclassified	Candidatus_Saccharibacteria_bacterium	0.132298	0.0635672	2.08123	0.0374131	0.14021
Bacteria	Candidatus_Saccharibacteria	Candidatus_Saccharibacteria_unclassified	Candidatus_Saccharibacteria_unclassified	Candidatus_Saccharibacteria_unclassified	Candidatus_Saccharibacteria_unclassified	Candidatus_Saccharibacteria_unclassified	0.11105	0.0627551	1.76957	0.0767985	0.214815
Bacteria	Candidatus_Saccharibacteria	Candidatus_Saccharibacteria_unclassified	Candidatus_Saccharibacteria_unclassified	Candidatus_Saccharibacteria_unclassified	Candidatus_Saccharibacteria_unclassified	TM7_phylum_sp._oral_taxon_351	0.147959	0.0622233	2.37787	0.0174129	0.0900641
Bacteria	Candidatus_Schekmanbacteria	Candidatus_Schekmanbacteria_unclassified	Candidatus_Schekmanbacteria_unclassified	Candidatus_Schekmanbacteria_unclassified	Candidatus_Schekmanbacteria_unclassified	Candidatus_Schekmanbacteria_bacterium_RBG_13_48_7	-0.105986	0.0611541	-1.7331	0.0830774	0.220512
Bacteria	Chlamydiae	Chlamydiae_unclassified	Chlamydiae_unclassified	Chlamydiae_unclassified	Chlamydiae_unclassified	Chlamydiae_unclassified	0.0690748	0.0624209	1.1066	0.268468	0.449063
Bacteria	Chlamydiae	Chlamydiia	Chlamydiales	Chlamydiaceae	Chlamydia	Chlamydia_felis	-0.0992946	0.0663774	-1.49591	0.134677	0.297892
Bacteria	Chlamydiae	Chlamydiia	Chlamydiales	Chlamydiaceae	Chlamydia	Chlamydia_ibidis	-0.0318971	0.0653912	-0.487789	0.625699	0.77417
Bacteria	Chlamydiae	Chlamydiia	Chlamydiales	Chlamydiaceae	Chlamydia	Chlamydia_pecorum	0.105828	0.0650549	1.62675	0.103791	0.249844
Bacteria	Chlamydiae	Chlamydiia	Chlamydiales	Chlamydiaceae	Chlamydia	Chlamydia_pneumoniae	0.167155	0.0661542	2.52675	0.0115123	0.0719064
Bacteria	Chlamydiae	Chlamydiia	Chlamydiales	Chlamydiaceae	Chlamydia	Chlamydia_sp._17-3921	-0.083241	0.0637209	-1.30634	0.191438	0.361299
Bacteria	Chlamydiae	Chlamydiia	Chlamydiales	Chlamydiaceae	Chlamydia	Chlamydia_sp._2742-308	-0.0690092	0.0620325	-1.11247	0.265937	0.445777
Bacteria	Chlamydiae	Chlamydiia	Chlamydiales	Chlamydiaceae	Chlamydia	Chlamydia_trachomatis	0.0609954	0.0622042	0.980567	0.326806	0.515424
Bacteria	Chlamydiae	Chlamydiia	Chlamydiales	Chlamydiaceae	Chlamydia	Chlamydia_unclassified	0.191766	0.0652239	2.94012	0.00328089	0.0385383
Bacteria	Chloroflexi	Anaerolineae	Anaerolineales	Anaerolineaceae	Anaerolineaceae_unclassified	Anaerolineaceae_bacterium_oral_taxon_439	-0.0918803	0.0623752	-1.47303	0.140744	0.304719
Bacteria	Chloroflexi	Anaerolineae	Anaerolineales	Anaerolineaceae	Flexilinea	Flexilinea_flocculi	-0.0385882	0.0631243	-0.611306	0.540997	0.711981
Bacteria	Chloroflexi	Caldilineae	Caldilineae_unclassified	Caldilineae_unclassified	Caldilineae_unclassified	Caldilineae_bacterium	0.139603	0.065122	2.14372	0.0320552	0.12967
Bacteria	Chloroflexi	Chloroflexi_unclassified	Chloroflexi_unclassified	Chloroflexi_unclassified	Chloroflexi_unclassified	Chloroflexi_bacterium	0.0997356	0.0647006	1.54149	0.123197	0.280624
Bacteria	Chloroflexi	Chloroflexi_unclassified	Chloroflexi_unclassified	Chloroflexi_unclassified	Chloroflexi_unclassified	Chloroflexi_bacterium_ADurb.Bin325	0.126129	0.065571	1.92355	0.0544106	0.173717
Bacteria	Chloroflexi	Chloroflexi_unclassified	Chloroflexi_unclassified	Chloroflexi_unclassified	Chloroflexi_unclassified	Chloroflexi_bacterium_ADurb.Bin344	-0.068152	0.0630831	-1.08035	0.279985	0.464132
Bacteria	Chloroflexi	Chloroflexi_unclassified	Chloroflexi_unclassified	Chloroflexi_unclassified	Chloroflexi_unclassified	Chloroflexi_unclassified	0.0588826	0.0628924	0.936244	0.349148	0.53693
Bacteria	Chloroflexi	Dehalococcoidia	Dehalococcoidia_unclassified	Dehalococcoidia_unclassified	Dehalococcoidia_unclassified	Dehalococcoidia_bacterium	0.051967	0.0638652	0.813699	0.415817	0.604138
Bacteria	Chloroflexi	Thermomicrobia	Thermomicrobiales	Thermomicrobiales_unclassified	Thermomicrobiales_unclassified	uncultured_Thermomicrobiales_bacterium	-0.0313499	0.0621545	-0.504387	0.61399	0.768103
Bacteria	Cyanobacteria	Cyanobacteria_unclassified	Cyanobacteria_unclassified	Cyanobacteria_unclassified	Cyanobacteria_unclassified	Cyanobacteria_unclassified	0.216688	0.0654698	3.30973	0.000933851	0.0209983
Bacteria	Cyanobacteria	Cyanobacteria_unclassified	Nostocales	Aphanizomenonaceae	Cuspidothrix	Cuspidothrix_issatschenkoi	0.111091	0.0623077	1.78294	0.0745961	0.212707
Bacteria	Cyanobacteria	Cyanobacteria_unclassified	Oscillatoriales	Oscillatoriaceae	Lyngbya	Lyngbya_aestuarii	0.0376472	0.0617316	0.609853	0.541959	0.712652
Bacteria	Cyanobacteria	Cyanobacteria_unclassified	Oscillatoriales	Oscillatoriaceae	Lyngbya	Lyngbya_sp._PCC_8106	0.0238598	0.0631914	0.37758	0.705742	0.833337
Bacteria	Cyanobacteria	Cyanobacteria_unclassified	Oscillatoriales	Oscillatoriaceae	Lyngbya	Lyngbya_unclassified	0.040396	0.0643288	0.627961	0.53003	0.702245
Bacteria	Cyanobacteria	Cyanobacteria_unclassified	Oscillatoriales	Oscillatoriaceae	Moorea	Moorea_producens	0.197388	0.0637325	3.09713	0.00195407	0.0317083
Bacteria	Cyanobacteria	Cyanobacteria_unclassified	Oscillatoriales	Oscillatoriaceae	Phormidium	Phormidium_tenue	0.0521017	0.061746	0.843807	0.398777	0.589367
Bacteria	Elusimicrobia	Elusimicrobia	Elusimicrobia_unclassified	Elusimicrobia_unclassified	Elusimicrobia_unclassified	Elusimicrobia_unclassified	-0.026361	0.0593071	-0.444483	0.656693	0.796943
Bacteria	Elusimicrobia	Elusimicrobia	Elusimicrobia_unclassified	Elusimicrobia_unclassified	Elusimicrobia_unclassified	uncultured_Elusimicrobia_bacterium	0.0495236	0.0609448	0.812599	0.416448	0.604138
Bacteria	Elusimicrobia	Elusimicrobia	Elusimicrobiales	Elusimicrobiaceae	Elusimicrobium	Elusimicrobium_minutum	-0.0787157	0.0577152	-1.36386	0.172611	0.341318
Bacteria	Elusimicrobia	Elusimicrobia	Elusimicrobiales	Elusimicrobiaceae	Elusimicrobium	Elusimicrobium_sp._An273	-0.0665458	0.0577007	-1.15329	0.24879	0.427041
Bacteria	Elusimicrobia	Elusimicrobia_unclassified	Elusimicrobia_unclassified	Elusimicrobia_unclassified	Elusimicrobia_unclassified	Elusimicrobia_bacterium_CG1_02_37_114	-0.187406	0.0612807	-3.05816	0.00222701	0.0340569
Bacteria	Elusimicrobia	Elusimicrobia_unclassified	Elusimicrobia_unclassified	Elusimicrobia_unclassified	Elusimicrobia_unclassified	Elusimicrobia_unclassified	0.149149	0.0660226	2.25906	0.0238794	0.108348
Bacteria	Fibrobacteres	Chitinivibrionia	Chitinivibrionales	Chitinivibrionaceae	Chitinivibrio	Chitinivibrio_alkaliphilus	0.0854336	0.0648129	1.31816	0.187451	0.359658
Bacteria	Fibrobacteres	Fibrobacteres_unclassified	Fibrobacteres_unclassified	Fibrobacteres_unclassified	Fibrobacteres_unclassified	Fibrobacteres_bacterium_CG2_30_45_31	-0.00964361	0.0637481	-0.151277	0.879757	0.931229
Bacteria	Fibrobacteres	Fibrobacteres_unclassified	Fibrobacteres_unclassified	Fibrobacteres_unclassified	Fibrobacteres_unclassified	Fibrobacteres_unclassified	0.154728	0.0631259	2.4511	0.014242	0.0794923
Bacteria	Fibrobacteres	Fibrobacteria	Fibrobacterales	Fibrobacteraceae	Fibrobacter	Fibrobacter_intestinalis	-0.0384071	0.06257	-0.613826	0.539331	0.711035
Bacteria	Fibrobacteres	Fibrobacteria	Fibrobacterales	Fibrobacteraceae	Fibrobacter	Fibrobacter_sp._UWB1	0.0305967	0.061405	0.498277	0.618289	0.768103
Bacteria	Fibrobacteres	Fibrobacteria	Fibrobacterales	Fibrobacteraceae	Fibrobacter	Fibrobacter_sp._UWB11	-0.0154981	0.0619521	-0.250162	0.802462	0.894529
Bacteria	Fibrobacteres	Fibrobacteria	Fibrobacterales	Fibrobacteraceae	Fibrobacter	Fibrobacter_sp._UWB12	-0.0113646	0.062208	-0.182686	0.855044	0.920547
Bacteria	Fibrobacteres	Fibrobacteria	Fibrobacterales	Fibrobacteraceae	Fibrobacter	Fibrobacter_sp._UWB5	0.0599412	0.0626294	0.957079	0.338527	0.527045
Bacteria	Fibrobacteres	Fibrobacteria	Fibrobacterales	Fibrobacteraceae	Fibrobacter	Fibrobacter_sp._UWCM	0.015407	0.0625985	0.246124	0.805586	0.894602
Bacteria	Fibrobacteres	Fibrobacteria	Fibrobacterales	Fibrobacteraceae	Fibrobacter	Fibrobacter_sp._UWEL	0.159824	0.0642706	2.48673	0.0128922	0.0746277
Bacteria	Fibrobacteres	Fibrobacteria	Fibrobacterales	Fibrobacteraceae	Fibrobacter	Fibrobacter_sp._UWH1	0.273456	0.0631	4.33369	1.47e-05	0.00451301
Bacteria	Fibrobacteres	Fibrobacteria	Fibrobacterales	Fibrobacteraceae	Fibrobacter	Fibrobacter_sp._UWH3	0.279395	0.0621146	4.49805	6.86e-06	0.00359809
Bacteria	Fibrobacteres	Fibrobacteria	Fibrobacterales	Fibrobacteraceae	Fibrobacter	Fibrobacter_sp._UWH4	0.056697	0.0627727	0.903211	0.366414	0.55631
Bacteria	Fibrobacteres	Fibrobacteria	Fibrobacterales	Fibrobacteraceae	Fibrobacter	Fibrobacter_sp._UWH5	0.260387	0.0634421	4.10432	4.06e-05	0.00467005
Bacteria	Fibrobacteres	Fibrobacteria	Fibrobacterales	Fibrobacteraceae	Fibrobacter	Fibrobacter_sp._UWH6	0.245179	0.0634335	3.86513	0.00011103	0.00793697
Bacteria	Fibrobacteres	Fibrobacteria	Fibrobacterales	Fibrobacteraceae	Fibrobacter	Fibrobacter_sp._UWH8	0.266294	0.0624502	4.2641	2.01e-05	0.00451301
Bacteria	Fibrobacteres	Fibrobacteria	Fibrobacterales	Fibrobacteraceae	Fibrobacter	Fibrobacter_sp._UWH9	0.206663	0.0618604	3.34079	0.000835402	0.0204272
Bacteria	Fibrobacteres	Fibrobacteria	Fibrobacterales	Fibrobacteraceae	Fibrobacter	Fibrobacter_sp._UWOV1	0.00560468	0.0614765	0.0911678	0.927359	0.960849
Bacteria	Fibrobacteres	Fibrobacteria	Fibrobacterales	Fibrobacteraceae	Fibrobacter	Fibrobacter_sp._UWP2	0.00391204	0.0621412	0.062954	0.949803	0.971735
Bacteria	Fibrobacteres	Fibrobacteria	Fibrobacterales	Fibrobacteraceae	Fibrobacter	Fibrobacter_sp._UWR2	-0.00355552	0.0628069	-0.0566103	0.954856	0.974671
Bacteria	Fibrobacteres	Fibrobacteria	Fibrobacterales	Fibrobacteraceae	Fibrobacter	Fibrobacter_sp._UWR3	0.0231872	0.0620893	0.373449	0.708814	0.835711
Bacteria	Fibrobacteres	Fibrobacteria	Fibrobacterales	Fibrobacteraceae	Fibrobacter	Fibrobacter_sp._UWS2	-0.0123778	0.0625229	-0.197973	0.843066	0.916427
Bacteria	Fibrobacteres	Fibrobacteria	Fibrobacterales	Fibrobacteraceae	Fibrobacter	Fibrobacter_sp._UWS3	0.0153583	0.0631771	0.243099	0.807929	0.896181
Bacteria	Fibrobacteres	Fibrobacteria	Fibrobacterales	Fibrobacteraceae	Fibrobacter	Fibrobacter_sp._UWT1	0.288636	0.0640987	4.503	6.7e-06	0.00359809
Bacteria	Fibrobacteres	Fibrobacteria	Fibrobacterales	Fibrobacteraceae	Fibrobacter	Fibrobacter_sp._UWT2	0.0772133	0.0631914	1.2219	0.221747	0.399265
Bacteria	Fibrobacteres	Fibrobacteria	Fibrobacterales	Fibrobacteraceae	Fibrobacter	Fibrobacter_sp._UWT3	0.0420868	0.062095	0.67778	0.497911	0.674928
Bacteria	Fibrobacteres	Fibrobacteria	Fibrobacterales	Fibrobacteraceae	Fibrobacter	Fibrobacter_succinogenes	0.00202688	0.0624068	0.0324785	0.97409	0.985993
Bacteria	Fibrobacteres	Fibrobacteria	Fibrobacterales	Fibrobacteraceae	Fibrobacter	Fibrobacter_unclassified	0.263129	0.0631903	4.16408	3.13e-05	0.00467005
Bacteria	Firmicutes	Bacilli	Bacillales	Bacillaceae	Bacillus	Bacillus_pumilus	-0.0456433	0.0607475	-0.75136	0.452436	0.638712
Bacteria	Firmicutes	Bacilli	Bacillales	Bacillaceae	Bacillus	Bacillus_unclassified	-0.127165	0.0608011	-2.09149	0.036484	0.138343
Bacteria	Firmicutes	Bacilli	Bacillales	Bacillaceae	Lysinibacillus	Lysinibacillus_odysseyi	-0.00580609	0.0583621	-0.0994839	0.920754	0.955351
Bacteria	Firmicutes	Bacilli	Bacillales	Bacillaceae	Lysinibacillus	Lysinibacillus_unclassified	0.0478005	0.0628667	0.760346	0.447047	0.632213
Bacteria	Firmicutes	Bacilli	Bacillales	Bacillales_unclassified	Bacillales_unclassified	Bacillales_unclassified	-0.00638282	0.0594995	-0.107275	0.914571	0.953334
Bacteria	Firmicutes	Bacilli	Bacillales	Paenibacillaceae	Paenibacillus	Paenibacillus_sacheonensis	0.0601801	0.0607169	0.991159	0.321608	0.509266
Bacteria	Firmicutes	Bacilli	Bacillales	Paenibacillaceae	Paenibacillus	Paenibacillus_sp._YN15	-0.0700257	0.0617098	-1.13476	0.256476	0.436425
Bacteria	Firmicutes	Bacilli	Bacillales	Paenibacillaceae	Paenibacillus	Paenibacillus_unclassified	-0.000768297	0.0625916	-0.0122748	0.990206	0.993362
Bacteria	Firmicutes	Bacilli	Bacillales	Planococcaceae	Kurthia	Kurthia_massiliensis	-0.0626596	0.0611477	-1.02473	0.305493	0.49116
Bacteria	Firmicutes	Bacilli	Bacillales	Planococcaceae	Solibacillus	Solibacillus_unclassified	-0.0128579	0.0594443	-0.216302	0.828752	0.908036
Bacteria	Firmicutes	Bacilli	Bacillales	Staphylococcaceae	Salinicoccus	Salinicoccus_albus	0.116411	0.0596724	1.95083	0.0510772	0.167491
Bacteria	Firmicutes	Bacilli	Bacillales	Staphylococcaceae	Staphylococcus	Staphylococcus_aureus	-0.0483165	0.0602717	-0.801645	0.422758	0.612246
Bacteria	Firmicutes	Bacilli	Bacillales	Staphylococcaceae	Staphylococcus	Staphylococcus_haemolyticus	-0.00972674	0.0602981	-0.161311	0.871849	0.927697
Bacteria	Firmicutes	Bacilli	Bacillales	Staphylococcaceae	Staphylococcus	Staphylococcus_sp._CAG:324	-0.0629007	0.0614288	-1.02396	0.305853	0.491237
Bacteria	Firmicutes	Bacilli	Bacilli_unclassified	Bacilli_unclassified	Bacilli_unclassified	Bacilli_unclassified	-0.0961282	0.0601225	-1.59887	0.109849	0.258013
Bacteria	Firmicutes	Bacilli	Lactobacillales	Aerococcaceae	Aerococcus	Aerococcus_urinae	0.0296471	0.0612368	0.484139	0.628287	0.774631
Bacteria	Firmicutes	Bacilli	Lactobacillales	Carnobacteriaceae	Jeotgalibaca	Jeotgalibaca_porci	-0.105297	0.0644329	-1.63422	0.102213	0.24789
Bacteria	Firmicutes	Bacilli	Lactobacillales	Enterococcaceae	Enterococcus	Enterococcus_casseliflavus	-0.0879048	0.0616432	-1.42603	0.153861	0.318654
Bacteria	Firmicutes	Bacilli	Lactobacillales	Enterococcaceae	Enterococcus	Enterococcus_faecium	-0.0866245	0.0624929	-1.38615	0.165701	0.332831
Bacteria	Firmicutes	Bacilli	Lactobacillales	Enterococcaceae	Enterococcus	Enterococcus_unclassified	-0.0702527	0.0612962	-1.14612	0.251746	0.430705
Bacteria	Firmicutes	Bacilli	Lactobacillales	Lactobacillaceae	Apilactobacillus	Apilactobacillus_ozensis	-0.00545296	0.0607651	-0.0897384	0.928495	0.960849
Bacteria	Firmicutes	Bacilli	Lactobacillales	Lactobacillaceae	Lacticaseibacillus	Lacticaseibacillus_rhamnosus	-0.140218	0.0602745	-2.32633	0.0200012	0.0971662
Bacteria	Firmicutes	Bacilli	Lactobacillales	Lactobacillaceae	Lactobacillus	Lactobacillus_crispatus	-0.110354	0.0580147	-1.90217	0.0571495	0.178479
Bacteria	Firmicutes	Bacilli	Lactobacillales	Lactobacillaceae	Lactobacillus	Lactobacillus_delbrueckii	-0.0960754	0.0574871	-1.67125	0.0946722	0.236071
Bacteria	Firmicutes	Bacilli	Lactobacillales	Lactobacillaceae	Lactobacillus	Lactobacillus_equicursoris	-0.127713	0.0582704	-2.19172	0.0283996	0.120164
Bacteria	Firmicutes	Bacilli	Lactobacillales	Lactobacillaceae	Lactobacillus	Lactobacillus_unclassified	-0.137882	0.0562357	-2.45186	0.0142121	0.0794923
Bacteria	Firmicutes	Bacilli	Lactobacillales	Lactobacillaceae	Ligilactobacillus	Ligilactobacillus_equi	-0.072445	0.0583496	-1.24157	0.214396	0.388331
Bacteria	Firmicutes	Bacilli	Lactobacillales	Lactobacillaceae	Ligilactobacillus	Ligilactobacillus_hayakitensis	-0.0739988	0.061586	-1.20155	0.229537	0.404129
Bacteria	Firmicutes	Bacilli	Lactobacillales	Lactobacillaceae	Limosilactobacillus	Limosilactobacillus_equigenerosi	-0.0588197	0.0592019	-0.993544	0.320445	0.508448
Bacteria	Firmicutes	Bacilli	Lactobacillales	Lactobacillaceae	Limosilactobacillus	Limosilactobacillus_mucosae	-0.0761331	0.0569906	-1.33589	0.181586	0.35199
Bacteria	Firmicutes	Bacilli	Lactobacillales	Lactobacillaceae	Pediococcus	Pediococcus_acidilactici	-0.0361827	0.0603692	-0.599356	0.548935	0.718225
Bacteria	Firmicutes	Bacilli	Lactobacillales	Lactobacillales_unclassified	Lactobacillales_unclassified	Lactobacillales_unclassified	-0.0725418	0.0567308	-1.2787	0.201002	0.372646
Bacteria	Firmicutes	Bacilli	Lactobacillales	Leuconostocaceae	Weissella	Weissella_cibaria	-0.0131955	0.0583618	-0.226099	0.821124	0.902549
Bacteria	Firmicutes	Bacilli	Lactobacillales	Leuconostocaceae	Weissella	Weissella_unclassified	0.0585587	0.0643515	0.909981	0.362832	0.552319
Bacteria	Firmicutes	Bacilli	Lactobacillales	Streptococcaceae	Streptococcus	Streptococcus_caballi	-0.0193904	0.0624962	-0.310266	0.756359	0.863313
Bacteria	Firmicutes	Bacilli	Lactobacillales	Streptococcaceae	Streptococcus	Streptococcus_criceti	0.0851007	0.0645428	1.31851	0.187331	0.359658
Bacteria	Firmicutes	Bacilli	Lactobacillales	Streptococcaceae	Streptococcus	Streptococcus_devriesei	0.0197938	0.0602937	0.32829	0.742692	0.855155
Bacteria	Firmicutes	Bacilli	Lactobacillales	Streptococcaceae	Streptococcus	Streptococcus_equi	-0.207365	0.0608374	-3.40851	0.000653179	0.017055
Bacteria	Firmicutes	Bacilli	Lactobacillales	Streptococcaceae	Streptococcus	Streptococcus_gallolyticus	-0.0667345	0.059419	-1.12312	0.261388	0.44187
Bacteria	Firmicutes	Bacilli	Lactobacillales	Streptococcaceae	Streptococcus	Streptococcus_orisasini	0.0634388	0.0618609	1.02551	0.305124	0.491068
Bacteria	Firmicutes	Bacilli	Lactobacillales	Streptococcaceae	Streptococcus	Streptococcus_pneumoniae	-0.0483082	0.0602915	-0.801245	0.42299	0.612246
Bacteria	Firmicutes	Bacilli	Lactobacillales	Streptococcaceae	Streptococcus	Streptococcus_suis	-0.0168274	0.0605341	-0.277982	0.781026	0.878871
Bacteria	Firmicutes	Bacilli	Lactobacillales	Streptococcaceae	Streptococcus	Streptococcus_unclassified	-0.123536	0.0588817	-2.09804	0.0359014	0.137826
Bacteria	Firmicutes	Clostridia	Candidatus_Borkfalkiales	Candidatus_Borkfalkiaceae	Candidatus_Borkfalkia	Candidatus_Borkfalkia_ceftriaxoniphila	-0.10532	0.0641901	-1.64075	0.10085	0.244965
Bacteria	Firmicutes	Clostridia	Clostridia_unclassified	Clostridia_unclassified	Candidatus_Alangreenwoodia	Candidatus_Alangreenwoodia_gallinarii	-0.135202	0.0653664	-2.06837	0.0386051	0.14264
Bacteria	Firmicutes	Clostridia	Clostridia_unclassified	Clostridia_unclassified	Candidatus_Allobutyricicoccus	Candidatus_Allobutyricicoccus_pentlandensis	0.0680856	0.0721943	0.943089	0.345635	0.534062
Bacteria	Firmicutes	Clostridia	Clostridia_unclassified	Clostridia_unclassified	Candidatus_Allochristensenella	Candidatus_Allochristensenella_caecavium	-0.0516603	0.0634087	-0.814719	0.415233	0.604045
Bacteria	Firmicutes	Clostridia	Clostridia_unclassified	Clostridia_unclassified	Candidatus_Alloclostridium	Candidatus_Alloclostridium_intestinigallinarum	-0.0233953	0.0650838	-0.359465	0.719248	0.84296
Bacteria	Firmicutes	Clostridia	Clostridia_unclassified	Clostridia_unclassified	Candidatus_Alloscillospira	Candidatus_Alloscillospira_gallinarum	0.102576	0.0715313	1.43401	0.15157	0.317242
Bacteria	Firmicutes	Clostridia	Clostridia_unclassified	Clostridia_unclassified	Candidatus_Avimonas	Candidatus_Avimonas_caecicola	0.0576236	0.0675295	0.85331	0.393487	0.585396
Bacteria	Firmicutes	Clostridia	Clostridia_unclassified	Clostridia_unclassified	Candidatus_Avimonas	Candidatus_Avimonas_faecium	-0.0878957	0.0661517	-1.3287	0.183947	0.356129
Bacteria	Firmicutes	Clostridia	Clostridia_unclassified	Clostridia_unclassified	Candidatus_Avimonas	Candidatus_Avimonas_intestinalis	-0.0761458	0.0644411	-1.18163	0.237351	0.41258
Bacteria	Firmicutes	Clostridia	Clostridia_unclassified	Clostridia_unclassified	Candidatus_Avimonas	Candidatus_Avimonas_merdigallinarum	0.119775	0.0645579	1.85531	0.0635514	0.193108
Bacteria	Firmicutes	Clostridia	Clostridia_unclassified	Clostridia_unclassified	Candidatus_Avimonas	Candidatus_Avimonas_narfia	0.0824375	0.067552	1.22036	0.22233	0.399265
Bacteria	Firmicutes	Clostridia	Clostridia_unclassified	Clostridia_unclassified	Candidatus_Avimonas	Candidatus_Avimonas_unclassified	0.118045	0.0671929	1.75681	0.0789495	0.215367
Bacteria	Firmicutes	Clostridia	Clostridia_unclassified	Clostridia_unclassified	Candidatus_Avispirillum	Candidatus_Avispirillum_faecium	-0.0423064	0.0651214	-0.649655	0.515915	0.689347
Bacteria	Firmicutes	Clostridia	Clostridia_unclassified	Clostridia_unclassified	Candidatus_Cryptoclostridium	Candidatus_Cryptoclostridium_obscurum	-0.138838	0.0671149	-2.06866	0.0385783	0.14264
Bacteria	Firmicutes	Clostridia	Clostridia_unclassified	Clostridia_unclassified	Candidatus_Flemingibacterium	Candidatus_Flemingibacterium_merdigallinarum	0.0872349	0.0617603	1.41248	0.15781	0.324273
Bacteria	Firmicutes	Clostridia	Clostridia_unclassified	Clostridia_unclassified	Candidatus_Gallimonas	Candidatus_Gallimonas_merdigallinarum	-0.152067	0.0612258	-2.48371	0.0130023	0.0746277
Bacteria	Firmicutes	Clostridia	Clostridia_unclassified	Clostridia_unclassified	Candidatus_Gallimonas	Candidatus_Gallimonas_unclassified	-0.151208	0.0613874	-2.46317	0.0137713	0.0779716
Bacteria	Firmicutes	Clostridia	Clostridia_unclassified	Clostridia_unclassified	Candidatus_Gallispira	Candidatus_Gallispira_edinburgensis	-0.164719	0.0649742	-2.53514	0.0112402	0.0708558
Bacteria	Firmicutes	Clostridia	Clostridia_unclassified	Clostridia_unclassified	Candidatus_Geddesella	Candidatus_Geddesella_stercoravicola	-0.00997201	0.0666803	-0.14955	0.88112	0.931489
Bacteria	Firmicutes	Clostridia	Clostridia_unclassified	Clostridia_unclassified	Candidatus_Heritagella	Candidatus_Heritagella_caecorum	-0.132542	0.0653683	-2.02763	0.0425984	0.150674
Bacteria	Firmicutes	Clostridia	Clostridia_unclassified	Clostridia_unclassified	Candidatus_Heritagella	Candidatus_Heritagella_gallinarum	-0.0954303	0.0672077	-1.41993	0.155628	0.321467
Bacteria	Firmicutes	Clostridia	Clostridia_unclassified	Clostridia_unclassified	Candidatus_Heritagella	Candidatus_Heritagella_intestinalis	-0.115315	0.0651143	-1.77096	0.0765672	0.214815
Bacteria	Firmicutes	Clostridia	Clostridia_unclassified	Clostridia_unclassified	Candidatus_Heteroscilispira	Candidatus_Heteroscilispira_lomanii	0.0466758	0.0731565	0.638028	0.523456	0.694119
Bacteria	Firmicutes	Clostridia	Clostridia_unclassified	Clostridia_unclassified	Candidatus_Howiella	Candidatus_Howiella_intestinavium	0.0766801	0.0641759	1.19484	0.232149	0.406279
Bacteria	Firmicutes	Clostridia	Clostridia_unclassified	Clostridia_unclassified	Candidatus_Metalachnospira	Candidatus_Metalachnospira_gallinarum	-0.212081	0.0681836	-3.11044	0.00186811	0.0309516
Bacteria	Firmicutes	Clostridia	Clostridia_unclassified	Clostridia_unclassified	Candidatus_Metaruminococcus	Candidatus_Metaruminococcus_gallistercoris	-0.0338746	0.0679509	-0.498517	0.61812	0.768103
Bacteria	Firmicutes	Clostridia	Clostridia_unclassified	Clostridia_unclassified	Candidatus_Neoanaerotignum	Candidatus_Neoanaerotignum_galli	0.0142557	0.0625003	0.228089	0.819577	0.902108
Bacteria	Firmicutes	Clostridia	Clostridia_unclassified	Clostridia_unclassified	Candidatus_Neoanaerotignum	Candidatus_Neoanaerotignum_tabaqchaliae	-0.124765	0.0653477	-1.90925	0.05623	0.177067
Bacteria	Firmicutes	Clostridia	Clostridia_unclassified	Clostridia_unclassified	Candidatus_Neochristensenella	Candidatus_Neochristensenella_gallicola	-0.0236108	0.0676353	-0.34909	0.727022	0.845774
Bacteria	Firmicutes	Clostridia	Clostridia_unclassified	Clostridia_unclassified	Candidatus_Neoclostridium	Candidatus_Neoclostridium_roslinense	0.0607234	0.0629306	0.964927	0.334581	0.522451
Bacteria	Firmicutes	Clostridia	Clostridia_unclassified	Clostridia_unclassified	Candidatus_Parachristensenella	Candidatus_Parachristensenella_avicola	-0.0436771	0.06506	-0.671337	0.502006	0.678829
Bacteria	Firmicutes	Clostridia	Clostridia_unclassified	Clostridia_unclassified	Candidatus_Paralachnospira	Candidatus_Paralachnospira_sangeri	-0.110965	0.0661192	-1.67826	0.0932972	0.234713
Bacteria	Firmicutes	Clostridia	Clostridia_unclassified	Clostridia_unclassified	Candidatus_Pararuminococcus	Candidatus_Pararuminococcus_gallinarum	-0.0828807	0.0667252	-1.24212	0.214192	0.388331
Bacteria	Firmicutes	Clostridia	Clostridia_unclassified	Clostridia_unclassified	Candidatus_Pseudolachnospira	Candidatus_Pseudolachnospira_avium	-0.157177	0.0643056	-2.44422	0.0145167	0.0798927
Bacteria	Firmicutes	Clostridia	Clostridia_unclassified	Clostridia_unclassified	Candidatus_Pseudoruminococcus	Candidatus_Pseudoruminococcus_merdavium	-0.0254618	0.0666651	-0.381936	0.702509	0.831291
Bacteria	Firmicutes	Clostridia	Clostridia_unclassified	Clostridia_unclassified	Candidatus_Pseudoscilispira	Candidatus_Pseudoscilispira_faecavium	-0.175036	0.0607943	-2.87915	0.00398743	0.0434286
Bacteria	Firmicutes	Clostridia	Clostridia_unclassified	Clostridia_unclassified	Candidatus_Pseudoscilispira	Candidatus_Pseudoscilispira_falkowii	-0.173356	0.0627055	-2.76461	0.00569908	0.0537147
Bacteria	Firmicutes	Clostridia	Clostridia_unclassified	Clostridia_unclassified	Candidatus_Roslinia	Candidatus_Roslinia_caecavium	-0.0458737	0.0642412	-0.714085	0.475174	0.654352
Bacteria	Firmicutes	Clostridia	Clostridia_unclassified	Clostridia_unclassified	Candidatus_Tabaqchalia	Candidatus_Tabaqchalia_intestinavium	0.0592669	0.0679911	0.871686	0.38338	0.575801
Bacteria	Firmicutes	Clostridia	Clostridia_unclassified	Clostridia_unclassified	Candidatus_Timburyella	Candidatus_Timburyella_stercoris	0.010917	0.0640999	0.170313	0.864764	0.924687
Bacteria	Firmicutes	Clostridia	Clostridia_unclassified	Clostridia_unclassified	Candidatus_Woodwardibium	Candidatus_Woodwardibium_gallinarum	-0.0859323	0.0639764	-1.34319	0.179211	0.349107
Bacteria	Firmicutes	Clostridia	Clostridia_unclassified	Clostridia_unclassified	Clostridia_unclassified	Clostridia_bacterium	-0.0855715	0.0724826	-1.18058	0.23777	0.41258
Bacteria	Firmicutes	Clostridia	Clostridia_unclassified	Clostridia_unclassified	Clostridia_unclassified	Clostridia_bacterium_BRH_c25	-0.0331723	0.0622116	-0.533217	0.593884	0.753129
Bacteria	Firmicutes	Clostridia	Clostridia_unclassified	Clostridia_unclassified	Clostridia_unclassified	Clostridia_unclassified	-0.121845	0.070476	-1.72889	0.0838287	0.221759
Bacteria	Firmicutes	Clostridia	Clostridiales	Christensenellaceae	Christensenella	Christensenella_minuta	-0.183368	0.0612386	-2.99431	0.00275063	0.0363559
Bacteria	Firmicutes	Clostridia	Clostridiales	Christensenellaceae	Christensenella	Christensenella_sp._Marseille-P3954	-0.134653	0.0679715	-1.98101	0.0475896	0.161088
Bacteria	Firmicutes	Clostridia	Clostridiales	Clostridiaceae	Alkaliphilus	Alkaliphilus_metalliredigens	-0.0686081	0.060137	-1.14086	0.253927	0.433494
Bacteria	Firmicutes	Clostridia	Clostridiales	Clostridiaceae	Alkaliphilus	Alkaliphilus_serpentinus	-0.136031	0.0635415	-2.14082	0.0322884	0.12967
Bacteria	Firmicutes	Clostridia	Clostridiales	Clostridiaceae	Butyricicoccus	Butyricicoccus_porcorum	-0.151089	0.0588323	-2.56812	0.0102251	0.070216
Bacteria	Firmicutes	Clostridia	Clostridiales	Clostridiaceae	Butyricicoccus	Butyricicoccus_pullicaecorum	-0.1499	0.0603732	-2.48288	0.0130323	0.0746277
Bacteria	Firmicutes	Clostridia	Clostridiales	Clostridiaceae	Butyricicoccus	Butyricicoccus_sp._1XD8-22	-0.183582	0.0612867	-2.99547	0.00274024	0.0363559
Bacteria	Firmicutes	Clostridia	Clostridiales	Clostridiaceae	Butyricicoccus	Butyricicoccus_sp._BIOML-A1	-0.236163	0.0623315	-3.78883	0.000151358	0.00868019
Bacteria	Firmicutes	Clostridia	Clostridiales	Clostridiaceae	Butyricicoccus	Butyricicoccus_unclassified	-0.224097	0.0653143	-3.43105	0.000601255	0.017055
Bacteria	Firmicutes	Clostridia	Clostridiales	Clostridiaceae	Caloramator	Caloramator_fervidus	0.0252903	0.0599486	0.421866	0.673123	0.808684
Bacteria	Firmicutes	Clostridia	Clostridiales	Clostridiaceae	Caloramator	Caloramator_quimbayensis	0.00870202	0.0690156	0.126088	0.899663	0.945938
Bacteria	Firmicutes	Clostridia	Clostridiales	Clostridiaceae	Clostridiaceae_unclassified	Clostridiaceae_bacterium	-0.242699	0.0633221	-3.83278	0.000126706	0.00830978
Bacteria	Firmicutes	Clostridia	Clostridiales	Clostridiaceae	Clostridiaceae_unclassified	Clostridiaceae_bacterium_OM08-6BH	-0.154521	0.0622104	-2.48384	0.0129973	0.0746277
Bacteria	Firmicutes	Clostridia	Clostridiales	Clostridiaceae	Clostridium	Clostridium_baratii	-0.0348096	0.0608611	-0.571952	0.567355	0.730185
Bacteria	Firmicutes	Clostridia	Clostridiales	Clostridiaceae	Clostridium	Clostridium_beijerinckii	-0.0785299	0.0607658	-1.29234	0.196241	0.366409
Bacteria	Firmicutes	Clostridia	Clostridiales	Clostridiaceae	Clostridium	Clostridium_botulinum	-0.157513	0.0621735	-2.53344	0.0112949	0.0708558
Bacteria	Firmicutes	Clostridia	Clostridiales	Clostridiaceae	Clostridium	Clostridium_clostridioforme_CAG:132	-0.0616827	0.0570214	-1.08175	0.279365	0.464132
Bacteria	Firmicutes	Clostridia	Clostridiales	Clostridiaceae	Clostridium	Clostridium_estertheticum	-0.0507618	0.0624309	-0.813088	0.416168	0.604138
Bacteria	Firmicutes	Clostridia	Clostridiales	Clostridiaceae	Clostridium	Clostridium_kluyveri	-0.0391571	0.0667199	-0.586887	0.557279	0.725034
Bacteria	Firmicutes	Clostridia	Clostridiales	Clostridiaceae	Clostridium	Clostridium_leptum_CAG:27	-0.164602	0.0621493	-2.64849	0.00808516	0.0636302
Bacteria	Firmicutes	Clostridia	Clostridiales	Clostridiaceae	Clostridium	Clostridium_merdae	-0.036328	0.0648425	-0.560251	0.575308	0.736807
Bacteria	Firmicutes	Clostridia	Clostridiales	Clostridiaceae	Clostridium	Clostridium_minihomine	-0.10489	0.0654291	-1.6031	0.108912	0.257115
Bacteria	Firmicutes	Clostridia	Clostridiales	Clostridiaceae	Clostridium	Clostridium_perfringens	-0.106366	0.0612531	-1.7365	0.0824755	0.220028
Bacteria	Firmicutes	Clostridia	Clostridiales	Clostridiaceae	Clostridium	Clostridium_sp._26_22	-0.11267	0.0643241	-1.7516	0.0798429	0.216677
Bacteria	Firmicutes	Clostridia	Clostridiales	Clostridiaceae	Clostridium	Clostridium_sp._27_14	-0.150754	0.0641963	-2.34833	0.0188578	0.0936345
Bacteria	Firmicutes	Clostridia	Clostridiales	Clostridiaceae	Clostridium	Clostridium_sp._AF27-2AA	-0.147468	0.0629887	-2.34118	0.0192227	0.0942573
Bacteria	Firmicutes	Clostridia	Clostridiales	Clostridiaceae	Clostridium	Clostridium_sp._AM33-3	-0.168499	0.0641547	-2.62646	0.00862792	0.0652356
Bacteria	Firmicutes	Clostridia	Clostridiales	Clostridiaceae	Clostridium	Clostridium_sp._AM58-1XD	-0.0958052	0.0666601	-1.43722	0.150655	0.316176
Bacteria	Firmicutes	Clostridia	Clostridiales	Clostridiaceae	Clostridium	Clostridium_sp._AT4	-0.133892	0.0639931	-2.09229	0.0364123	0.138343
Bacteria	Firmicutes	Clostridia	Clostridiales	Clostridiaceae	Clostridium	Clostridium_sp._C105KSO13	-0.0954053	0.0642274	-1.48543	0.13743	0.301519
Bacteria	Firmicutes	Clostridia	Clostridiales	Clostridiaceae	Clostridium	Clostridium_sp._C2-6-12	-0.124992	0.0592711	-2.10882	0.0349604	0.135871
Bacteria	Firmicutes	Clostridia	Clostridiales	Clostridiaceae	Clostridium	Clostridium_sp._C5-48	-0.108987	0.0623561	-1.74782	0.0804952	0.217412
Bacteria	Firmicutes	Clostridia	Clostridiales	Clostridiaceae	Clostridium	Clostridium_sp._CAG:1000	-0.0373179	0.0618053	-0.603797	0.545979	0.716142
Bacteria	Firmicutes	Clostridia	Clostridiales	Clostridiaceae	Clostridium	Clostridium_sp._CAG:1013	-0.0761064	0.0655836	-1.16045	0.245866	0.42387
Bacteria	Firmicutes	Clostridia	Clostridiales	Clostridiaceae	Clostridium	Clostridium_sp._CAG:1024	-0.253103	0.0694389	-3.64497	0.000267427	0.0110771
Bacteria	Firmicutes	Clostridia	Clostridiales	Clostridiaceae	Clostridium	Clostridium_sp._CAG:1193	-0.107821	0.0634885	-1.69827	0.0894559	0.231067
Bacteria	Firmicutes	Clostridia	Clostridiales	Clostridiaceae	Clostridium	Clostridium_sp._CAG:138	-0.199119	0.069352	-2.87113	0.00409007	0.0440298
Bacteria	Firmicutes	Clostridia	Clostridiales	Clostridiaceae	Clostridium	Clostridium_sp._CAG:167	0.0206742	0.0657648	0.314366	0.753243	0.861006
Bacteria	Firmicutes	Clostridia	Clostridiales	Clostridiaceae	Clostridium	Clostridium_sp._CAG:288	-0.0226065	0.0680125	-0.332387	0.739597	0.853874
Bacteria	Firmicutes	Clostridia	Clostridiales	Clostridiaceae	Clostridium	Clostridium_sp._CAG:299	-0.0986438	0.0664699	-1.48404	0.137799	0.301519
Bacteria	Firmicutes	Clostridia	Clostridiales	Clostridiaceae	Clostridium	Clostridium_sp._CAG:302	-0.159841	0.06264	-2.55173	0.0107188	0.0705782
Bacteria	Firmicutes	Clostridia	Clostridiales	Clostridiaceae	Clostridium	Clostridium_sp._CAG:343	-0.144083	0.0642538	-2.2424	0.0249353	0.110558
Bacteria	Firmicutes	Clostridia	Clostridiales	Clostridiaceae	Clostridium	Clostridium_sp._CAG:349	0.0695979	0.0644941	1.07914	0.280527	0.464132
Bacteria	Firmicutes	Clostridia	Clostridiales	Clostridiaceae	Clostridium	Clostridium_sp._CAG:411	-0.0402941	0.0656514	-0.613759	0.539375	0.711035
Bacteria	Firmicutes	Clostridia	Clostridiales	Clostridiaceae	Clostridium	Clostridium_sp._CAG:413	-0.00410492	0.0631682	-0.0649841	0.948187	0.971012
Bacteria	Firmicutes	Clostridia	Clostridiales	Clostridiaceae	Clostridium	Clostridium_sp._CAG:417	-0.173724	0.0632693	-2.74578	0.00603664	0.0546073
Bacteria	Firmicutes	Clostridia	Clostridiales	Clostridiaceae	Clostridium	Clostridium_sp._CAG:433	-0.145633	0.0636458	-2.28818	0.0221269	0.103654
Bacteria	Firmicutes	Clostridia	Clostridiales	Clostridiaceae	Clostridium	Clostridium_sp._CAG:440	-0.0909899	0.0647565	-1.40511	0.159989	0.326805
Bacteria	Firmicutes	Clostridia	Clostridiales	Clostridiaceae	Clostridium	Clostridium_sp._CAG:448	0.0646148	0.0626531	1.03131	0.302395	0.487175
Bacteria	Firmicutes	Clostridia	Clostridiales	Clostridiaceae	Clostridium	Clostridium_sp._CAG:451	-0.147308	0.0640511	-2.29985	0.0214566	0.10142
Bacteria	Firmicutes	Clostridia	Clostridiales	Clostridiaceae	Clostridium	Clostridium_sp._CAG:452	-0.0508688	0.0637146	-0.798384	0.424647	0.613206
Bacteria	Firmicutes	Clostridia	Clostridiales	Clostridiaceae	Clostridium	Clostridium_sp._CAG:492	-0.0190842	0.0632721	-0.301621	0.762941	0.86518
Bacteria	Firmicutes	Clostridia	Clostridiales	Clostridiaceae	Clostridium	Clostridium_sp._CAG:505	-0.179033	0.0624398	-2.86729	0.00414003	0.0440298
Bacteria	Firmicutes	Clostridia	Clostridiales	Clostridiaceae	Clostridium	Clostridium_sp._CAG:508	0.0396316	0.0658679	0.601683	0.547385	0.716793
Bacteria	Firmicutes	Clostridia	Clostridiales	Clostridiaceae	Clostridium	Clostridium_sp._CAG:510	0.0268665	0.0678545	0.395942	0.692148	0.825334
Bacteria	Firmicutes	Clostridia	Clostridiales	Clostridiaceae	Clostridium	Clostridium_sp._CAG:524	-0.0372051	0.0629018	-0.59148	0.554199	0.72211
Bacteria	Firmicutes	Clostridia	Clostridiales	Clostridiaceae	Clostridium	Clostridium_sp._CAG:567	-0.0398489	0.0654398	-0.608939	0.542565	0.712852
Bacteria	Firmicutes	Clostridia	Clostridiales	Clostridiaceae	Clostridium	Clostridium_sp._CAG:571	-0.0779193	0.0641459	-1.21472	0.224473	0.399865
Bacteria	Firmicutes	Clostridia	Clostridiales	Clostridiaceae	Clostridium	Clostridium_sp._CAG:575	-0.127605	0.0645173	-1.97784	0.0479466	0.161185
Bacteria	Firmicutes	Clostridia	Clostridiales	Clostridiaceae	Clostridium	Clostridium_sp._CAG:58	-0.102627	0.065729	-1.56136	0.118439	0.273
Bacteria	Firmicutes	Clostridia	Clostridiales	Clostridiaceae	Clostridium	Clostridium_sp._CAG:590	-0.0199566	0.0664738	-0.300218	0.764011	0.865769
Bacteria	Firmicutes	Clostridia	Clostridiales	Clostridiaceae	Clostridium	Clostridium_sp._CAG:594	-0.158777	0.0639152	-2.48419	0.0129848	0.0746277
Bacteria	Firmicutes	Clostridia	Clostridiales	Clostridiaceae	Clostridium	Clostridium_sp._CAG:628	-0.0131962	0.0636901	-0.207193	0.835859	0.913034
Bacteria	Firmicutes	Clostridia	Clostridiales	Clostridiaceae	Clostridium	Clostridium_sp._CAG:632	-0.0214821	0.0672467	-0.319452	0.749384	0.859716
Bacteria	Firmicutes	Clostridia	Clostridiales	Clostridiaceae	Clostridium	Clostridium_sp._CAG:678	-0.13808	0.0659809	-2.09272	0.036374	0.138343
Bacteria	Firmicutes	Clostridia	Clostridiales	Clostridiaceae	Clostridium	Clostridium_sp._CAG:710	-0.172006	0.0637114	-2.69976	0.00693885	0.0574829
Bacteria	Firmicutes	Clostridia	Clostridiales	Clostridiaceae	Clostridium	Clostridium_sp._CAG:762	-0.151324	0.0638433	-2.37024	0.0177767	0.0904989
Bacteria	Firmicutes	Clostridia	Clostridiales	Clostridiaceae	Clostridium	Clostridium_sp._CAG:780	-0.098969	0.0651053	-1.52014	0.128477	0.287247
Bacteria	Firmicutes	Clostridia	Clostridiales	Clostridiaceae	Clostridium	Clostridium_sp._CAG:798	-0.0546122	0.0647831	-0.843001	0.399228	0.589479
Bacteria	Firmicutes	Clostridia	Clostridiales	Clostridiaceae	Clostridium	Clostridium_sp._CAG:914	-0.162487	0.0640175	-2.53817	0.0111433	0.0707243
Bacteria	Firmicutes	Clostridia	Clostridiales	Clostridiaceae	Clostridium	Clostridium_sp._CAG:964	-0.0758817	0.0645632	-1.17531	0.239871	0.413989
Bacteria	Firmicutes	Clostridia	Clostridiales	Clostridiaceae	Clostridium	Clostridium_sp._chh4-2	-0.159817	0.067364	-2.37243	0.0176713	0.0903071
Bacteria	Firmicutes	Clostridia	Clostridiales	Clostridiaceae	Clostridium	Clostridium_sp._FP2	0.0756756	0.0626811	1.20731	0.227312	0.402463
Bacteria	Firmicutes	Clostridia	Clostridiales	Clostridiaceae	Clostridium	Clostridium_sp._KLE_1755	-0.0245645	0.0643107	-0.381966	0.702487	0.831291
Bacteria	Firmicutes	Clostridia	Clostridiales	Clostridiaceae	Clostridium	Clostridium_sp._KNHs205	-0.0721245	0.0661736	-1.08993	0.275745	0.459769
Bacteria	Firmicutes	Clostridia	Clostridiales	Clostridiaceae	Clostridium	Clostridium_sp._Marseille-P2415	0.0185287	0.0604156	0.306686	0.759082	0.863916
Bacteria	Firmicutes	Clostridia	Clostridiales	Clostridiaceae	Clostridium	Clostridium_sp._Marseille-P299	-0.0131867	0.0662907	-0.198923	0.842323	0.916427
Bacteria	Firmicutes	Clostridia	Clostridiales	Clostridiaceae	Clostridium	Clostridium_sp._Marseille-P3244	-0.169117	0.0677743	-2.49529	0.0125853	0.0744708
Bacteria	Firmicutes	Clostridia	Clostridiales	Clostridiaceae	Clostridium	Clostridium_sp._SY8519	-0.18758	0.0649791	-2.88678	0.0038921	0.04293
Bacteria	Firmicutes	Clostridia	Clostridiales	Clostridiaceae	Clostridium	Clostridium_sp._WCA-389-WT-23D1	-0.089932	0.068766	-1.3078	0.190942	0.361258
Bacteria	Firmicutes	Clostridia	Clostridiales	Clostridiaceae	Clostridium	Clostridium_taeniosporum	-0.0827734	0.0639777	-1.29378	0.19574	0.366343
Bacteria	Firmicutes	Clostridia	Clostridiales	Clostridiaceae	Clostridium	Clostridium_transplantifaecale	-0.123213	0.0636351	-1.93625	0.0528376	0.170421
Bacteria	Firmicutes	Clostridia	Clostridiales	Clostridiaceae	Clostridium	Clostridium_unclassified	-0.132772	0.0668529	-1.98603	0.0470302	0.160396
Bacteria	Firmicutes	Clostridia	Clostridiales	Clostridiaceae	Clostridium	Clostridium_vitabionis	-0.105219	0.0663097	-1.58678	0.112563	0.26248
Bacteria	Firmicutes	Clostridia	Clostridiales	Clostridiaceae	Clostridium	uncultured_Clostridium_sp.	-0.132584	0.061597	-2.15244	0.0313626	0.127888
Bacteria	Firmicutes	Clostridia	Clostridiales	Clostridiaceae	Hathewaya	Hathewaya_proteolytica	-0.272335	0.0631482	-4.31264	1.61e-05	0.00451301
Bacteria	Firmicutes	Clostridia	Clostridiales	Clostridiaceae	Hungatella	Hungatella_hathewayi	-0.141197	0.0676719	-2.0865	0.0369336	0.139346
Bacteria	Firmicutes	Clostridia	Clostridiales	Clostridiaceae	Hungatella	Hungatella_unclassified	-0.162223	0.0649343	-2.49826	0.0124805	0.0741295
Bacteria	Firmicutes	Clostridia	Clostridiales	Clostridiaceae	Lactonifactor	Lactonifactor_unclassified	-0.187729	0.0650456	-2.88612	0.00390025	0.04293
Bacteria	Firmicutes	Clostridia	Clostridiales	Clostridiaceae	Sarcina	Sarcina_sp._DSM_11001	-0.0885273	0.0630934	-1.40312	0.160583	0.326982
Bacteria	Firmicutes	Clostridia	Clostridiales	Clostridiales_Family_XIII._Incertae_Sedis	Alterileibacterium	Alterileibacterium_massiliense	-0.20026	0.067149	-2.98232	0.00286075	0.0368552
Bacteria	Firmicutes	Clostridia	Clostridiales	Clostridiales_Family_XIII._Incertae_Sedis	Aminipila	Aminipila_butyrica	-0.159007	0.0668928	-2.37704	0.0174521	0.0900641
Bacteria	Firmicutes	Clostridia	Clostridiales	Clostridiales_Family_XIII._Incertae_Sedis	Aminipila	Aminipila_sp._JN-18	-0.245583	0.0682366	-3.59899	0.000319459	0.0118486
Bacteria	Firmicutes	Clostridia	Clostridiales	Clostridiales_Family_XIII._Incertae_Sedis	Anaerovorax	Anaerovorax_odorimutans	-0.156443	0.0697613	-2.24255	0.0249259	0.110558
Bacteria	Firmicutes	Clostridia	Clostridiales	Clostridiales_Family_XIII._Incertae_Sedis	Bacilliculturomica	Bacilliculturomica_massiliensis	-0.0617511	0.0711947	-0.867355	0.385747	0.577349
Bacteria	Firmicutes	Clostridia	Clostridiales	Clostridiales_Family_XIII._Incertae_Sedis	Clostridiales_Family_XIII._Incertae_Sedis_unclassified	Clostridiales_Family_XIII_bacterium	-0.184007	0.069768	-2.63741	0.00835429	0.0644591
Bacteria	Firmicutes	Clostridia	Clostridiales	Clostridiales_Family_XIII._Incertae_Sedis	Emergencia	Emergencia_sp._1XD21-50	-0.22804	0.0670541	-3.40084	0.000671799	0.017055
Bacteria	Firmicutes	Clostridia	Clostridiales	Clostridiales_Family_XIII._Incertae_Sedis	Emergencia	Emergencia_timonensis	-0.231318	0.0647679	-3.57149	0.000354953	0.0121218
Bacteria	Firmicutes	Clostridia	Clostridiales	Clostridiales_Family_XIII._Incertae_Sedis	Mobilibacterium	Mobilibacterium_timonense	-0.223952	0.0683039	-3.27876	0.00104263	0.022793
Bacteria	Firmicutes	Clostridia	Clostridiales	Clostridiales_unclassified	Clostridiales_unclassified	Clostridiales_bacterium	-0.117839	0.0650555	-1.81136	0.0700856	0.204665
Bacteria	Firmicutes	Clostridia	Clostridiales	Clostridiales_unclassified	Clostridiales_unclassified	Clostridiales_bacterium_41_21_two_genomes	-0.18055	0.0659869	-2.73615	0.00621632	0.0553536
Bacteria	Firmicutes	Clostridia	Clostridiales	Clostridiales_unclassified	Clostridiales_unclassified	Clostridiales_bacterium_42_27	-0.243417	0.0642314	-3.78969	0.000150833	0.00868019
Bacteria	Firmicutes	Clostridia	Clostridiales	Clostridiales_unclassified	Clostridiales_unclassified	Clostridiales_bacterium_43-6	0.0476834	0.0639787	0.745301	0.45609	0.638712
Bacteria	Firmicutes	Clostridia	Clostridiales	Clostridiales_unclassified	Clostridiales_unclassified	Clostridiales_bacterium_52_15	-0.149275	0.0677226	-2.20421	0.0275094	0.117983
Bacteria	Firmicutes	Clostridia	Clostridiales	Clostridiales_unclassified	Clostridiales_unclassified	Clostridiales_bacterium_59_14	-0.207231	0.0640295	-3.2365	0.00121006	0.0247869
Bacteria	Firmicutes	Clostridia	Clostridiales	Clostridiales_unclassified	Clostridiales_unclassified	Clostridiales_bacterium_CHKCI001	-0.106281	0.0617234	-1.72189	0.0850895	0.22434
Bacteria	Firmicutes	Clostridia	Clostridiales	Clostridiales_unclassified	Clostridiales_unclassified	Clostridiales_bacterium_CHKCI006	-0.150637	0.0588202	-2.56098	0.0104377	0.0705107
Bacteria	Firmicutes	Clostridia	Clostridiales	Clostridiales_unclassified	Clostridiales_unclassified	Clostridiales_bacterium_GWF2_36_10	0.00521951	0.0641615	0.0813496	0.935164	0.963317
Bacteria	Firmicutes	Clostridia	Clostridiales	Clostridiales_unclassified	Clostridiales_unclassified	Clostridiales_bacterium_GWF2_38_85	-0.0103814	0.0631756	-0.164325	0.869475	0.926746
Bacteria	Firmicutes	Clostridia	Clostridiales	Clostridiales_unclassified	Clostridiales_unclassified	Clostridiales_unclassified	-0.165594	0.0652304	-2.53861	0.0111295	0.0707243
Bacteria	Firmicutes	Clostridia	Clostridiales	Clostridiales_unclassified	Clostridiales_unclassified	uncultured_Clostridiales_bacterium	-0.122344	0.0597597	-2.04727	0.0406319	0.146685
Bacteria	Firmicutes	Clostridia	Clostridiales	Clostridiales_unclassified	Colidextribacter	Colidextribacter_sp._OB.20	-0.184073	0.0610744	-3.01391	0.00257908	0.0356375
Bacteria	Firmicutes	Clostridia	Clostridiales	Clostridiales_unclassified	Evtepia	Evtepia_gabavorous	-0.0541362	0.0639841	-0.846088	0.397503	0.589367
Bacteria	Firmicutes	Clostridia	Clostridiales	Clostridiales_unclassified	Flintibacter	Flintibacter_sp._BX5	-0.149397	0.0583208	-2.56164	0.0104178	0.0705107
Bacteria	Firmicutes	Clostridia	Clostridiales	Clostridiales_unclassified	Flintibacter	Flintibacter_sp._KGMB00164	-0.145093	0.0629869	-2.30354	0.0212483	0.100737
Bacteria	Firmicutes	Clostridia	Clostridiales	Clostridiales_unclassified	Intestinimonas	Intestinimonas_butyriciproducens	-0.174477	0.06281	-2.77785	0.00547205	0.0528405
Bacteria	Firmicutes	Clostridia	Clostridiales	Clostridiales_unclassified	Intestinimonas	Intestinimonas_gabonensis	-0.103541	0.0604045	-1.71413	0.0865055	0.226179
Bacteria	Firmicutes	Clostridia	Clostridiales	Clostridiales_unclassified	Intestinimonas	Intestinimonas_massiliensis	-0.17984	0.0617924	-2.91039	0.00360976	0.040876
Bacteria	Firmicutes	Clostridia	Clostridiales	Clostridiales_unclassified	Intestinimonas	Intestinimonas_timonensis	-0.146135	0.058747	-2.48753	0.0128632	0.0746277
Bacteria	Firmicutes	Clostridia	Clostridiales	Clostridiales_unclassified	Lawsonibacter	Lawsonibacter_sp._NSJ-51	-0.153785	0.0618295	-2.48724	0.0128738	0.0746277
Bacteria	Firmicutes	Clostridia	Clostridiales	Eubacteriaceae	Acetobacterium	Acetobacterium_bakii	-0.0617399	0.0633354	-0.974809	0.329655	0.517842
Bacteria	Firmicutes	Clostridia	Clostridiales	Eubacteriaceae	Acetobacterium	Acetobacterium_unclassified	0.00690411	0.0681516	0.101305	0.919308	0.95511
Bacteria	Firmicutes	Clostridia	Clostridiales	Eubacteriaceae	Aminicella	Aminicella_lysinilytica	-0.183822	0.0681691	-2.69656	0.007006	0.0577353
Bacteria	Firmicutes	Clostridia	Clostridiales	Eubacteriaceae	Anaerofustis	Anaerofustis_stercorihominis	-0.244146	0.0656155	-3.72086	0.000198543	0.00917779
Bacteria	Firmicutes	Clostridia	Clostridiales	Eubacteriaceae	Eubacterium	[Eubacterium]_cellulosolvens	-0.116743	0.0625584	-1.86614	0.0620222	0.188826
Bacteria	Firmicutes	Clostridia	Clostridiales	Eubacteriaceae	Eubacterium	Eubacterium_coprostanoligenes	-0.201439	0.0636191	-3.16633	0.00154378	0.028269
Bacteria	Firmicutes	Clostridia	Clostridiales	Eubacteriaceae	Eubacterium	Eubacterium_oxidoreducens	-0.128112	0.0672421	-1.90523	0.0567505	0.177585
Bacteria	Firmicutes	Clostridia	Clostridiales	Eubacteriaceae	Eubacterium	Eubacterium_plexicaudatum	-0.124533	0.0643462	-1.93537	0.0529454	0.170421
Bacteria	Firmicutes	Clostridia	Clostridiales	Eubacteriaceae	Eubacterium	Eubacterium_pyruvativorans	-0.203189	0.0665851	-3.05157	0.00227649	0.0340569
Bacteria	Firmicutes	Clostridia	Clostridiales	Eubacteriaceae	Eubacterium	Eubacterium_ramulus	-0.0911889	0.0633368	-1.43975	0.149939	0.315092
Bacteria	Firmicutes	Clostridia	Clostridiales	Eubacteriaceae	Eubacterium	Eubacterium_ruminantium	-0.0129096	0.069504	-0.185739	0.852649	0.918793
Bacteria	Firmicutes	Clostridia	Clostridiales	Eubacteriaceae	Eubacterium	Eubacterium_sp._45_250	-0.098068	0.0666166	-1.47213	0.140987	0.304826
Bacteria	Firmicutes	Clostridia	Clostridiales	Eubacteriaceae	Eubacterium	Eubacterium_sp._68-3-10	-0.201599	0.0669498	-3.01119	0.00260223	0.0356375
Bacteria	Firmicutes	Clostridia	Clostridiales	Eubacteriaceae	Eubacterium	Eubacterium_sp._AB3007	-0.208462	0.068541	-3.04141	0.00235469	0.0346382
Bacteria	Firmicutes	Clostridia	Clostridiales	Eubacteriaceae	Eubacterium	Eubacterium_sp._An11	-0.233954	0.0622471	-3.75847	0.000170957	0.00868019
Bacteria	Firmicutes	Clostridia	Clostridiales	Eubacteriaceae	Eubacterium	Eubacterium_sp._CAG:115	-0.113195	0.0631972	-1.79114	0.0732704	0.209686
Bacteria	Firmicutes	Clostridia	Clostridiales	Eubacteriaceae	Eubacterium	Eubacterium_sp._CAG:180	-0.0201586	0.0685454	-0.294091	0.768688	0.870442
Bacteria	Firmicutes	Clostridia	Clostridiales	Eubacteriaceae	Eubacterium	Eubacterium_sp._CAG:251	-0.145429	0.0691092	-2.10434	0.0353491	0.136371
Bacteria	Firmicutes	Clostridia	Clostridiales	Eubacteriaceae	Eubacterium	Eubacterium_sp._CAG:38	0.0206679	0.0653422	0.316302	0.751773	0.860575
Bacteria	Firmicutes	Clostridia	Clostridiales	Eubacteriaceae	Eubacterium	Eubacterium_sp._CAG:786	-0.0814681	0.064981	-1.25372	0.209943	0.382554
Bacteria	Firmicutes	Clostridia	Clostridiales	Eubacteriaceae	Eubacterium	Eubacterium_sp._CAG:841	0.0710885	0.0622567	1.14186	0.253512	0.433255
Bacteria	Firmicutes	Clostridia	Clostridiales	Eubacteriaceae	Eubacterium	Eubacterium_sp._ER2	-0.129674	0.0605738	-2.14075	0.0322938	0.12967
Bacteria	Firmicutes	Clostridia	Clostridiales	Eubacteriaceae	Eubacterium	Eubacterium_sp._TM05-53	-0.119629	0.0600566	-1.99194	0.0463773	0.159874
Bacteria	Firmicutes	Clostridia	Clostridiales	Eubacteriaceae	Eubacterium	Eubacterium_unclassified	-0.123592	0.0707693	-1.7464	0.080741	0.217412
Bacteria	Firmicutes	Clostridia	Clostridiales	Eubacteriaceae	Eubacterium	Eubacterium_uniforme	-0.0538091	0.0681058	-0.790081	0.42948	0.617354
Bacteria	Firmicutes	Clostridia	Clostridiales	Eubacteriaceae	Eubacterium	Eubacterium_ventriosum	-0.00052356	0.0671358	-0.00779852	0.993778	0.994445
Bacteria	Firmicutes	Clostridia	Clostridiales	Eubacteriaceae	Eubacterium	Eubacterium_xylanophilum	-0.0884434	0.0674521	-1.3112	0.189789	0.360783
Bacteria	Firmicutes	Clostridia	Clostridiales	Eubacteriaceae	Eubacterium	uncultured_Eubacterium_sp.	-0.258861	0.0634463	-4.08	4.5e-05	0.00467005
Bacteria	Firmicutes	Clostridia	Clostridiales	Eubacteriaceae	Intestinibacillus	Intestinibacillus_massiliensis	-0.0845349	0.0630728	-1.34028	0.180156	0.35008
Bacteria	Firmicutes	Clostridia	Clostridiales	Eubacteriaceae	Intestinibacillus	Intestinibacillus_sp._Marseille-P6563	-0.17644	0.0608785	-2.89823	0.00375276	0.0418925
Bacteria	Firmicutes	Clostridia	Clostridiales	Eubacteriaceae	Mogibacterium	Mogibacterium_diversum	-0.300386	0.065036	-4.61876	3.86e-06	0.00359809
Bacteria	Firmicutes	Clostridia	Clostridiales	Eubacteriaceae	Mogibacterium	Mogibacterium_pumilum	-0.208384	0.0657144	-3.17106	0.00151884	0.028269
Bacteria	Firmicutes	Clostridia	Clostridiales	Eubacteriaceae	Mogibacterium	Mogibacterium_sp._BX12	-0.251599	0.0639471	-3.93449	8.34e-05	0.00690693
Bacteria	Firmicutes	Clostridia	Clostridiales	Eubacteriaceae	Mogibacterium	Mogibacterium_sp._NSJ-24	-0.275462	0.0642591	-4.28673	1.81e-05	0.00451301
Bacteria	Firmicutes	Clostridia	Clostridiales	Eubacteriaceae	Mogibacterium	Mogibacterium_unclassified	-0.269167	0.0655864	-4.10401	4.06e-05	0.00467005
Bacteria	Firmicutes	Clostridia	Clostridiales	Hungateiclostridiaceae	Petroclostridium	Petroclostridium_xylanilyticum	-0.0454046	0.063017	-0.720513	0.471209	0.650599
Bacteria	Firmicutes	Clostridia	Clostridiales	Hungateiclostridiaceae	Pseudoclostridium	Pseudoclostridium_thermosuccinogenes	-0.0749839	0.0704468	-1.0644	0.287146	0.470799
Bacteria	Firmicutes	Clostridia	Clostridiales	Hungateiclostridiaceae	Ruminiclostridium	Ruminiclostridium_herbifermentans	-0.12215	0.0614639	-1.98734	0.0468845	0.160396
Bacteria	Firmicutes	Clostridia	Clostridiales	Hungateiclostridiaceae	Thermoclostridium	Thermoclostridium_caenicola	-0.117482	0.0667836	-1.75914	0.0785539	0.215367
Bacteria	Firmicutes	Clostridia	Clostridiales	Hungateiclostridiaceae	Thermoclostridium	Thermoclostridium_stercorarium	-0.0310282	0.0684213	-0.453487	0.650198	0.793204
Bacteria	Firmicutes	Clostridia	Clostridiales	Lachnospiraceae	Acetatifactor	Acetatifactor_muris	0.00507204	0.0681686	0.0744044	0.940689	0.966478
Bacteria	Firmicutes	Clostridia	Clostridiales	Lachnospiraceae	Acetitomaculum	Acetitomaculum_ruminis	-0.0943629	0.0683719	-1.38014	0.167543	0.333348
Bacteria	Firmicutes	Clostridia	Clostridiales	Lachnospiraceae	Agathobacter	Agathobacter_ruminis	0.0411541	0.0661143	0.622469	0.533634	0.704647
Bacteria	Firmicutes	Clostridia	Clostridiales	Lachnospiraceae	Anaerobium	Anaerobium_acetethylicum	-0.128937	0.0659179	-1.95603	0.0504618	0.167043
Bacteria	Firmicutes	Clostridia	Clostridiales	Lachnospiraceae	Anaerobutyricum	Anaerobutyricum_hallii	-0.140811	0.0623562	-2.25817	0.0239352	0.108348
Bacteria	Firmicutes	Clostridia	Clostridiales	Lachnospiraceae	Anaerocolumna	Anaerocolumna_cellulosilytica	-0.00777148	0.0668865	-0.116189	0.907503	0.949109
Bacteria	Firmicutes	Clostridia	Clostridiales	Lachnospiraceae	Anaerosacchariphilus	Anaerosacchriphilus_polymeriproducens	-0.110397	0.0657019	-1.68027	0.0929049	0.234713
Bacteria	Firmicutes	Clostridia	Clostridiales	Lachnospiraceae	Anaerosporobacter	Anaerosporobacter_sp._KCTC_15857	-0.0407116	0.0671522	-0.606258	0.544343	0.714593
Bacteria	Firmicutes	Clostridia	Clostridiales	Lachnospiraceae	Anaerostipes	Anaerostipes_caccae	-0.109033	0.0655866	-1.66243	0.0964274	0.237895
Bacteria	Firmicutes	Clostridia	Clostridiales	Lachnospiraceae	Anaerostipes	Anaerostipes_hadrus	-0.182776	0.0606831	-3.01198	0.0025955	0.0356375
Bacteria	Firmicutes	Clostridia	Clostridiales	Lachnospiraceae	Anaerostipes	Anaerostipes_sp._992a	-0.149284	0.0606598	-2.461	0.0138551	0.0781643
Bacteria	Firmicutes	Clostridia	Clostridiales	Lachnospiraceae	Anaerostipes	Anaerostipes_unclassified	-0.166805	0.0612161	-2.72486	0.00643291	0.0565665
Bacteria	Firmicutes	Clostridia	Clostridiales	Lachnospiraceae	Anaerotignum	Anaerotignum_lactatifermentans	-0.167009	0.0667728	-2.50115	0.012379	0.0740855
Bacteria	Firmicutes	Clostridia	Clostridiales	Lachnospiraceae	Anaerotignum	Anaerotignum_neopropionicum	-0.267878	0.0658543	-4.06774	4.75e-05	0.00467005
Bacteria	Firmicutes	Clostridia	Clostridiales	Lachnospiraceae	Anaerotignum	Anaerotignum_propionicum	-0.187083	0.0659798	-2.83546	0.00457595	0.0467698
Bacteria	Firmicutes	Clostridia	Clostridiales	Lachnospiraceae	Bariatricus	Bariatricus_massiliensis	-0.0435045	0.0657338	-0.661829	0.508081	0.684603
Bacteria	Firmicutes	Clostridia	Clostridiales	Lachnospiraceae	Blautia	Blautia_argi	-0.0824698	0.065787	-1.25359	0.209991	0.382554
Bacteria	Firmicutes	Clostridia	Clostridiales	Lachnospiraceae	Blautia	Blautia_coccoides	-0.080626	0.0636864	-1.26599	0.205518	0.378346
Bacteria	Firmicutes	Clostridia	Clostridiales	Lachnospiraceae	Blautia	Blautia_faecicola	-0.0657637	0.0630597	-1.04288	0.297004	0.483132
Bacteria	Firmicutes	Clostridia	Clostridiales	Lachnospiraceae	Blautia	Blautia_hansenii	-0.0371406	0.0652879	-0.568874	0.569442	0.731675
Bacteria	Firmicutes	Clostridia	Clostridiales	Lachnospiraceae	Blautia	Blautia_marasmi	-0.217991	0.0640238	-3.40485	0.000662008	0.017055
Bacteria	Firmicutes	Clostridia	Clostridiales	Lachnospiraceae	Blautia	Blautia_obeum	-0.125014	0.0639019	-1.95634	0.0504247	0.167043
Bacteria	Firmicutes	Clostridia	Clostridiales	Lachnospiraceae	Blautia	Blautia_producta	-0.152732	0.0650115	-2.34931	0.0188085	0.0936345
Bacteria	Firmicutes	Clostridia	Clostridiales	Lachnospiraceae	Blautia	Blautia_sp._An249	-0.160702	0.0641131	-2.50654	0.0121919	0.0737002
Bacteria	Firmicutes	Clostridia	Clostridiales	Lachnospiraceae	Blautia	Blautia_sp._LZLJ-3	-0.157668	0.0656911	-2.40015	0.0163884	0.0868532
Bacteria	Firmicutes	Clostridia	Clostridiales	Lachnospiraceae	Blautia	Blautia_unclassified	-0.133127	0.0638979	-2.08344	0.0372115	0.139787
Bacteria	Firmicutes	Clostridia	Clostridiales	Lachnospiraceae	Blautia	Blautia_wexlerae	-0.129431	0.0625331	-2.0698	0.0384711	0.14264
Bacteria	Firmicutes	Clostridia	Clostridiales	Lachnospiraceae	Blautia	uncultured_Blautia_sp.	-0.175437	0.0661725	-2.6512	0.00802057	0.0634391
Bacteria	Firmicutes	Clostridia	Clostridiales	Lachnospiraceae	Butyrivibrio	Butyrivibrio_fibrisolvens	-0.0395748	0.0674463	-0.586761	0.557364	0.725034
Bacteria	Firmicutes	Clostridia	Clostridiales	Lachnospiraceae	Butyrivibrio	Butyrivibrio_proteoclasticus	-0.0058278	0.0691738	-0.0842487	0.932859	0.963317
Bacteria	Firmicutes	Clostridia	Clostridiales	Lachnospiraceae	Butyrivibrio	Butyrivibrio_sp._AC2005	-0.0239191	0.0680564	-0.35146	0.725243	0.84558
Bacteria	Firmicutes	Clostridia	Clostridiales	Lachnospiraceae	Butyrivibrio	Butyrivibrio_sp._AE2032	-0.0603464	0.0698151	-0.864374	0.387382	0.57905
Bacteria	Firmicutes	Clostridia	Clostridiales	Lachnospiraceae	Butyrivibrio	Butyrivibrio_sp._AE3004	-0.0375378	0.0666861	-0.562903	0.573501	0.735689
Bacteria	Firmicutes	Clostridia	Clostridiales	Lachnospiraceae	Butyrivibrio	Butyrivibrio_sp._CAG:318	-0.00216062	0.0662655	-0.0326054	0.973989	0.985993
Bacteria	Firmicutes	Clostridia	Clostridiales	Lachnospiraceae	Butyrivibrio	Butyrivibrio_sp._CB08	-0.0501677	0.0672262	-0.746253	0.455515	0.638712
Bacteria	Firmicutes	Clostridia	Clostridiales	Lachnospiraceae	Butyrivibrio	Butyrivibrio_sp._FCS014	-0.0485208	0.0671521	-0.722551	0.469956	0.649438
Bacteria	Firmicutes	Clostridia	Clostridiales	Lachnospiraceae	Butyrivibrio	Butyrivibrio_sp._INlla16	-0.0733179	0.0615192	-1.19179	0.233344	0.40764
Bacteria	Firmicutes	Clostridia	Clostridiales	Lachnospiraceae	Butyrivibrio	Butyrivibrio_sp._INlla18	-0.046425	0.0653779	-0.710103	0.477641	0.655454
Bacteria	Firmicutes	Clostridia	Clostridiales	Lachnospiraceae	Butyrivibrio	Butyrivibrio_sp._INlla21	-0.0771212	0.0635709	-1.21315	0.225071	0.399865
Bacteria	Firmicutes	Clostridia	Clostridiales	Lachnospiraceae	Butyrivibrio	Butyrivibrio_sp._MC2013	-0.0246992	0.0701614	-0.352033	0.724813	0.84558
Bacteria	Firmicutes	Clostridia	Clostridiales	Lachnospiraceae	Butyrivibrio	Butyrivibrio_sp._NC2002	0.0091184	0.068097	0.133903	0.893479	0.940693
Bacteria	Firmicutes	Clostridia	Clostridiales	Lachnospiraceae	Butyrivibrio	Butyrivibrio_sp._NC3005	0.0270333	0.0682115	0.396315	0.691872	0.825334
Bacteria	Firmicutes	Clostridia	Clostridiales	Lachnospiraceae	Butyrivibrio	Butyrivibrio_sp._VCB2006	-0.0388651	0.0685646	-0.56684	0.570823	0.732851
Bacteria	Firmicutes	Clostridia	Clostridiales	Lachnospiraceae	Butyrivibrio	Butyrivibrio_sp._YAB3001	-0.0125427	0.067602	-0.185538	0.852807	0.918793
Bacteria	Firmicutes	Clostridia	Clostridiales	Lachnospiraceae	Butyrivibrio	Butyrivibrio_unclassified	-0.032153	0.0683756	-0.470241	0.638183	0.781104
Bacteria	Firmicutes	Clostridia	Clostridiales	Lachnospiraceae	Catenibacillus	Catenibacillus_scindens	-0.175865	0.0647534	-2.71592	0.0066092	0.0568299
Bacteria	Firmicutes	Clostridia	Clostridiales	Lachnospiraceae	Cellulosilyticum	Cellulosilyticum_ruminicola	-0.0539585	0.0650036	-0.830085	0.406491	0.595635
Bacteria	Firmicutes	Clostridia	Clostridiales	Lachnospiraceae	Cellulosilyticum	Cellulosilyticum_sp._I15G10I2	-0.050909	0.0689803	-0.738022	0.460501	0.641891
Bacteria	Firmicutes	Clostridia	Clostridiales	Lachnospiraceae	Coprococcus	Coprococcus_catus	-0.181937	0.0638082	-2.85131	0.00435399	0.0450867
Bacteria	Firmicutes	Clostridia	Clostridiales	Lachnospiraceae	Coprococcus	Coprococcus_comes	-0.132754	0.0599283	-2.21521	0.0267457	0.115375
Bacteria	Firmicutes	Clostridia	Clostridiales	Lachnospiraceae	Coprococcus	Coprococcus_eutactus	-0.0117166	0.066461	-0.176293	0.860064	0.923982
Bacteria	Firmicutes	Clostridia	Clostridiales	Lachnospiraceae	Coprococcus	Coprococcus_sp._BIOML-A1	0.103068	0.0617972	1.66785	0.0953463	0.236711
Bacteria	Firmicutes	Clostridia	Clostridiales	Lachnospiraceae	Coprococcus	Coprococcus_unclassified	-0.0718709	0.0666271	-1.0787	0.28072	0.464132
Bacteria	Firmicutes	Clostridia	Clostridiales	Lachnospiraceae	Cuneatibacter	Cuneatibacter_caecimuris	-0.144032	0.0657997	-2.18895	0.0286002	0.120688
Bacteria	Firmicutes	Clostridia	Clostridiales	Lachnospiraceae	Dorea	Dorea_formicigenerans	-0.144903	0.0632965	-2.28928	0.0220632	0.103654
Bacteria	Firmicutes	Clostridia	Clostridiales	Lachnospiraceae	Dorea	Dorea_longicatena	-0.0239214	0.066005	-0.362418	0.717039	0.840998
Bacteria	Firmicutes	Clostridia	Clostridiales	Lachnospiraceae	Dorea	Dorea_sp._5-2	-0.1185	0.0641519	-1.84718	0.0647204	0.193929
Bacteria	Firmicutes	Clostridia	Clostridiales	Lachnospiraceae	Dorea	Dorea_unclassified	-0.1679	0.0638052	-2.63145	0.0085021	0.0649627
Bacteria	Firmicutes	Clostridia	Clostridiales	Lachnospiraceae	Eisenbergiella	Eisenbergiella_massiliensis	-0.0624043	0.0661846	-0.942883	0.345741	0.534062
Bacteria	Firmicutes	Clostridia	Clostridiales	Lachnospiraceae	Eisenbergiella	Eisenbergiella_sp._OF01-20	-0.0174251	0.0702999	-0.247869	0.804236	0.894602
Bacteria	Firmicutes	Clostridia	Clostridiales	Lachnospiraceae	Eisenbergiella	Eisenbergiella_tayi	-0.0347559	0.0655383	-0.530315	0.595893	0.753363
Bacteria	Firmicutes	Clostridia	Clostridiales	Lachnospiraceae	Eisenbergiella	Eisenbergiella_unclassified	0.0263722	0.0611559	0.431229	0.666302	0.803647
Bacteria	Firmicutes	Clostridia	Clostridiales	Lachnospiraceae	Enterocloster	Enterocloster_bolteae	-0.093192	0.0661995	-1.40775	0.159206	0.32629
Bacteria	Firmicutes	Clostridia	Clostridiales	Lachnospiraceae	Enterocloster	Enterocloster_citroniae	-0.118002	0.0628548	-1.87738	0.0604663	0.184804
Bacteria	Firmicutes	Clostridia	Clostridiales	Lachnospiraceae	Enterocloster	Enterocloster_clostridioformis	-0.165215	0.0613739	-2.69195	0.00710365	0.0579334
Bacteria	Firmicutes	Clostridia	Clostridiales	Lachnospiraceae	Enterocloster	Enterocloster_unclassified	-0.126932	0.0639501	-1.98486	0.04716	0.160396
Bacteria	Firmicutes	Clostridia	Clostridiales	Lachnospiraceae	Faecalicatena	Faecalicatena_contorta	-0.170417	0.0635682	-2.68086	0.00734329	0.0589711
Bacteria	Firmicutes	Clostridia	Clostridiales	Lachnospiraceae	Frisingicoccus	Frisingicoccus_caecimuris	-0.178291	0.0659441	-2.70367	0.00685777	0.0571118
Bacteria	Firmicutes	Clostridia	Clostridiales	Lachnospiraceae	Herbinix	Herbinix_hemicellulosilytica	-0.0182478	0.069324	-0.263224	0.792378	0.887757
Bacteria	Firmicutes	Clostridia	Clostridiales	Lachnospiraceae	Hespellia	Hespellia_stercorisuis	-0.209877	0.0639351	-3.28266	0.00102831	0.022793
Bacteria	Firmicutes	Clostridia	Clostridiales	Lachnospiraceae	Kineothrix	Kineothrix_alysoides	0.0664438	0.0679518	0.977806	0.32817	0.51654
Bacteria	Firmicutes	Clostridia	Clostridiales	Lachnospiraceae	Lachnobacterium	Lachnobacterium_bovis	-0.0349759	0.0665192	-0.525802	0.599025	0.75512
Bacteria	Firmicutes	Clostridia	Clostridiales	Lachnospiraceae	Lachnoclostridium	[Clostridium]_aminophilum	-0.0901364	0.0691524	-1.30345	0.192423	0.362288
Bacteria	Firmicutes	Clostridia	Clostridiales	Lachnospiraceae	Lachnoclostridium	[Clostridium]_fimetarium	-0.0440891	0.0670684	-0.657375	0.51094	0.685609
Bacteria	Firmicutes	Clostridia	Clostridiales	Lachnospiraceae	Lachnoclostridium	[Clostridium]_polysaccharolyticum	-0.0317674	0.0633849	-0.501183	0.616243	0.768103
Bacteria	Firmicutes	Clostridia	Clostridiales	Lachnospiraceae	Lachnoclostridium	[Clostridium]_populeti	0.0080517	0.0675111	0.119265	0.905065	0.948965
Bacteria	Firmicutes	Clostridia	Clostridiales	Lachnospiraceae	Lachnoclostridium	[Clostridium]_scindens	-0.163861	0.0629285	-2.60393	0.00921624	0.0668496
Bacteria	Firmicutes	Clostridia	Clostridiales	Lachnospiraceae	Lachnoclostridium	[Clostridium]_symbiosum	-0.127226	0.0650982	-1.95437	0.0506578	0.167043
Bacteria	Firmicutes	Clostridia	Clostridiales	Lachnospiraceae	Lachnoclostridium	Lachnoclostridium_edouardi	-0.0786244	0.0663544	-1.18492	0.236051	0.411
Bacteria	Firmicutes	Clostridia	Clostridiales	Lachnospiraceae	Lachnoclostridium	Lachnoclostridium_phytofermentans	0.00890153	0.0664297	0.133999	0.893403	0.940693
Bacteria	Firmicutes	Clostridia	Clostridiales	Lachnospiraceae	Lachnoclostridium	Lachnoclostridium_sp._An138	-0.0851659	0.0677932	-1.25626	0.209022	0.381671
Bacteria	Firmicutes	Clostridia	Clostridiales	Lachnospiraceae	Lachnoclostridium	Lachnoclostridium_sp._An14	-0.110213	0.0642642	-1.715	0.086346	0.226179
Bacteria	Firmicutes	Clostridia	Clostridiales	Lachnospiraceae	Lachnoclostridium	Lachnoclostridium_sp._An169	-0.108164	0.0641722	-1.68553	0.091886	0.234406
Bacteria	Firmicutes	Clostridia	Clostridiales	Lachnospiraceae	Lachnoclostridium	Lachnoclostridium_sp._An196	-0.140317	0.0615474	-2.27983	0.0226179	0.1044
Bacteria	Firmicutes	Clostridia	Clostridiales	Lachnospiraceae	Lachnoclostridium	Lachnoclostridium_sp._An76	-0.132035	0.0638952	-2.06644	0.0387873	0.142977
Bacteria	Firmicutes	Clostridia	Clostridiales	Lachnospiraceae	Lachnoclostridium	Lachnoclostridium_sp._Marseille-P6806	-0.0897326	0.0677116	-1.32522	0.185099	0.357918
Bacteria	Firmicutes	Clostridia	Clostridiales	Lachnospiraceae	Lachnospira	Lachnospira_eligens	0.0337164	0.0635354	0.53067	0.595647	0.753363
Bacteria	Firmicutes	Clostridia	Clostridiales	Lachnospiraceae	Lachnospira	Lachnospira_multipara	-0.0755103	0.066369	-1.13773	0.255231	0.435248
Bacteria	Firmicutes	Clostridia	Clostridiales	Lachnospiraceae	Lachnospira	Lachnospira_unclassified	-0.0692462	0.066369	-1.04335	0.296785	0.483132
Bacteria	Firmicutes	Clostridia	Clostridiales	Lachnospiraceae	Lachnospiraceae_unclassified	[Eubacterium]_rectale	-0.0290775	0.0650445	-0.44704	0.654846	0.795314
Bacteria	Firmicutes	Clostridia	Clostridiales	Lachnospiraceae	Lachnospiraceae_unclassified	Lachnospiraceae_bacterium	0.00422057	0.0692385	0.060957	0.951393	0.971767
Bacteria	Firmicutes	Clostridia	Clostridiales	Lachnospiraceae	Lachnospiraceae_unclassified	Lachnospiraceae_bacterium_10-1	0.0597508	0.0640695	0.932593	0.35103	0.539046
Bacteria	Firmicutes	Clostridia	Clostridiales	Lachnospiraceae	Lachnospiraceae_unclassified	Lachnospiraceae_bacterium_2_1_46FAA	-0.0874032	0.0665463	-1.31342	0.189042	0.360232
Bacteria	Firmicutes	Clostridia	Clostridiales	Lachnospiraceae	Lachnospiraceae_unclassified	Lachnospiraceae_bacterium_3-1	-0.0787563	0.0615373	-1.27981	0.200611	0.37236
Bacteria	Firmicutes	Clostridia	Clostridiales	Lachnospiraceae	Lachnospiraceae_unclassified	Lachnospiraceae_bacterium_5_1_57FAA	-0.0871962	0.0636314	-1.37033	0.170583	0.338159
Bacteria	Firmicutes	Clostridia	Clostridiales	Lachnospiraceae	Lachnospiraceae_unclassified	Lachnospiraceae_bacterium_A10	-0.0782352	0.0656872	-1.19103	0.233644	0.407711
Bacteria	Firmicutes	Clostridia	Clostridiales	Lachnospiraceae	Lachnospiraceae_unclassified	Lachnospiraceae_bacterium_A4	0.00487671	0.065138	0.0748672	0.94032	0.966478
Bacteria	Firmicutes	Clostridia	Clostridiales	Lachnospiraceae	Lachnospiraceae_unclassified	Lachnospiraceae_bacterium_AM48-27BH	-0.129922	0.0645013	-2.01425	0.0439836	0.154762
Bacteria	Firmicutes	Clostridia	Clostridiales	Lachnospiraceae	Lachnospiraceae_unclassified	Lachnospiraceae_bacterium_G11	-0.0168762	0.0686945	-0.24567	0.805938	0.894602
Bacteria	Firmicutes	Clostridia	Clostridiales	Lachnospiraceae	Lachnospiraceae_unclassified	Lachnospiraceae_bacterium_G41	-0.0540886	0.0652037	-0.829533	0.406803	0.595635
Bacteria	Firmicutes	Clostridia	Clostridiales	Lachnospiraceae	Lachnospiraceae_unclassified	Lachnospiraceae_bacterium_KH1T2	-0.0360256	0.0671636	-0.536386	0.591691	0.751674
Bacteria	Firmicutes	Clostridia	Clostridiales	Lachnospiraceae	Lachnospiraceae_unclassified	Lachnospiraceae_bacterium_KM106-2	-0.0785564	0.065639	-1.19679	0.231387	0.406023
Bacteria	Firmicutes	Clostridia	Clostridiales	Lachnospiraceae	Lachnospiraceae_unclassified	Lachnospiraceae_bacterium_M18-1	-0.0873198	0.0626514	-1.39374	0.163396	0.330148
Bacteria	Firmicutes	Clostridia	Clostridiales	Lachnospiraceae	Lachnospiraceae_unclassified	Lachnospiraceae_bacterium_MD308	-0.113512	0.0653229	-1.73771	0.0822628	0.219833
Bacteria	Firmicutes	Clostridia	Clostridiales	Lachnospiraceae	Lachnospiraceae_unclassified	Lachnospiraceae_bacterium_MD335	0.00453317	0.0654604	0.0692505	0.94479	0.96987
Bacteria	Firmicutes	Clostridia	Clostridiales	Lachnospiraceae	Lachnospiraceae_unclassified	Lachnospiraceae_bacterium_NE2001	0.0037946	0.0705529	0.0537837	0.957107	0.975704
Bacteria	Firmicutes	Clostridia	Clostridiales	Lachnospiraceae	Lachnospiraceae_unclassified	Lachnospiraceae_bacterium_NK3A20	-0.169602	0.0653825	-2.594	0.00948663	0.0678725
Bacteria	Firmicutes	Clostridia	Clostridiales	Lachnospiraceae	Lachnospiraceae_unclassified	Lachnospiraceae_bacterium_NSJ-29	-0.162059	0.0628051	-2.58035	0.00986995	0.069354
Bacteria	Firmicutes	Clostridia	Clostridiales	Lachnospiraceae	Lachnospiraceae_unclassified	Lachnospiraceae_bacterium_NSJ-38	-0.0615829	0.0638733	-0.964142	0.334975	0.522547
Bacteria	Firmicutes	Clostridia	Clostridiales	Lachnospiraceae	Lachnospiraceae_unclassified	Lachnospiraceae_bacterium_RM5	-0.0593232	0.0688489	-0.861644	0.388884	0.579643
Bacteria	Firmicutes	Clostridia	Clostridiales	Lachnospiraceae	Lachnospiraceae_unclassified	Lachnospiraceae_bacterium_TB5	-0.00666252	0.0664911	-0.100202	0.920184	0.955351
Bacteria	Firmicutes	Clostridia	Clostridiales	Lachnospiraceae	Lachnospiraceae_unclassified	Lachnospiraceae_bacterium_TWA4	-0.128253	0.060165	-2.13168	0.033033	0.132285
Bacteria	Firmicutes	Clostridia	Clostridiales	Lachnospiraceae	Lachnospiraceae_unclassified	Lachnospiraceae_bacterium_XBB1006	-0.099656	0.0674561	-1.47735	0.139583	0.303458
Bacteria	Firmicutes	Clostridia	Clostridiales	Lachnospiraceae	Lachnospiraceae_unclassified	Lachnospiraceae_bacterium_XBB2008	0.0181107	0.0686991	0.263624	0.79207	0.887757
Bacteria	Firmicutes	Clostridia	Clostridiales	Lachnospiraceae	Lachnospiraceae_unclassified	Lachnospiraceae_bacterium_XBD2001	-0.0736812	0.0664203	-1.10932	0.267293	0.447574
Bacteria	Firmicutes	Clostridia	Clostridiales	Lachnospiraceae	Lachnospiraceae_unclassified	Lachnospiraceae_bacterium_XPB1003	0.082346	0.0679073	1.21262	0.225274	0.399865
Bacteria	Firmicutes	Clostridia	Clostridiales	Lachnospiraceae	Lachnospiraceae_unclassified	Lachnospiraceae_bacterium_YSD2013	-0.015392	0.0654644	-0.23512	0.814116	0.899241
Bacteria	Firmicutes	Clostridia	Clostridiales	Lachnospiraceae	Lachnotalea	Lachnotalea_sp._AF33-28	-0.120261	0.0682807	-1.76127	0.0781922	0.215193
Bacteria	Firmicutes	Clostridia	Clostridiales	Lachnospiraceae	Marvinbryantia	Marvinbryantia_formatexigens	-0.105948	0.0631581	-1.6775	0.0934441	0.234713
Bacteria	Firmicutes	Clostridia	Clostridiales	Lachnospiraceae	Mediterraneibacter	[Ruminococcus]_gnavus	-0.150749	0.0636591	-2.36807	0.0178813	0.0904989
Bacteria	Firmicutes	Clostridia	Clostridiales	Lachnospiraceae	Mediterraneibacter	[Ruminococcus]_lactaris	-0.143678	0.0648636	-2.21508	0.0267547	0.115375
Bacteria	Firmicutes	Clostridia	Clostridiales	Lachnospiraceae	Mediterraneibacter	[Ruminococcus]_torques	-0.0474864	0.0652443	-0.727825	0.466721	0.645603
Bacteria	Firmicutes	Clostridia	Clostridiales	Lachnospiraceae	Mediterraneibacter	Mediterraneibacter_sp._NSJ-55	-0.111889	0.0660655	-1.69361	0.0903402	0.231966
Bacteria	Firmicutes	Clostridia	Clostridiales	Lachnospiraceae	Merdimonas	Merdimonas_faecis	-0.112389	0.0639675	-1.75697	0.0789238	0.215367
Bacteria	Firmicutes	Clostridia	Clostridiales	Lachnospiraceae	Muricomes	Muricomes_intestini	-0.0220412	0.0692817	-0.318138	0.75038	0.860171
Bacteria	Firmicutes	Clostridia	Clostridiales	Lachnospiraceae	Murimonas	Murimonas_intestini	-0.126581	0.0673248	-1.88016	0.0600865	0.184359
Bacteria	Firmicutes	Clostridia	Clostridiales	Lachnospiraceae	Oribacterium	Oribacterium_sp._oral_taxon_078	0.0613051	0.0676043	0.906823	0.3645	0.554322
Bacteria	Firmicutes	Clostridia	Clostridiales	Lachnospiraceae	Oribacterium	Oribacterium_sp._oral_taxon_102	-0.0325149	0.0670786	-0.484728	0.627869	0.774631
Bacteria	Firmicutes	Clostridia	Clostridiales	Lachnospiraceae	Oribacterium	Oribacterium_sp._P6A1	-0.0846138	0.066407	-1.27417	0.202603	0.374511
Bacteria	Firmicutes	Clostridia	Clostridiales	Lachnospiraceae	Oribacterium	Oribacterium_sp._WCC10	-0.023132	0.0698127	-0.331343	0.740385	0.853874
Bacteria	Firmicutes	Clostridia	Clostridiales	Lachnospiraceae	Oribacterium	Oribacterium_unclassified	0.0845784	0.0697024	1.21342	0.224968	0.399865
Bacteria	Firmicutes	Clostridia	Clostridiales	Lachnospiraceae	Parasporobacterium	Parasporobacterium_paucivorans	-0.108824	0.0710837	-1.53093	0.125787	0.283652
Bacteria	Firmicutes	Clostridia	Clostridiales	Lachnospiraceae	Pseudobutyrivibrio	Pseudobutyrivibrio_ruminis	-0.0116033	0.066066	-0.175632	0.860583	0.923982
Bacteria	Firmicutes	Clostridia	Clostridiales	Lachnospiraceae	Pseudobutyrivibrio	Pseudobutyrivibrio_sp._MD2005	-0.0346482	0.0661485	-0.523795	0.600421	0.756051
Bacteria	Firmicutes	Clostridia	Clostridiales	Lachnospiraceae	Pseudobutyrivibrio	Pseudobutyrivibrio_unclassified	0.000126421	0.0660242	0.00191477	0.998472	0.998472
Bacteria	Firmicutes	Clostridia	Clostridiales	Lachnospiraceae	Pseudobutyrivibrio	Pseudobutyrivibrio_xylanivorans	-0.0078619	0.0664372	-0.118336	0.905802	0.948965
Bacteria	Firmicutes	Clostridia	Clostridiales	Lachnospiraceae	Robinsoniella	Robinsoniella_unclassified	-0.1298	0.0664859	-1.95229	0.0509032	0.167269
Bacteria	Firmicutes	Clostridia	Clostridiales	Lachnospiraceae	Roseburia	Roseburia_hominis	-0.0789893	0.0649427	-1.21629	0.223874	0.399865
Bacteria	Firmicutes	Clostridia	Clostridiales	Lachnospiraceae	Roseburia	Roseburia_intestinalis	-0.0215291	0.0651086	-0.330664	0.740898	0.853874
Bacteria	Firmicutes	Clostridia	Clostridiales	Lachnospiraceae	Roseburia	Roseburia_inulinivorans	-0.0160117	0.0673976	-0.237571	0.812214	0.898401
Bacteria	Firmicutes	Clostridia	Clostridiales	Lachnospiraceae	Roseburia	Roseburia_sp._1XD42-69	-0.0476131	0.0645609	-0.737491	0.460824	0.641891
Bacteria	Firmicutes	Clostridia	Clostridiales	Lachnospiraceae	Roseburia	Roseburia_sp._499	-0.0210722	0.0653269	-0.322566	0.747024	0.857634
Bacteria	Firmicutes	Clostridia	Clostridiales	Lachnospiraceae	Roseburia	Roseburia_sp._831b	-0.0498618	0.0652162	-0.764561	0.444533	0.631908
Bacteria	Firmicutes	Clostridia	Clostridiales	Lachnospiraceae	Roseburia	Roseburia_sp._MUC/MUC-530-WT-4D	0.0230826	0.0655026	0.352393	0.724544	0.84558
Bacteria	Firmicutes	Clostridia	Clostridiales	Lachnospiraceae	Roseburia	Roseburia_unclassified	-0.00344797	0.0658099	-0.0523928	0.958216	0.976202
Bacteria	Firmicutes	Clostridia	Clostridiales	Lachnospiraceae	Roseburia	uncultured_Roseburia_sp.	-0.0935842	0.0647081	-1.44625	0.148107	0.31304
Bacteria	Firmicutes	Clostridia	Clostridiales	Lachnospiraceae	Schaedlerella	Schaedlerella_arabinosiphila	-0.14236	0.0643745	-2.21144	0.0270054	0.116138
Bacteria	Firmicutes	Clostridia	Clostridiales	Lachnospiraceae	Sellimonas	Sellimonas_intestinalis	-0.0318355	0.0632612	-0.50324	0.614796	0.768103
Bacteria	Firmicutes	Clostridia	Clostridiales	Lachnospiraceae	Stomatobaculum	Stomatobaculum_longum	0.0140863	0.067342	0.209175	0.834312	0.912583
Bacteria	Firmicutes	Clostridia	Clostridiales	Lachnospiraceae	Tyzzerella	Tyzzerella_nexilis	-0.141621	0.0651021	-2.17537	0.0296023	0.123591
Bacteria	Firmicutes	Clostridia	Clostridiales	Lachnospiraceae	Tyzzerella	Tyzzerella_sp._An114	-0.107404	0.0609828	-1.76121	0.0782021	0.215193
Bacteria	Firmicutes	Clostridia	Clostridiales	Oscillospiraceae	Dysosmobacter	Dysosmobacter_sp._BX15	-0.242525	0.0654274	-3.70678	0.000209911	0.00917779
Bacteria	Firmicutes	Clostridia	Clostridiales	Oscillospiraceae	Dysosmobacter	Dysosmobacter_sp._NSJ-60	-0.258589	0.0643179	-4.02047	5.81e-05	0.00537762
Bacteria	Firmicutes	Clostridia	Clostridiales	Oscillospiraceae	Oscillibacter	Oscillibacter_ruminantium	-0.238814	0.0637293	-3.74732	0.000178735	0.00879155
Bacteria	Firmicutes	Clostridia	Clostridiales	Oscillospiraceae	Oscillibacter	Oscillibacter_sp._1-3	-0.239842	0.0645808	-3.71383	0.000204146	0.00917779
Bacteria	Firmicutes	Clostridia	Clostridiales	Oscillospiraceae	Oscillibacter	Oscillibacter_sp._CAG:155	-0.266111	0.0641881	-4.1458	3.39e-05	0.00467005
Bacteria	Firmicutes	Clostridia	Clostridiales	Oscillospiraceae	Oscillibacter	Oscillibacter_sp._CAG:241	-0.124165	0.0635134	-1.95495	0.0505892	0.167043
Bacteria	Firmicutes	Clostridia	Clostridiales	Oscillospiraceae	Oscillibacter	Oscillibacter_sp._CAG:241_62_21	-0.189037	0.0635477	-2.97472	0.00293253	0.0368552
Bacteria	Firmicutes	Clostridia	Clostridiales	Oscillospiraceae	Oscillibacter	Oscillibacter_sp._ER4	-0.242673	0.0641671	-3.7819	0.000155635	0.00868019
Bacteria	Firmicutes	Clostridia	Clostridiales	Oscillospiraceae	Oscillibacter	Oscillibacter_sp._NSJ-62	-0.206531	0.0643066	-3.21166	0.00131969	0.0259649
Bacteria	Firmicutes	Clostridia	Clostridiales	Oscillospiraceae	Oscillibacter	Oscillibacter_sp._PC13	-0.272438	0.0643424	-4.23419	2.29e-05	0.00451301
Bacteria	Firmicutes	Clostridia	Clostridiales	Oscillospiraceae	Oscillibacter	Oscillibacter_sp._PEA192	-0.128653	0.0653205	-1.96957	0.0488882	0.163723
Bacteria	Firmicutes	Clostridia	Clostridiales	Oscillospiraceae	Oscillibacter	Oscillibacter_unclassified	-0.201558	0.0640052	-3.14908	0.00163784	0.0296317
Bacteria	Firmicutes	Clostridia	Clostridiales	Oscillospiraceae	Oscillibacter	Oscillibacter_valericigenes	-0.260801	0.0637547	-4.09069	4.3e-05	0.00467005
Bacteria	Firmicutes	Clostridia	Clostridiales	Peptococcaceae	Desulfitobacterium	Desulfitobacterium_hafniense	0.0289252	0.0667001	0.433661	0.664535	0.802746
Bacteria	Firmicutes	Clostridia	Clostridiales	Peptococcaceae	Desulfosporosinus	Desulfosporosinus_unclassified	-0.050794	0.0634711	-0.80027	0.423554	0.612246
Bacteria	Firmicutes	Clostridia	Clostridiales	Peptostreptococcaceae	Clostridioides	Clostridioides_difficile	-0.249276	0.0658793	-3.78383	0.000154435	0.00868019
Bacteria	Firmicutes	Clostridia	Clostridiales	Peptostreptococcaceae	Peptostreptococcaceae_unclassified	Peptostreptococcaceae_bacterium_pGA-8	-0.19971	0.0667485	-2.99198	0.00277173	0.0363559
Bacteria	Firmicutes	Clostridia	Clostridiales	Peptostreptococcaceae	Terrisporobacter	Terrisporobacter_glycolicus	-0.0512668	0.0645825	-0.793819	0.427301	0.615345
Bacteria	Firmicutes	Clostridia	Clostridiales	Ruminococcaceae	Acetanaerobacterium	Acetanaerobacterium_elongatum	-0.0572848	0.0680615	-0.841662	0.399977	0.590032
Bacteria	Firmicutes	Clostridia	Clostridiales	Ruminococcaceae	Acetivibrio	Acetivibrio_ethanolgignens	-0.0491042	0.065787	-0.746412	0.455418	0.638712
Bacteria	Firmicutes	Clostridia	Clostridiales	Ruminococcaceae	Acutalibacter	Acutalibacter_muris	-0.183987	0.0609401	-3.01914	0.00253492	0.0356375
Bacteria	Firmicutes	Clostridia	Clostridiales	Ruminococcaceae	Acutalibacter	Acutalibacter_sp._1XD8-33	-0.199379	0.0611259	-3.26177	0.00110718	0.0234907
Bacteria	Firmicutes	Clostridia	Clostridiales	Ruminococcaceae	Acutalibacter	Acutalibacter_sp._1XD8-36	-0.162082	0.0626789	-2.58592	0.00971206	0.0685506
Bacteria	Firmicutes	Clostridia	Clostridiales	Ruminococcaceae	Agathobaculum	Agathobaculum_desmolans	-0.170188	0.0626665	-2.71578	0.00661198	0.0568299
Bacteria	Firmicutes	Clostridia	Clostridiales	Ruminococcaceae	Agathobaculum	Agathobaculum_sp._Marseille-P7918	-0.174327	0.063914	-2.72752	0.00638117	0.0564268
Bacteria	Firmicutes	Clostridia	Clostridiales	Ruminococcaceae	Anaerofilum	Anaerofilum_sp._An201	-0.116595	0.0611289	-1.90737	0.0564725	0.177067
Bacteria	Firmicutes	Clostridia	Clostridiales	Ruminococcaceae	Anaeromassilibacillus	Anaeromassilibacillus_sp._An172	-0.0506983	0.0675042	-0.75104	0.452629	0.638712
Bacteria	Firmicutes	Clostridia	Clostridiales	Ruminococcaceae	Anaeromassilibacillus	Anaeromassilibacillus_unclassified	-0.119423	0.0630108	-1.89527	0.0580561	0.180594
Bacteria	Firmicutes	Clostridia	Clostridiales	Ruminococcaceae	Anaerotruncus	Anaerotruncus_colihominis	-0.156338	0.0654795	-2.38759	0.0169593	0.0886843
Bacteria	Firmicutes	Clostridia	Clostridiales	Ruminococcaceae	Anaerotruncus	Anaerotruncus_sp._CAG:390	0.0535052	0.0600177	0.89149	0.372666	0.562934
Bacteria	Firmicutes	Clostridia	Clostridiales	Ruminococcaceae	Anaerotruncus	Anaerotruncus_sp._G3(2012)	-0.0805393	0.0579115	-1.39073	0.164307	0.331564
Bacteria	Firmicutes	Clostridia	Clostridiales	Ruminococcaceae	Anaerotruncus	Anaerotruncus_sp._X29	-0.148337	0.0580084	-2.55717	0.0105527	0.0705782
Bacteria	Firmicutes	Clostridia	Clostridiales	Ruminococcaceae	Anaerotruncus	Anaerotruncus_unclassified	-0.119768	0.0662318	-1.80832	0.0705575	0.205282
Bacteria	Firmicutes	Clostridia	Clostridiales	Ruminococcaceae	Angelakisella	Angelakisella_massiliensis	-0.151209	0.0665067	-2.27359	0.0229905	0.105502
Bacteria	Firmicutes	Clostridia	Clostridiales	Ruminococcaceae	Caproiciproducens	Caproiciproducens_galactitolivorans	-0.0493985	0.0642828	-0.768455	0.442217	0.630479
Bacteria	Firmicutes	Clostridia	Clostridiales	Ruminococcaceae	Faecalibacterium	Faecalibacterium_prausnitzii	-0.170716	0.0575181	-2.96803	0.00299711	0.0368552
Bacteria	Firmicutes	Clostridia	Clostridiales	Ruminococcaceae	Faecalibacterium	Faecalibacterium_sp._CAG:1138	0.0433273	0.0634838	0.682494	0.494927	0.672179
Bacteria	Firmicutes	Clostridia	Clostridiales	Ruminococcaceae	Faecalibacterium	Faecalibacterium_sp._CAG:74	-0.157633	0.0654234	-2.40943	0.0159776	0.0855401
Bacteria	Firmicutes	Clostridia	Clostridiales	Ruminococcaceae	Faecalibacterium	Faecalibacterium_sp._CAG:74_58_120	-0.178603	0.0684424	-2.60954	0.00906653	0.0666068
Bacteria	Firmicutes	Clostridia	Clostridiales	Ruminococcaceae	Faecalibacterium	Faecalibacterium_sp._CAG:82-related_59_9	-0.10459	0.063583	-1.64493	0.0999842	0.244371
Bacteria	Firmicutes	Clostridia	Clostridiales	Ruminococcaceae	Faecalibacterium	Faecalibacterium_sp._OF04-11AC	-0.0281819	0.0627631	-0.44902	0.653418	0.795125
Bacteria	Firmicutes	Clostridia	Clostridiales	Ruminococcaceae	Faecalibacterium	Faecalibacterium_unclassified	-0.153769	0.0633381	-2.42775	0.015193	0.0827466
Bacteria	Firmicutes	Clostridia	Clostridiales	Ruminococcaceae	Flavonifractor	Flavonifractor_plautii	-0.172082	0.0638727	-2.69414	0.00705713	0.0578538
Bacteria	Firmicutes	Clostridia	Clostridiales	Ruminococcaceae	Flavonifractor	Flavonifractor_sp._An10	-0.122256	0.0617689	-1.97925	0.047788	0.161152
Bacteria	Firmicutes	Clostridia	Clostridiales	Ruminococcaceae	Flavonifractor	Flavonifractor_sp._An100	-0.148807	0.0607495	-2.44952	0.0143048	0.0795607
Bacteria	Firmicutes	Clostridia	Clostridiales	Ruminococcaceae	Flavonifractor	Flavonifractor_sp._An112	-0.211126	0.0600695	-3.51469	0.000440269	0.0139221
Bacteria	Firmicutes	Clostridia	Clostridiales	Ruminococcaceae	Flavonifractor	Flavonifractor_sp._An306	-0.125884	0.0610971	-2.06039	0.0393617	0.144082
Bacteria	Firmicutes	Clostridia	Clostridiales	Ruminococcaceae	Flavonifractor	Flavonifractor_sp._An82	-0.0860365	0.064958	-1.32449	0.185339	0.357943
Bacteria	Firmicutes	Clostridia	Clostridiales	Ruminococcaceae	Flavonifractor	Flavonifractor_sp._An91	-0.131885	0.061108	-2.15823	0.0309102	0.1267
Bacteria	Firmicutes	Clostridia	Clostridiales	Ruminococcaceae	Flavonifractor	Flavonifractor_unclassified	-0.117363	0.0582847	-2.01362	0.0440493	0.154762
Bacteria	Firmicutes	Clostridia	Clostridiales	Ruminococcaceae	Flavonifractor	uncultured_Flavonifractor_sp.	-0.149214	0.0596151	-2.50296	0.0123161	0.0739906
Bacteria	Firmicutes	Clostridia	Clostridiales	Ruminococcaceae	Gemmiger	Gemmiger_sp._An120	-0.165521	0.0611013	-2.70896	0.0067495	0.0571118
Bacteria	Firmicutes	Clostridia	Clostridiales	Ruminococcaceae	Gemmiger	Gemmiger_sp._An194	-0.116794	0.0602365	-1.93892	0.052511	0.170067
Bacteria	Firmicutes	Clostridia	Clostridiales	Ruminococcaceae	Gemmiger	Gemmiger_unclassified	-0.189179	0.061854	-3.05847	0.00222467	0.0340569
Bacteria	Firmicutes	Clostridia	Clostridiales	Ruminococcaceae	Hydrogenoanaerobacterium	Hydrogenoanaerobacterium_saccharovorans	-0.127259	0.068916	-1.84659	0.0648071	0.193929
Bacteria	Firmicutes	Clostridia	Clostridiales	Ruminococcaceae	Marasmitruncus	Marasmitruncus_massiliensis	-0.140501	0.067078	-2.09459	0.0362074	0.138326
Bacteria	Firmicutes	Clostridia	Clostridiales	Ruminococcaceae	Massilimaliae	Massilimaliae_massiliensis	-0.007023	0.0653995	-0.107386	0.914483	0.953334
Bacteria	Firmicutes	Clostridia	Clostridiales	Ruminococcaceae	Neglecta	Neglecta_sp._524-5	-0.17208	0.0625635	-2.75049	0.00595067	0.0541884
Bacteria	Firmicutes	Clostridia	Clostridiales	Ruminococcaceae	Neglecta	Neglecta_sp._Marseille-P3890	-0.032876	0.0660996	-0.497371	0.618927	0.76829
Bacteria	Firmicutes	Clostridia	Clostridiales	Ruminococcaceae	Neglecta	Neglecta_timonensis	-0.0784635	0.0703398	-1.11549	0.26464	0.444772
Bacteria	Firmicutes	Clostridia	Clostridiales	Ruminococcaceae	Neglecta	Neglecta_unclassified	-0.188547	0.0679358	-2.77538	0.00551374	0.0528421
Bacteria	Firmicutes	Clostridia	Clostridiales	Ruminococcaceae	Papillibacter	Papillibacter_cinnamivorans	-0.119359	0.0645728	-1.84844	0.0645386	0.193929
Bacteria	Firmicutes	Clostridia	Clostridiales	Ruminococcaceae	Pseudoflavonifractor	Pseudoflavonifractor_capillosus	-0.113156	0.0637084	-1.77616	0.0757064	0.213935
Bacteria	Firmicutes	Clostridia	Clostridiales	Ruminococcaceae	Pseudoflavonifractor	Pseudoflavonifractor_sp._524-17	-0.160842	0.0573474	-2.80469	0.00503642	0.050173
Bacteria	Firmicutes	Clostridia	Clostridiales	Ruminococcaceae	Pseudoflavonifractor	Pseudoflavonifractor_sp._60	-0.163217	0.0600513	-2.71796	0.00656865	0.0568299
Bacteria	Firmicutes	Clostridia	Clostridiales	Ruminococcaceae	Pseudoflavonifractor	Pseudoflavonifractor_sp._AF19-9AC	-0.131977	0.0578517	-2.28129	0.0225314	0.1044
Bacteria	Firmicutes	Clostridia	Clostridiales	Ruminococcaceae	Pseudoflavonifractor	Pseudoflavonifractor_sp._An176	-0.10109	0.0636188	-1.58899	0.112063	0.261701
Bacteria	Firmicutes	Clostridia	Clostridiales	Ruminococcaceae	Pseudoflavonifractor	Pseudoflavonifractor_sp._An184	-0.124497	0.0590198	-2.10942	0.0349085	0.135871
Bacteria	Firmicutes	Clostridia	Clostridiales	Ruminococcaceae	Pseudoflavonifractor	Pseudoflavonifractor_sp._An187	-0.190185	0.0665829	-2.85636	0.00428526	0.0449667
Bacteria	Firmicutes	Clostridia	Clostridiales	Ruminococcaceae	Pseudoflavonifractor	Pseudoflavonifractor_sp._An44	-0.0740481	0.0585538	-1.26462	0.206009	0.378364
Bacteria	Firmicutes	Clostridia	Clostridiales	Ruminococcaceae	Pseudoflavonifractor	Pseudoflavonifractor_sp._An85	-0.171311	0.0583482	-2.93602	0.00332454	0.0387617
Bacteria	Firmicutes	Clostridia	Clostridiales	Ruminococcaceae	Pseudoflavonifractor	Pseudoflavonifractor_sp._Marseille-P3106	-0.0976943	0.058129	-1.68065	0.0928315	0.234713
Bacteria	Firmicutes	Clostridia	Clostridiales	Ruminococcaceae	Pseudoflavonifractor	Pseudoflavonifractor_sp._SW1122	-0.0847545	0.0585209	-1.44828	0.147539	0.313038
Bacteria	Firmicutes	Clostridia	Clostridiales	Ruminococcaceae	Pseudoflavonifractor	Pseudoflavonifractor_unclassified	-0.15493	0.0575943	-2.69002	0.00714472	0.057968
Bacteria	Firmicutes	Clostridia	Clostridiales	Ruminococcaceae	Pygmaiobacter	Pygmaiobacter_massiliensis	-0.107673	0.0632279	-1.70294	0.088579	0.230452
Bacteria	Firmicutes	Clostridia	Clostridiales	Ruminococcaceae	Ruminococcaceae_unclassified	[Clostridium]_leptum	-0.00121541	0.067672	-0.0179603	0.98567	0.990706
Bacteria	Firmicutes	Clostridia	Clostridiales	Ruminococcaceae	Ruminococcaceae_unclassified	[Eubacterium]_siraeum	-0.120925	0.0618933	-1.95377	0.0507283	0.167043
Bacteria	Firmicutes	Clostridia	Clostridiales	Ruminococcaceae	Ruminococcaceae_unclassified	Ruminococcaceae_bacterium	0.00624535	0.060441	0.10333	0.917701	0.954954
Bacteria	Firmicutes	Clostridia	Clostridiales	Ruminococcaceae	Ruminococcaceae_unclassified	Ruminococcaceae_bacterium_AF10-16	-0.229286	0.0638359	-3.59181	0.00032839	0.0118486
Bacteria	Firmicutes	Clostridia	Clostridiales	Ruminococcaceae	Ruminococcaceae_unclassified	Ruminococcaceae_bacterium_BL-4	-0.110007	0.0599446	-1.83515	0.0664836	0.198192
Bacteria	Firmicutes	Clostridia	Clostridiales	Ruminococcaceae	Ruminococcaceae_unclassified	Ruminococcaceae_bacterium_D16	-0.24646	0.0621797	-3.96367	7.38e-05	0.00645392
Bacteria	Firmicutes	Clostridia	Clostridiales	Ruminococcaceae	Ruminococcaceae_unclassified	Ruminococcaceae_bacterium_D5	-0.0145362	0.0632109	-0.229964	0.81812	0.901134
Bacteria	Firmicutes	Clostridia	Clostridiales	Ruminococcaceae	Ruminococcaceae_unclassified	Ruminococcaceae_bacterium_FB2012	-0.0816446	0.063539	-1.28495	0.198809	0.369451
Bacteria	Firmicutes	Clostridia	Clostridiales	Ruminococcaceae	Ruminococcaceae_unclassified	Ruminococcaceae_bacterium_KH2T8	0.0497599	0.0664964	0.74831	0.454273	0.638712
Bacteria	Firmicutes	Clostridia	Clostridiales	Ruminococcaceae	Ruminococcaceae_unclassified	Ruminococcaceae_bacterium_P7	-0.131965	0.065034	-2.02918	0.0424404	0.150674
Bacteria	Firmicutes	Clostridia	Clostridiales	Ruminococcaceae	Ruminococcaceae_unclassified	Ruminococcaceae_bacterium_TF06-43	-0.221915	0.0635948	-3.48951	0.0004839	0.0146473
Bacteria	Firmicutes	Clostridia	Clostridiales	Ruminococcaceae	Ruminococcaceae_unclassified	Ruminococcaceae_bacterium_YAD3003	-0.0486605	0.0665962	-0.73068	0.464975	0.644864
Bacteria	Firmicutes	Clostridia	Clostridiales	Ruminococcaceae	Ruminococcaceae_unclassified	Ruminococcaceae_bacterium_YRB3002	0.0399643	0.0697711	0.572792	0.566786	0.730185
Bacteria	Firmicutes	Clostridia	Clostridiales	Ruminococcaceae	Ruminococcus	Ruminococcus_albus	-0.0960513	0.0609087	-1.57697	0.114802	0.266911
Bacteria	Firmicutes	Clostridia	Clostridiales	Ruminococcaceae	Ruminococcus	Ruminococcus_bicirculans	-0.0110849	0.0626733	-0.176868	0.859612	0.923982
Bacteria	Firmicutes	Clostridia	Clostridiales	Ruminococcaceae	Ruminococcus	Ruminococcus_bromii	-0.201454	0.0605431	-3.32745	0.000876432	0.0207005
Bacteria	Firmicutes	Clostridia	Clostridiales	Ruminococcaceae	Ruminococcus	Ruminococcus_callidus	-0.0336805	0.0607031	-0.55484	0.579004	0.740335
Bacteria	Firmicutes	Clostridia	Clostridiales	Ruminococcaceae	Ruminococcus	Ruminococcus_champanellensis	-0.0466846	0.0653027	-0.714896	0.474673	0.654234
Bacteria	Firmicutes	Clostridia	Clostridiales	Ruminococcaceae	Ruminococcus	Ruminococcus_flavefaciens	0.00885063	0.0635996	0.139162	0.889322	0.937571
Bacteria	Firmicutes	Clostridia	Clostridiales	Ruminococcaceae	Ruminococcus	Ruminococcus_gauvreauii	-0.188706	0.062165	-3.03557	0.00240079	0.0346683
Bacteria	Firmicutes	Clostridia	Clostridiales	Ruminococcaceae	Ruminococcus	Ruminococcus_sp._1001095IJ_161003_G2	-0.163701	0.0619132	-2.64404	0.00819233	0.0638353
Bacteria	Firmicutes	Clostridia	Clostridiales	Ruminococcaceae	Ruminococcus	Ruminococcus_sp._1xD21-23	-0.135279	0.0635828	-2.12761	0.0333695	0.132635
Bacteria	Firmicutes	Clostridia	Clostridiales	Ruminococcaceae	Ruminococcus	Ruminococcus_sp._37_24	-0.160613	0.0629676	-2.55072	0.0107501	0.0705782
Bacteria	Firmicutes	Clostridia	Clostridiales	Ruminococcaceae	Ruminococcus	Ruminococcus_sp._AF12-5	-0.0887544	0.0586711	-1.51274	0.130345	0.290187
Bacteria	Firmicutes	Clostridia	Clostridiales	Ruminococcaceae	Ruminococcus	Ruminococcus_sp._AF41-9	-0.113762	0.0627594	-1.81266	0.0698842	0.204457
Bacteria	Firmicutes	Clostridia	Clostridiales	Ruminococcaceae	Ruminococcus	Ruminococcus_sp._CAG:177	-0.0468011	0.067902	-0.689244	0.49067	0.668671
Bacteria	Firmicutes	Clostridia	Clostridiales	Ruminococcaceae	Ruminococcus	Ruminococcus_sp._CAG:254	-0.0522273	0.0587322	-0.889246	0.373871	0.563132
Bacteria	Firmicutes	Clostridia	Clostridiales	Ruminococcaceae	Ruminococcus	Ruminococcus_sp._CAG:330	-0.087963	0.0588136	-1.49562	0.134752	0.297892
Bacteria	Firmicutes	Clostridia	Clostridiales	Ruminococcaceae	Ruminococcus	Ruminococcus_sp._CAG:382	-0.0519196	0.0633043	-0.820159	0.412126	0.600635
Bacteria	Firmicutes	Clostridia	Clostridiales	Ruminococcaceae	Ruminococcus	Ruminococcus_sp._CAG:403	-0.0925648	0.060135	-1.53928	0.123735	0.281444
Bacteria	Firmicutes	Clostridia	Clostridiales	Ruminococcaceae	Ruminococcus	Ruminococcus_sp._CAG:488	0.00428117	0.064234	0.0666496	0.946861	0.970918
Bacteria	Firmicutes	Clostridia	Clostridiales	Ruminococcaceae	Ruminococcus	Ruminococcus_sp._CAG:563	0.0411205	0.0639363	0.643148	0.520128	0.692624
Bacteria	Firmicutes	Clostridia	Clostridiales	Ruminococcaceae	Ruminococcus	Ruminococcus_sp._CAG:624	0.0612564	0.0629989	0.97234	0.330881	0.518797
Bacteria	Firmicutes	Clostridia	Clostridiales	Ruminococcaceae	Ruminococcus	Ruminococcus_sp._CAG:724	0.0210831	0.0616773	0.341829	0.73248	0.849429
Bacteria	Firmicutes	Clostridia	Clostridiales	Ruminococcaceae	Ruminococcus	Ruminococcus_sp._FC2018	-0.110041	0.0650432	-1.69181	0.0906819	0.232143
Bacteria	Firmicutes	Clostridia	Clostridiales	Ruminococcaceae	Ruminococcus	Ruminococcus_sp._HUN007	0.0853681	0.0654742	1.30384	0.192287	0.362288
Bacteria	Firmicutes	Clostridia	Clostridiales	Ruminococcaceae	Ruminococcus	Ruminococcus_sp._M6(2020)	-0.165282	0.0674283	-2.45123	0.0142368	0.0794923
Bacteria	Firmicutes	Clostridia	Clostridiales	Ruminococcaceae	Ruminococcus	Ruminococcus_sp._NK3A76	-0.0105575	0.0640629	-0.164799	0.869102	0.926746
Bacteria	Firmicutes	Clostridia	Clostridiales	Ruminococcaceae	Ruminococcus	Ruminococcus_sp._NSJ-71	-0.0233993	0.0598151	-0.391193	0.695654	0.828887
Bacteria	Firmicutes	Clostridia	Clostridiales	Ruminococcaceae	Ruminococcus	Ruminococcus_sp._UBA1409	0.0351969	0.0669718	0.525547	0.599203	0.75512
Bacteria	Firmicutes	Clostridia	Clostridiales	Ruminococcaceae	Ruminococcus	Ruminococcus_unclassified	-0.0329576	0.0653215	-0.504545	0.613879	0.768103
Bacteria	Firmicutes	Clostridia	Clostridiales	Ruminococcaceae	Ruminococcus	uncultured_Ruminococcus_sp.	-0.138352	0.0658676	-2.10046	0.0356881	0.137343
Bacteria	Firmicutes	Clostridia	Clostridiales	Ruminococcaceae	Ruthenibacterium	Ruthenibacterium_lactatiformans	-0.241102	0.070694	-3.4105	0.000648439	0.017055
Bacteria	Firmicutes	Clostridia	Clostridiales	Ruminococcaceae	Sporobacter	Sporobacter_termitidis	0.0760121	0.0724679	1.04891	0.294221	0.480398
Bacteria	Firmicutes	Clostridia	Clostridiales	Ruminococcaceae	Subdoligranulum	Subdoligranulum_sp._APC924/74	-0.15736	0.058592	-2.68569	0.00723797	0.0584234
Bacteria	Firmicutes	Clostridia	Clostridiales	Ruminococcaceae	Subdoligranulum	Subdoligranulum_sp._DSM_109015	-0.160889	0.0580427	-2.77191	0.00557293	0.0528421
Bacteria	Firmicutes	Clostridia	Clostridiales	Ruminococcaceae	Subdoligranulum	Subdoligranulum_unclassified	-0.154429	0.060832	-2.53862	0.0111291	0.0707243
Bacteria	Firmicutes	Clostridia	Clostridiales	Ruminococcaceae	Subdoligranulum	Subdoligranulum_variabile	-0.182389	0.0608135	-2.99915	0.00270737	0.0363559
Bacteria	Firmicutes	Clostridia	Clostridiales	Vallitaleaceae	Vallitalea	Vallitalea_guaymasensis	-0.117336	0.0665864	-1.76217	0.0780408	0.215193
Bacteria	Firmicutes	Erysipelotrichia	Erysipelotrichales	Coprobacillaceae	Catenibacterium	Catenibacterium_mitsuokai	-0.017697	0.0614905	-0.287801	0.773499	0.875261
Bacteria	Firmicutes	Erysipelotrichia	Erysipelotrichales	Coprobacillaceae	Coprobacillus	Coprobacillus_sp._CAG:605	-0.156369	0.0646173	-2.41993	0.0155234	0.0840842
Bacteria	Firmicutes	Erysipelotrichia	Erysipelotrichales	Coprobacillaceae	Coprobacillus	Coprobacillus_sp._CAG:826	0.0351533	0.068593	0.512491	0.608307	0.762321
Bacteria	Firmicutes	Erysipelotrichia	Erysipelotrichales	Coprobacillaceae	Kandleria	Kandleria_vitulina	-0.128072	0.0637919	-2.00765	0.0446801	0.155197
Bacteria	Firmicutes	Erysipelotrichia	Erysipelotrichales	Coprobacillaceae	Sharpea	Sharpea_azabuensis	-0.21274	0.0612765	-3.47181	0.000516963	0.0153528
Bacteria	Firmicutes	Erysipelotrichia	Erysipelotrichales	Erysipelotrichaceae	Anaerolactibacter	Anaerolactibacter_massiliensis	-0.216504	0.0652456	-3.3183	0.000905682	0.0207005
Bacteria	Firmicutes	Erysipelotrichia	Erysipelotrichales	Erysipelotrichaceae	Anaerorhabdus	Anaerorhabdus_furcosa	-0.0508557	0.0667352	-0.762052	0.446029	0.631908
Bacteria	Firmicutes	Erysipelotrichia	Erysipelotrichales	Erysipelotrichaceae	Catenisphaera	Catenisphaera_adipataccumulans	-0.1368	0.0607833	-2.25062	0.0244096	0.108841
Bacteria	Firmicutes	Erysipelotrichia	Erysipelotrichales	Erysipelotrichaceae	Erysipelatoclostridium	[Clostridium]_saccharogumia	-0.191733	0.0603366	-3.17772	0.00148437	0.0281494
Bacteria	Firmicutes	Erysipelotrichia	Erysipelotrichales	Erysipelotrichaceae	Erysipelatoclostridium	Erysipelatoclostridium_ramosum	-0.169456	0.0614589	-2.75722	0.00582951	0.0541402
Bacteria	Firmicutes	Erysipelotrichia	Erysipelotrichales	Erysipelotrichaceae	Erysipelatoclostridium	Erysipelatoclostridium_unclassified	-0.221175	0.0612388	-3.61168	0.000304214	0.0118486
Bacteria	Firmicutes	Erysipelotrichia	Erysipelotrichales	Erysipelotrichaceae	Erysipelothrix	Erysipelothrix_rhusiopathiae	-0.175799	0.0590177	-2.97875	0.00289431	0.0368552
Bacteria	Firmicutes	Erysipelotrichia	Erysipelotrichales	Erysipelotrichaceae	Erysipelotrichaceae_unclassified	Erysipelotrichaceae_bacterium	-0.0848535	0.0594572	-1.42713	0.153541	0.31841
Bacteria	Firmicutes	Erysipelotrichia	Erysipelotrichales	Erysipelotrichaceae	Erysipelotrichaceae_unclassified	Erysipelotrichaceae_bacterium_OH741_COT-311	0.00656083	0.0668638	0.0981223	0.921835	0.955842
Bacteria	Firmicutes	Erysipelotrichia	Erysipelotrichales	Erysipelotrichaceae	Faecalicoccus	Faecalicoccus_acidiformans	-0.136753	0.0592444	-2.30829	0.0209831	0.100135
Bacteria	Firmicutes	Erysipelotrichia	Erysipelotrichales	Erysipelotrichaceae	Faecalicoccus	Faecalicoccus_pleomorphus	-0.171781	0.0591994	-2.90174	0.003711	0.0417222
Bacteria	Firmicutes	Erysipelotrichia	Erysipelotrichales	Erysipelotrichaceae	Galactobacillus	Galactobacillus_timonensis	-0.22917	0.0615306	-3.7245	0.000195706	0.00917779
Bacteria	Firmicutes	Erysipelotrichia	Erysipelotrichales	Erysipelotrichaceae	Holdemanella	Holdemanella_biformis	-0.151555	0.0594635	-2.54871	0.0108123	0.0705782
Bacteria	Firmicutes	Erysipelotrichia	Erysipelotrichales	Erysipelotrichaceae	Holdemania	Holdemania_massiliensis	-0.200759	0.06288	-3.19273	0.00140934	0.0270525
Bacteria	Firmicutes	Erysipelotrichia	Erysipelotrichales	Erysipelotrichaceae	Holdemania	Holdemania_unclassified	-0.141264	0.0668568	-2.11293	0.0346065	0.135163
Bacteria	Firmicutes	Erysipelotrichia	Erysipelotrichales	Erysipelotrichaceae	Lactimicrobium	Lactimicrobium_massiliense	-0.229381	0.0644177	-3.56085	0.00036966	0.0121218
Bacteria	Firmicutes	Erysipelotrichia	Erysipelotrichales	Erysipelotrichaceae	Solobacterium	Solobacterium_moorei	-0.264796	0.0675526	-3.91985	8.86e-05	0.00697316
Bacteria	Firmicutes	Erysipelotrichia	Erysipelotrichales	Erysipelotrichales_unclassified	Erysipelotrichales_unclassified	Erysipelotrichales_unclassified	-0.228679	0.0607694	-3.76307	0.00016784	0.00868019
Bacteria	Firmicutes	Firmicutes_unclassified	Firmicutes_unclassified	Firmicutes_unclassified	Firmicutes_unclassified	Firmicutes_bacterium	-0.0684753	0.0635745	-1.07709	0.281441	0.464836
Bacteria	Firmicutes	Firmicutes_unclassified	Firmicutes_unclassified	Firmicutes_unclassified	Firmicutes_unclassified	Firmicutes_bacterium_ADurb.Bin080	0.0281382	0.0627593	0.448351	0.6539	0.795125
Bacteria	Firmicutes	Firmicutes_unclassified	Firmicutes_unclassified	Firmicutes_unclassified	Firmicutes_unclassified	Firmicutes_bacterium_ADurb.Bin146	0.14154	0.0665801	2.12585	0.0335156	0.13288
Bacteria	Firmicutes	Firmicutes_unclassified	Firmicutes_unclassified	Firmicutes_unclassified	Firmicutes_unclassified	Firmicutes_bacterium_ADurb.Bin182	-0.192869	0.0709243	-2.71936	0.00654078	0.0568299
Bacteria	Firmicutes	Firmicutes_unclassified	Firmicutes_unclassified	Firmicutes_unclassified	Firmicutes_unclassified	Firmicutes_bacterium_ADurb.Bin193	-0.0769368	0.063091	-1.21946	0.222671	0.399265
Bacteria	Firmicutes	Firmicutes_unclassified	Firmicutes_unclassified	Firmicutes_unclassified	Firmicutes_unclassified	Firmicutes_bacterium_ADurb.Bin248	-0.116321	0.0692329	-1.68014	0.0929308	0.234713
Bacteria	Firmicutes	Firmicutes_unclassified	Firmicutes_unclassified	Firmicutes_unclassified	Firmicutes_unclassified	Firmicutes_bacterium_ADurb.Bin262	0.0297988	0.0645056	0.461956	0.644113	0.786527
Bacteria	Firmicutes	Firmicutes_unclassified	Firmicutes_unclassified	Firmicutes_unclassified	Firmicutes_unclassified	Firmicutes_bacterium_ADurb.Bin300	0.00282356	0.0684749	0.0412349	0.967109	0.980991
Bacteria	Firmicutes	Firmicutes_unclassified	Firmicutes_unclassified	Firmicutes_unclassified	Firmicutes_unclassified	Firmicutes_bacterium_ADurb.Bin356	-0.108557	0.0644476	-1.68443	0.0920988	0.234569
Bacteria	Firmicutes	Firmicutes_unclassified	Firmicutes_unclassified	Firmicutes_unclassified	Firmicutes_unclassified	Firmicutes_bacterium_ADurb.Bin467	-0.199337	0.0724811	-2.7502	0.00595591	0.0541884
Bacteria	Firmicutes	Firmicutes_unclassified	Firmicutes_unclassified	Firmicutes_unclassified	Firmicutes_unclassified	Firmicutes_bacterium_ADurb.BinA205	0.0415352	0.0640216	0.648769	0.516488	0.689527
Bacteria	Firmicutes	Firmicutes_unclassified	Firmicutes_unclassified	Firmicutes_unclassified	Firmicutes_unclassified	Firmicutes_bacterium_AF25-13AC	-0.186274	0.0655743	-2.84066	0.00450198	0.0463144
Bacteria	Firmicutes	Firmicutes_unclassified	Firmicutes_unclassified	Firmicutes_unclassified	Firmicutes_unclassified	Firmicutes_bacterium_ASF500	-0.153316	0.0609048	-2.51731	0.0118254	0.072425
Bacteria	Firmicutes	Firmicutes_unclassified	Firmicutes_unclassified	Firmicutes_unclassified	Firmicutes_unclassified	Firmicutes_bacterium_CAG:102	-0.134638	0.062684	-2.14788	0.0317233	0.129024
Bacteria	Firmicutes	Firmicutes_unclassified	Firmicutes_unclassified	Firmicutes_unclassified	Firmicutes_unclassified	Firmicutes_bacterium_CAG:103	-0.0120742	0.0735679	-0.164123	0.869634	0.926746
Bacteria	Firmicutes	Firmicutes_unclassified	Firmicutes_unclassified	Firmicutes_unclassified	Firmicutes_unclassified	Firmicutes_bacterium_CAG:110	-0.144296	0.0596407	-2.41942	0.0155454	0.0840842
Bacteria	Firmicutes	Firmicutes_unclassified	Firmicutes_unclassified	Firmicutes_unclassified	Firmicutes_unclassified	Firmicutes_bacterium_CAG:110_56_8	-0.125583	0.0602115	-2.0857	0.0370054	0.139346
Bacteria	Firmicutes	Firmicutes_unclassified	Firmicutes_unclassified	Firmicutes_unclassified	Firmicutes_unclassified	Firmicutes_bacterium_CAG:124	-0.0831271	0.0660814	-1.25795	0.20841	0.381601
Bacteria	Firmicutes	Firmicutes_unclassified	Firmicutes_unclassified	Firmicutes_unclassified	Firmicutes_unclassified	Firmicutes_bacterium_CAG:129	-0.224798	0.0630214	-3.56702	0.000361071	0.0121218
Bacteria	Firmicutes	Firmicutes_unclassified	Firmicutes_unclassified	Firmicutes_unclassified	Firmicutes_unclassified	Firmicutes_bacterium_CAG:129_59_24	-0.219274	0.062625	-3.50139	0.000462844	0.0142846
Bacteria	Firmicutes	Firmicutes_unclassified	Firmicutes_unclassified	Firmicutes_unclassified	Firmicutes_unclassified	Firmicutes_bacterium_CAG:137	-0.157192	0.0612018	-2.56842	0.0102165	0.070216
Bacteria	Firmicutes	Firmicutes_unclassified	Firmicutes_unclassified	Firmicutes_unclassified	Firmicutes_unclassified	Firmicutes_bacterium_CAG:137_57_8	-0.130459	0.0608949	-2.14236	0.0321642	0.12967
Bacteria	Firmicutes	Firmicutes_unclassified	Firmicutes_unclassified	Firmicutes_unclassified	Firmicutes_unclassified	Firmicutes_bacterium_CAG:145	-0.169066	0.0703427	-2.40346	0.0162407	0.0866539
Bacteria	Firmicutes	Firmicutes_unclassified	Firmicutes_unclassified	Firmicutes_unclassified	Firmicutes_unclassified	Firmicutes_bacterium_CAG:170	-0.0615696	0.0654838	-0.940226	0.347102	0.535101
Bacteria	Firmicutes	Firmicutes_unclassified	Firmicutes_unclassified	Firmicutes_unclassified	Firmicutes_unclassified	Firmicutes_bacterium_CAG:176	-0.15308	0.0640269	-2.39087	0.0168085	0.0881888
Bacteria	Firmicutes	Firmicutes_unclassified	Firmicutes_unclassified	Firmicutes_unclassified	Firmicutes_unclassified	Firmicutes_bacterium_CAG:176_59_8	-0.14708	0.0635915	-2.31289	0.0207286	0.100082
Bacteria	Firmicutes	Firmicutes_unclassified	Firmicutes_unclassified	Firmicutes_unclassified	Firmicutes_unclassified	Firmicutes_bacterium_CAG:176_63_11	-0.150905	0.0638568	-2.36318	0.0181188	0.0911148
Bacteria	Firmicutes	Firmicutes_unclassified	Firmicutes_unclassified	Firmicutes_unclassified	Firmicutes_unclassified	Firmicutes_bacterium_CAG:238	-0.116316	0.0675901	-1.7209	0.0852684	0.224436
Bacteria	Firmicutes	Firmicutes_unclassified	Firmicutes_unclassified	Firmicutes_unclassified	Firmicutes_unclassified	Firmicutes_bacterium_CAG:240	-0.00164861	0.0688334	-0.0239508	0.980892	0.988952
Bacteria	Firmicutes	Firmicutes_unclassified	Firmicutes_unclassified	Firmicutes_unclassified	Firmicutes_unclassified	Firmicutes_bacterium_CAG:24053_14	-0.0497748	0.0699162	-0.711921	0.476514	0.654479
Bacteria	Firmicutes	Firmicutes_unclassified	Firmicutes_unclassified	Firmicutes_unclassified	Firmicutes_unclassified	Firmicutes_bacterium_CAG:272	0.0241148	0.0618084	0.390153	0.696423	0.828962
Bacteria	Firmicutes	Firmicutes_unclassified	Firmicutes_unclassified	Firmicutes_unclassified	Firmicutes_unclassified	Firmicutes_bacterium_CAG:321	-0.178228	0.0634981	-2.80683	0.00500316	0.0501591
Bacteria	Firmicutes	Firmicutes_unclassified	Firmicutes_unclassified	Firmicutes_unclassified	Firmicutes_unclassified	Firmicutes_bacterium_CAG:321_26_22	-0.165238	0.0636354	-2.59664	0.00941407	0.0676752
Bacteria	Firmicutes	Firmicutes_unclassified	Firmicutes_unclassified	Firmicutes_unclassified	Firmicutes_unclassified	Firmicutes_bacterium_CAG:341	-0.106491	0.0669368	-1.59091	0.111629	0.261077
Bacteria	Firmicutes	Firmicutes_unclassified	Firmicutes_unclassified	Firmicutes_unclassified	Firmicutes_unclassified	Firmicutes_bacterium_CAG:449	-0.00444358	0.0682905	-0.0650688	0.948119	0.971012
Bacteria	Firmicutes	Firmicutes_unclassified	Firmicutes_unclassified	Firmicutes_unclassified	Firmicutes_unclassified	Firmicutes_bacterium_CAG:466	-0.0734978	0.062354	-1.17872	0.23851	0.412839
Bacteria	Firmicutes	Firmicutes_unclassified	Firmicutes_unclassified	Firmicutes_unclassified	Firmicutes_unclassified	Firmicutes_bacterium_CAG:475	0.0119924	0.0629365	0.190547	0.84888	0.918308
Bacteria	Firmicutes	Firmicutes_unclassified	Firmicutes_unclassified	Firmicutes_unclassified	Firmicutes_unclassified	Firmicutes_bacterium_CAG:534	0.024518	0.0666136	0.368063	0.712826	0.838817
Bacteria	Firmicutes	Firmicutes_unclassified	Firmicutes_unclassified	Firmicutes_unclassified	Firmicutes_unclassified	Firmicutes_bacterium_CAG:555	0.0453082	0.0687431	0.659095	0.509835	0.68471
Bacteria	Firmicutes	Firmicutes_unclassified	Firmicutes_unclassified	Firmicutes_unclassified	Firmicutes_unclassified	Firmicutes_bacterium_CAG:582	-0.0952396	0.0643813	-1.47931	0.139059	0.302736
Bacteria	Firmicutes	Firmicutes_unclassified	Firmicutes_unclassified	Firmicutes_unclassified	Firmicutes_unclassified	Firmicutes_bacterium_CAG:646	-0.165635	0.063322	-2.61576	0.00890287	0.0664066
Bacteria	Firmicutes	Firmicutes_unclassified	Firmicutes_unclassified	Firmicutes_unclassified	Firmicutes_unclassified	Firmicutes_bacterium_CAG:791	-0.100636	0.0655151	-1.53608	0.124519	0.282637
Bacteria	Firmicutes	Firmicutes_unclassified	Firmicutes_unclassified	Firmicutes_unclassified	Firmicutes_unclassified	Firmicutes_bacterium_CAG:822	-0.158856	0.063398	-2.5057	0.0122209	0.0737002
Bacteria	Firmicutes	Firmicutes_unclassified	Firmicutes_unclassified	Firmicutes_unclassified	Firmicutes_unclassified	Firmicutes_bacterium_CAG:83	-0.17574	0.0637031	-2.75874	0.00580251	0.0541402
Bacteria	Firmicutes	Firmicutes_unclassified	Firmicutes_unclassified	Firmicutes_unclassified	Firmicutes_unclassified	Firmicutes_bacterium_CAG:882	-0.0100134	0.0647365	-0.154679	0.877075	0.92964
Bacteria	Firmicutes	Firmicutes_unclassified	Firmicutes_unclassified	Firmicutes_unclassified	Firmicutes_unclassified	Firmicutes_bacterium_CAG:884	-0.170483	0.0629802	-2.70693	0.0067908	0.0571118
Bacteria	Firmicutes	Firmicutes_unclassified	Firmicutes_unclassified	Firmicutes_unclassified	Firmicutes_unclassified	Firmicutes_bacterium_CAG:95	0.0882257	0.067033	1.31615	0.188122	0.359658
Bacteria	Firmicutes	Firmicutes_unclassified	Firmicutes_unclassified	Firmicutes_unclassified	Firmicutes_unclassified	Firmicutes_bacterium_HGW-Firmicutes-16	0.0611315	0.073463	0.83214	0.40533	0.595635
Bacteria	Firmicutes	Firmicutes_unclassified	Firmicutes_unclassified	Firmicutes_unclassified	Firmicutes_unclassified	Firmicutes_bacterium_HGW-Firmicutes-21	-0.00640251	0.0621464	-0.103023	0.917945	0.954954
Bacteria	Firmicutes	Firmicutes_unclassified	Firmicutes_unclassified	Firmicutes_unclassified	Firmicutes_unclassified	Firmicutes_bacterium_HGW-Firmicutes-9	-0.161726	0.0710642	-2.27578	0.0228594	0.105207
Bacteria	Firmicutes	Firmicutes_unclassified	Firmicutes_unclassified	Firmicutes_unclassified	Firmicutes_unclassified	Firmicutes_bacterium_OM07-11	-0.0441602	0.0603524	-0.731706	0.464348	0.644864
Bacteria	Firmicutes	Firmicutes_unclassified	Firmicutes_unclassified	Firmicutes_unclassified	Firmicutes_unclassified	Firmicutes_unclassified	-0.205813	0.0674946	-3.04933	0.00229354	0.0340569
Bacteria	Firmicutes	Firmicutes_unclassified	Firmicutes_unclassified	Firmicutes_unclassified	Ndongobacter	Ndongobacter_massiliensis	-0.04407	0.0605429	-0.727914	0.466666	0.645603
Bacteria	Firmicutes	Negativicutes	Acidaminococcales	Acidaminococcaceae	Acidaminococcus	Acidaminococcus_fermentans	0.0961219	0.0648091	1.48315	0.138033	0.301519
Bacteria	Firmicutes	Negativicutes	Acidaminococcales	Acidaminococcaceae	Acidaminococcus	Acidaminococcus_massiliensis	-0.0267403	0.0635823	-0.420563	0.674075	0.808684
Bacteria	Firmicutes	Negativicutes	Acidaminococcales	Acidaminococcaceae	Acidaminococcus	Acidaminococcus_sp._CAG:917	-0.0104246	0.0634195	-0.164375	0.869436	0.926746
Bacteria	Firmicutes	Negativicutes	Acidaminococcales	Acidaminococcaceae	Acidaminococcus	Acidaminococcus_unclassified	0.0613364	0.0672957	0.911445	0.362061	0.551678
Bacteria	Firmicutes	Negativicutes	Acidaminococcales	Acidaminococcaceae	Phascolarctobacterium	Phascolarctobacterium_faecium	0.0928888	0.0683181	1.35965	0.17394	0.34233
Bacteria	Firmicutes	Negativicutes	Acidaminococcales	Acidaminococcaceae	Phascolarctobacterium	Phascolarctobacterium_sp.	0.0725835	0.068977	1.05229	0.292668	0.478856
Bacteria	Firmicutes	Negativicutes	Acidaminococcales	Acidaminococcaceae	Phascolarctobacterium	Phascolarctobacterium_sp._CAG:266	0.0817144	0.068055	1.20071	0.229863	0.404251
Bacteria	Firmicutes	Negativicutes	Acidaminococcales	Acidaminococcaceae	Phascolarctobacterium	Phascolarctobacterium_succinatutens	0.0290666	0.0677765	0.42886	0.668025	0.804551
Bacteria	Firmicutes	Negativicutes	Acidaminococcales	Acidaminococcaceae	Phascolarctobacterium	Phascolarctobacterium_unclassified	0.109904	0.0685067	1.60428	0.108653	0.257115
Bacteria	Firmicutes	Negativicutes	Acidaminococcales	Acidaminococcaceae	Succiniclasticum	Succiniclasticum_ruminis	0.0829688	0.0665016	1.24762	0.21217	0.385404
Bacteria	Firmicutes	Negativicutes	Negativicutes_unclassified	Negativicutes_unclassified	Negativicutes_unclassified	Negativicutes_unclassified	0.214328	0.0656288	3.26576	0.00109172	0.0234907
Bacteria	Firmicutes	Negativicutes	Selenomonadales	Selenomonadaceae	Anaerovibrio	Anaerovibrio_unclassified	-0.00949997	0.0627226	-0.15146	0.879613	0.931229
Bacteria	Firmicutes	Negativicutes	Selenomonadales	Selenomonadaceae	Pectinatus	Pectinatus_cerevisiiphilus	0.063477	0.062862	1.00978	0.312599	0.50027
Bacteria	Firmicutes	Negativicutes	Selenomonadales	Selenomonadaceae	Schwartzia	Schwartzia_succinivorans	0.162304	0.0671394	2.41742	0.0156308	0.0842565
Bacteria	Firmicutes	Negativicutes	Selenomonadales	Selenomonadaceae	Selenomonas	Selenomonas_bovis	0.0415397	0.0644967	0.644059	0.519537	0.692423
Bacteria	Firmicutes	Negativicutes	Selenomonadales	Selenomonadaceae	Selenomonas	Selenomonas_ruminantium	0.0510351	0.0656326	0.777587	0.436812	0.626177
Bacteria	Firmicutes	Negativicutes	Selenomonadales	Selenomonadaceae	Selenomonas	Selenomonas_sp._mPRGC5	0.0401795	0.0616413	0.651827	0.514513	0.688642
Bacteria	Firmicutes	Negativicutes	Selenomonadales	Selenomonadaceae	Selenomonas	Selenomonas_unclassified	0.11249	0.0682786	1.64752	0.0994521	0.243828
Bacteria	Firmicutes	Negativicutes	Selenomonadales	Sporomusaceae	Sporomusa	Sporomusa_unclassified	0.0622292	0.0622338	0.999926	0.317346	0.504548
Bacteria	Firmicutes	Negativicutes	Veillonellales	Veillonellaceae	Dialister	Dialister_unclassified	0.00302659	0.0642799	0.0470846	0.962446	0.977979
Bacteria	Firmicutes	Negativicutes	Veillonellales	Veillonellaceae	Megasphaera	Megasphaera_unclassified	-0.167584	0.0571872	-2.93044	0.00338485	0.0391747
Bacteria	Firmicutes	Negativicutes	Veillonellales	Veillonellaceae	Veillonella	Veillonella_caviae	0.0358088	0.0614877	0.582374	0.560315	0.726546
Bacteria	Firmicutes	Negativicutes	Veillonellales	Veillonellaceae	Veillonella	Veillonella_unclassified	0.0244717	0.0651954	0.375359	0.707394	0.834661
Bacteria	Firmicutes	Tissierellia	Tissierellales	Tissierellaceae	Sporanaerobacter	Sporanaerobacter_acetigenes	0.0786753	0.0602113	1.30665	0.19133	0.361299
Bacteria	Firmicutes	Tissierellia	Tissierellia_unclassified	Tissierellia_unclassified	Sedimentibacter	Sedimentibacter_unclassified	-0.16885	0.0643055	-2.62575	0.00864586	0.0652356
Bacteria	Fusobacteria	Fusobacteriia	Fusobacteriales	Fusobacteriaceae	Fusobacterium	Fusobacterium_naviforme	0.0137033	0.0653825	0.209586	0.833991	0.912583
Bacteria	Fusobacteria	Fusobacteriia	Fusobacteriales	Fusobacteriaceae	Fusobacterium	Fusobacterium_necrophorum	0.0312206	0.0648798	0.481207	0.630369	0.77637
Bacteria	Fusobacteria	Fusobacteriia	Fusobacteriales	Fusobacteriaceae	Fusobacterium	Fusobacterium_unclassified	-0.0488543	0.0610524	-0.800203	0.423593	0.612246
Bacteria	Fusobacteria	Fusobacteriia	Fusobacteriales	Fusobacteriaceae	Fusobacterium	Fusobacterium_varium	0.0553726	0.0606823	0.912501	0.361505	0.551365
Bacteria	Gemmatimonadetes	Gemmatimonadetes_unclassified	Gemmatimonadetes_unclassified	Gemmatimonadetes_unclassified	Gemmatimonadetes_unclassified	Gemmatimonadetes_bacterium	0.0815228	0.0653259	1.24794	0.212053	0.385404
Bacteria	Gemmatimonadetes	Gemmatimonadetes_unclassified	Gemmatimonadetes_unclassified	Gemmatimonadetes_unclassified	Gemmatimonadetes_unclassified	Gemmatimonadetes_bacterium_GWC2_71_9	0.161161	0.0634063	2.54172	0.011031	0.0707243
Bacteria	Kiritimatiellaeota	Kiritimatiellae	Kiritimatiellales	Kiritimatiellaceae	Kiritimatiella	Kiritimatiella_glycovorans	0.146735	0.066071	2.22087	0.0263601	0.115252
Bacteria	Kiritimatiellaeota	Kiritimatiellae	Kiritimatiellales	Pontiellaceae	Pontiella	Pontiella_desulfatans	0.152555	0.0668886	2.28073	0.0225644	0.1044
Bacteria	Kiritimatiellaeota	Kiritimatiellae	Kiritimatiellales	Pontiellaceae	Pontiella	Pontiella_sulfatireligans	0.116727	0.0668558	1.74595	0.0808193	0.217412
Bacteria	Kiritimatiellaeota	Kiritimatiellaeota_unclassified	Kiritimatiellaeota_unclassified	Kiritimatiellaeota_unclassified	Kiritimatiellaeota_unclassified	Kiritimatiellaeota_bacterium_S-5007	0.139966	0.0660455	2.11923	0.0340708	0.134405
Bacteria	Lentisphaerae	Lentisphaerae_unclassified	Lentisphaerae_unclassified	Lentisphaerae_unclassified	Lentisphaerae_unclassified	Lentisphaerae_bacterium	0.0795743	0.0656582	1.21195	0.225533	0.399865
Bacteria	Lentisphaerae	Lentisphaerae_unclassified	Lentisphaerae_unclassified	Lentisphaerae_unclassified	Lentisphaerae_unclassified	Lentisphaerae_bacterium_ADurb.Bin082	0.0967263	0.0648606	1.4913	0.135884	0.299974
Bacteria	Lentisphaerae	Lentisphaerae_unclassified	Lentisphaerae_unclassified	Lentisphaerae_unclassified	Lentisphaerae_unclassified	Lentisphaerae_bacterium_ADurb.Bin242	0.151653	0.0664345	2.28274	0.0224459	0.1044
Bacteria	Lentisphaerae	Lentisphaerae_unclassified	Lentisphaerae_unclassified	Lentisphaerae_unclassified	Lentisphaerae_unclassified	Lentisphaerae_bacterium_ADurb.BinA184	0.0808587	0.0642907	1.2577	0.208499	0.381601
Bacteria	Lentisphaerae	Lentisphaerae_unclassified	Lentisphaerae_unclassified	Lentisphaerae_unclassified	Lentisphaerae_unclassified	Lentisphaerae_bacterium_GWF2_44_16	0.119706	0.0668955	1.78945	0.0735418	0.210081
Bacteria	Lentisphaerae	Lentisphaerae_unclassified	Lentisphaerae_unclassified	Lentisphaerae_unclassified	Lentisphaerae_unclassified	Lentisphaerae_bacterium_GWF2_45_14	0.203707	0.0648911	3.13922	0.00169399	0.0300977
Bacteria	Lentisphaerae	Lentisphaerae_unclassified	Lentisphaerae_unclassified	Lentisphaerae_unclassified	Lentisphaerae_unclassified	Lentisphaerae_bacterium_GWF2_49_21	0.153596	0.0657761	2.33514	0.0195364	0.0953105
Bacteria	Lentisphaerae	Lentisphaerae_unclassified	Lentisphaerae_unclassified	Lentisphaerae_unclassified	Lentisphaerae_unclassified	Lentisphaerae_bacterium_GWF2_50_93	0.120704	0.0658937	1.8318	0.0669818	0.198954
Bacteria	Lentisphaerae	Lentisphaerae_unclassified	Lentisphaerae_unclassified	Lentisphaerae_unclassified	Lentisphaerae_unclassified	Lentisphaerae_bacterium_GWF2_52_8	0.0902312	0.0652498	1.38286	0.166708	0.333348
Bacteria	Lentisphaerae	Lentisphaerae_unclassified	Lentisphaerae_unclassified	Lentisphaerae_unclassified	Lentisphaerae_unclassified	Lentisphaerae_bacterium_GWF2_57_35	0.154313	0.0664628	2.32179	0.0202442	0.0980442
Bacteria	Lentisphaerae	Lentisphaerae_unclassified	Lentisphaerae_unclassified	Lentisphaerae_unclassified	Lentisphaerae_unclassified	Lentisphaerae_bacterium_RIFOXYA12_FULL_48_11	0.136021	0.066478	2.04611	0.0407459	0.14676
Bacteria	Lentisphaerae	Lentisphaerae_unclassified	Lentisphaerae_unclassified	Lentisphaerae_unclassified	Lentisphaerae_unclassified	Lentisphaerae_unclassified	0.153498	0.0665041	2.30809	0.0209939	0.100135
Bacteria	Lentisphaerae	Lentisphaeria	Lentisphaerales	Lentisphaerales_unclassified	Lentisphaerales_unclassified	Lentisphaerales_bacterium	0.0955703	0.0661236	1.44533	0.148366	0.31304
Bacteria	Lentisphaerae	Lentisphaeria	Victivallales	Victivallaceae	Victivallis	Victivallis_sp._Marseille-Q1083	0.168816	0.0671341	2.51461	0.0119165	0.0727001
Bacteria	Lentisphaerae	Lentisphaeria	Victivallales	Victivallaceae	Victivallis	Victivallis_vadensis	0.176362	0.0667924	2.64045	0.00827955	0.0641971
Bacteria	Lentisphaerae	Lentisphaeria	Victivallales	Victivallales_unclassified	Victivallales_unclassified	Victivallales_bacterium_CCUG_44730	0.193432	0.0674218	2.86898	0.00411796	0.0440298
Bacteria	Nitrospirae	Nitrospirae_unclassified	Nitrospirae_unclassified	Nitrospirae_unclassified	Nitrospirae_unclassified	Nitrospirae_bacterium	0.0933617	0.065169	1.43261	0.15197	0.317242
Bacteria	Nitrospirae	Nitrospirae_unclassified	Nitrospirae_unclassified	Nitrospirae_unclassified	Nitrospirae_unclassified	Nitrospirae_bacterium_RIFCSPLOW2_12_42_9	0.199916	0.0652886	3.06204	0.00219834	0.0340569
Bacteria	Planctomycetes	Phycisphaerae	Phycisphaerae_unclassified	Phycisphaerae_unclassified	Phycisphaerae_unclassified	Phycisphaerae_bacterium_SG8_4	0.0387419	0.0633123	0.611918	0.540592	0.711981
Bacteria	Planctomycetes	Phycisphaerae	Phycisphaerales	Phycisphaerales_unclassified	Phycisphaerales_unclassified	Phycisphaerales_bacterium	0.119724	0.0658727	1.81751	0.0691397	0.202655
Bacteria	Planctomycetes	Planctomycetes_unclassified	Planctomycetes_unclassified	Planctomycetes_unclassified	Planctomycetes_unclassified	Planctomycetes_bacterium	0.111775	0.0663074	1.68571	0.0918519	0.234406
Bacteria	Planctomycetes	Planctomycetes_unclassified	Planctomycetes_unclassified	Planctomycetes_unclassified	Planctomycetes_unclassified	Planctomycetes_bacterium_ADurb.Bin126	0.058509	0.0651419	0.898178	0.369091	0.559142
Bacteria	Planctomycetes	Planctomycetes_unclassified	Planctomycetes_unclassified	Planctomycetes_unclassified	Planctomycetes_unclassified	Planctomycetes_bacterium_GWF2_41_51	0.164599	0.0646337	2.54664	0.0108765	0.0705782
Bacteria	Planctomycetes	Planctomycetes_unclassified	Planctomycetes_unclassified	Planctomycetes_unclassified	Planctomycetes_unclassified	Planctomycetes_bacterium_GWF2_42_9	0.14388	0.0649283	2.21598	0.0266928	0.115375
Bacteria	Planctomycetes	Planctomycetes_unclassified	Planctomycetes_unclassified	Planctomycetes_unclassified	Planctomycetes_unclassified	Planctomycetes_bacterium_TMED75	-0.00243025	0.0619453	-0.0392322	0.968705	0.981804
Bacteria	Planctomycetes	Planctomycetes_unclassified	Planctomycetes_unclassified	Planctomycetes_unclassified	Planctomycetes_unclassified	Planctomycetes_unclassified	0.112667	0.0663638	1.69772	0.0895614	0.231067
Bacteria	Planctomycetes	Planctomycetia	Isosphaerales	Isosphaeraceae	Singulisphaera	Singulisphaera_acidiphila	0.221391	0.0649066	3.41091	0.000647462	0.017055
Bacteria	Planctomycetes	Planctomycetia	Isosphaerales	Isosphaeraceae	Tautonia	Tautonia_plasticadhaerens	-0.0126159	0.061263	-0.20593	0.836846	0.913034
Bacteria	Planctomycetes	Planctomycetia	Pirellulales	Pirellulaceae	Pirellula	Pirellula_sp._SH-Sr6A	0.0474639	0.0633935	0.748719	0.454027	0.638712
Bacteria	Planctomycetes	Planctomycetia	Pirellulales	Pirellulaceae	Rhodopirellula	Rhodopirellula_pilleata	0.0998098	0.0638043	1.56431	0.117745	0.272217
Bacteria	Planctomycetes	Planctomycetia	Planctomycetales	Planctomycetaceae	Planctomycetaceae_unclassified	Planctomycetaceae_bacterium	0.0330131	0.0660234	0.500022	0.617059	0.768103
Bacteria	Planctomycetes	Planctomycetia	Planctomycetia_unclassified	Planctomycetia_unclassified	Planctomycetia_unclassified	Planctomycetia_unclassified	0.127614	0.066535	1.918	0.0551115	0.17489
Bacteria	Proteobacteria	Alphaproteobacteria	Alphaproteobacteria_unclassified	Alphaproteobacteria_unclassified	Alphaproteobacteria_unclassified	Alphaproteobacteria_bacterium	0.129752	0.0654697	1.98187	0.0474943	0.161088
Bacteria	Proteobacteria	Alphaproteobacteria	Alphaproteobacteria_unclassified	Alphaproteobacteria_unclassified	Alphaproteobacteria_unclassified	Alphaproteobacteria_bacterium_ADurb.Bin100	0.139728	0.0644341	2.16854	0.0301179	0.12451
Bacteria	Proteobacteria	Alphaproteobacteria	Alphaproteobacteria_unclassified	Alphaproteobacteria_unclassified	Alphaproteobacteria_unclassified	Alphaproteobacteria_bacterium_HGW-Alphaproteobacteria-13	0.0485679	0.0638504	0.760651	0.446866	0.632213
Bacteria	Proteobacteria	Alphaproteobacteria	Alphaproteobacteria_unclassified	Alphaproteobacteria_unclassified	Alphaproteobacteria_unclassified	Alphaproteobacteria_unclassified	0.110798	0.06635	1.6699	0.0949385	0.236071
Bacteria	Proteobacteria	Alphaproteobacteria	Alphaproteobacteria_unclassified	Alphaproteobacteria_unclassified	Alphaproteobacteria_unclassified	uncultured_Alphaproteobacteria_bacterium	-0.0389726	0.0596696	-0.653141	0.513666	0.688093
Bacteria	Proteobacteria	Alphaproteobacteria	Caulobacterales	Caulobacteraceae	Brevundimonas	Brevundimonas_bullata	0.0275219	0.0625393	0.440073	0.659884	0.799583
Bacteria	Proteobacteria	Alphaproteobacteria	Caulobacterales	Caulobacteraceae	Brevundimonas	Brevundimonas_diminuta	0.0141543	0.0609966	0.23205	0.816499	0.899978
Bacteria	Proteobacteria	Alphaproteobacteria	Caulobacterales	Caulobacteraceae	Brevundimonas	Brevundimonas_lutea	0.0147478	0.0594568	0.248042	0.804102	0.894602
Bacteria	Proteobacteria	Alphaproteobacteria	Caulobacterales	Caulobacteraceae	Brevundimonas	Brevundimonas_naejangsanensis	0.123572	0.0599188	2.06233	0.0391767	0.143739
Bacteria	Proteobacteria	Alphaproteobacteria	Caulobacterales	Caulobacteraceae	Brevundimonas	Brevundimonas_nasdae	0.165238	0.0658765	2.5083	0.0121312	0.0737002
Bacteria	Proteobacteria	Alphaproteobacteria	Caulobacterales	Caulobacteraceae	Brevundimonas	Brevundimonas_sp.	-0.0284251	0.0608759	-0.466935	0.640546	0.783388
Bacteria	Proteobacteria	Alphaproteobacteria	Caulobacterales	Caulobacteraceae	Brevundimonas	Brevundimonas_sp._B9D7B	0.0783358	0.0615932	1.27183	0.203435	0.375389
Bacteria	Proteobacteria	Alphaproteobacteria	Caulobacterales	Caulobacteraceae	Brevundimonas	Brevundimonas_sp._GRTSA-9	0.0544249	0.0644544	0.844393	0.39845	0.589367
Bacteria	Proteobacteria	Alphaproteobacteria	Caulobacterales	Caulobacteraceae	Brevundimonas	Brevundimonas_sp._Root1279	-0.0600867	0.0641055	-0.93731	0.348599	0.536883
Bacteria	Proteobacteria	Alphaproteobacteria	Caulobacterales	Caulobacteraceae	Brevundimonas	Brevundimonas_subvibrioides	0.0120319	0.0604416	0.199066	0.842211	0.916427
Bacteria	Proteobacteria	Alphaproteobacteria	Caulobacterales	Caulobacteraceae	Brevundimonas	Brevundimonas_terrae	-0.00927227	0.0632588	-0.146577	0.883466	0.932707
Bacteria	Proteobacteria	Alphaproteobacteria	Caulobacterales	Caulobacteraceae	Brevundimonas	Brevundimonas_unclassified	0.0648073	0.0645205	1.00445	0.315164	0.502916
Bacteria	Proteobacteria	Alphaproteobacteria	Caulobacterales	Caulobacteraceae	Caulobacter	Caulobacter_unclassified	0.0797518	0.0645277	1.23593	0.216484	0.391212
Bacteria	Proteobacteria	Alphaproteobacteria	Caulobacterales	Caulobacteraceae	Caulobacteraceae_unclassified	Caulobacteraceae_bacterium	-0.0736624	0.0619182	-1.18967	0.234175	0.408186
Bacteria	Proteobacteria	Alphaproteobacteria	Caulobacterales	Caulobacterales_unclassified	Caulobacterales_unclassified	Caulobacterales_unclassified	-0.0174346	0.0616678	-0.282719	0.777392	0.877144
Bacteria	Proteobacteria	Alphaproteobacteria	Rhizobiales	Bradyrhizobiaceae	Bradyrhizobium	Bradyrhizobium_unclassified	0.103092	0.0645035	1.59823	0.109991	0.258013
Bacteria	Proteobacteria	Alphaproteobacteria	Rhizobiales	Brucellaceae	Ochrobactrum	Ochrobactrum_unclassified	-0.110924	0.0605571	-1.83173	0.0669923	0.198954
Bacteria	Proteobacteria	Alphaproteobacteria	Rhizobiales	Chelatococcaceae	Camelimonas	Camelimonas_fluminis	-0.0419815	0.062003	-0.677088	0.49835	0.674928
Bacteria	Proteobacteria	Alphaproteobacteria	Rhizobiales	Chelatococcaceae	Camelimonas	Camelimonas_lactis	-0.031387	0.063654	-0.493087	0.621951	0.770827
Bacteria	Proteobacteria	Alphaproteobacteria	Rhizobiales	Chelatococcaceae	Camelimonas	Camelimonas_unclassified	0.0499175	0.0628115	0.794719	0.426777	0.615296
Bacteria	Proteobacteria	Alphaproteobacteria	Rhizobiales	Hyphomicrobiaceae	Devosia	Devosia_unclassified	0.0190089	0.0617349	0.307911	0.75815	0.863916
Bacteria	Proteobacteria	Alphaproteobacteria	Rhizobiales	Methylobacteriaceae	Methylobacterium	Methylobacterium_brachiatum	-0.16958	0.0599119	-2.8305	0.00464759	0.0471955
Bacteria	Proteobacteria	Alphaproteobacteria	Rhizobiales	Phyllobacteriaceae	Mesorhizobium	Mesorhizobium_sp._LSJC264A00	0.118388	0.0594799	1.99039	0.0465478	0.159874
Bacteria	Proteobacteria	Alphaproteobacteria	Rhizobiales	Phyllobacteriaceae	Mesorhizobium	Mesorhizobium_unclassified	0.112916	0.0646421	1.74678	0.080675	0.217412
Bacteria	Proteobacteria	Alphaproteobacteria	Rhizobiales	Rhizobiaceae	Rhizobium	Rhizobium_unclassified	0.096028	0.0625882	1.53428	0.12496	0.282817
Bacteria	Proteobacteria	Alphaproteobacteria	Rhizobiales	Rhizobiaceae	Sinorhizobium	Sinorhizobium_sp._GL28	0.0319088	0.0638559	0.4997	0.617287	0.768103
Bacteria	Proteobacteria	Alphaproteobacteria	Rhizobiales	Rhizobiales_unclassified	Rhizobiales_unclassified	Rhizobiales_unclassified	0.0889946	0.0643825	1.38228	0.166886	0.333348
Bacteria	Proteobacteria	Alphaproteobacteria	Rhodobacterales	Rhodobacteraceae	Falsigemmobacter	Falsigemmobacter_faecalis	0.0101101	0.0646554	0.15637	0.875742	0.929123
Bacteria	Proteobacteria	Alphaproteobacteria	Rhodobacterales	Rhodobacteraceae	Gemmobacter	Gemmobacter_intermedius	-0.0575225	0.0624524	-0.921062	0.357018	0.54505
Bacteria	Proteobacteria	Alphaproteobacteria	Rhodobacterales	Rhodobacteraceae	Gemmobacter	Gemmobacter_megaterium	0.104905	0.063901	1.64168	0.100657	0.244965
Bacteria	Proteobacteria	Alphaproteobacteria	Rhodobacterales	Rhodobacteraceae	Gemmobacter	Gemmobacter_nectariphilus	0.0365866	0.0626706	0.583792	0.55936	0.726429
Bacteria	Proteobacteria	Alphaproteobacteria	Rhodobacterales	Rhodobacteraceae	Oceanicola	Oceanicola_sp._D3	-0.070192	0.060734	-1.15573	0.247792	0.42589
Bacteria	Proteobacteria	Alphaproteobacteria	Rhodobacterales	Rhodobacteraceae	Paracoccus	Paracoccus_ravus	0.13069	0.0616526	2.11978	0.0340244	0.134405
Bacteria	Proteobacteria	Alphaproteobacteria	Rhodobacterales	Rhodobacteraceae	Paracoccus	Paracoccus_unclassified	0.00527226	0.0618084	0.0853	0.932023	0.963233
Bacteria	Proteobacteria	Alphaproteobacteria	Rhodobacterales	Rhodobacteraceae	Pseudogemmobacter	Pseudogemmobacter_bohemicus	-0.0374648	0.0629602	-0.595055	0.551806	0.720185
Bacteria	Proteobacteria	Alphaproteobacteria	Rhodobacterales	Rhodobacteraceae	Rhodobacter	Rhodobacter_sp._SGA-6-6	-0.052672	0.0627285	-0.839682	0.401087	0.591115
Bacteria	Proteobacteria	Alphaproteobacteria	Rhodobacterales	Rhodobacteraceae	Rhodobacteraceae_unclassified	Rhodobacteraceae_bacterium	0.168428	0.0660393	2.55043	0.0107591	0.0705782
Bacteria	Proteobacteria	Alphaproteobacteria	Rhodobacterales	Rhodobacteraceae	Xinfangfangia	Xinfangfangia_humi	-0.113969	0.0633763	-1.79829	0.0721316	0.20794
Bacteria	Proteobacteria	Alphaproteobacteria	Rhodobacterales	Rhodobacteraceae	Xinfangfangia	Xinfangfangia_sp._D13-10-4-6	0.014023	0.0601106	0.233287	0.815539	0.899978
Bacteria	Proteobacteria	Alphaproteobacteria	Rhodobacterales	Rhodobacterales_unclassified	Rhodobacterales_unclassified	Rhodobacterales_unclassified	0.100897	0.0629984	1.60158	0.109248	0.257419
Bacteria	Proteobacteria	Alphaproteobacteria	Rhodospirillales	Acetobacteraceae	Acetobacter	Acetobacter_sp._CAG:977	0.024221	0.0631523	0.383533	0.701325	0.831239
Bacteria	Proteobacteria	Alphaproteobacteria	Rhodospirillales	Acetobacteraceae	Acetobacter	Acetobacter_unclassified	0.024454	0.0629835	0.38826	0.697824	0.828962
Bacteria	Proteobacteria	Alphaproteobacteria	Rhodospirillales	Acetobacteraceae	Acidiphilium	Acidiphilium_sp._CAG:727	0.082246	0.0668	1.23123	0.218238	0.393929
Bacteria	Proteobacteria	Alphaproteobacteria	Rhodospirillales	Acetobacteraceae	Roseomonas	Roseomonas_sp._18066	0.0249378	0.0603283	0.413369	0.679336	0.813137
Bacteria	Proteobacteria	Alphaproteobacteria	Rhodospirillales	Rhodospirillaceae	Azospirillum	Azospirillum_palustre	0.0595043	0.0623406	0.954503	0.339829	0.528548
Bacteria	Proteobacteria	Alphaproteobacteria	Rhodospirillales	Rhodospirillaceae	Azospirillum	Azospirillum_sp._51_20	0.00146563	0.0616613	0.023769	0.981037	0.988952
Bacteria	Proteobacteria	Alphaproteobacteria	Rhodospirillales	Rhodospirillaceae	Azospirillum	Azospirillum_sp._CAG:239	0.0113235	0.0610407	0.185507	0.852832	0.918793
Bacteria	Proteobacteria	Alphaproteobacteria	Rhodospirillales	Rhodospirillaceae	Azospirillum	Azospirillum_unclassified	-0.0151235	0.0630205	-0.239978	0.810347	0.897598
Bacteria	Proteobacteria	Alphaproteobacteria	Sphingomonadales	Sphingomonadaceae	Novosphingobium	Novosphingobium_acidiphilum	-0.0837174	0.0620755	-1.34864	0.177454	0.346877
Bacteria	Proteobacteria	Alphaproteobacteria	Sphingomonadales	Sphingomonadaceae	Novosphingobium	Novosphingobium_sp._AP12	-0.0627505	0.0625478	-1.00324	0.315745	0.503018
Bacteria	Proteobacteria	Alphaproteobacteria	Sphingomonadales	Sphingomonadaceae	Novosphingobium	Novosphingobium_sp._P6W	0.03237	0.0622341	0.520133	0.602971	0.758654
Bacteria	Proteobacteria	Alphaproteobacteria	Sphingomonadales	Sphingomonadaceae	Novosphingobium	Novosphingobium_unclassified	0.112015	0.0647238	1.73065	0.0835133	0.221296
Bacteria	Proteobacteria	Alphaproteobacteria	Sphingomonadales	Sphingomonadaceae	Sphingobium	Sphingobium_unclassified	0.0660926	0.0633907	1.04262	0.297123	0.483132
Bacteria	Proteobacteria	Alphaproteobacteria	Sphingomonadales	Sphingomonadaceae	Sphingomonas	Sphingomonas_unclassified	0.125585	0.0664386	1.89024	0.0587261	0.181958
Bacteria	Proteobacteria	Alphaproteobacteria	Sphingomonadales	Sphingomonadaceae	Sphingopyxis	Sphingopyxis_indica	0.0246362	0.0614394	0.400984	0.688432	0.822149
Bacteria	Proteobacteria	Alphaproteobacteria	Sphingomonadales	Sphingomonadaceae	Sphingopyxis	Sphingopyxis_macrogoltabida	0.097845	0.0610422	1.60291	0.108955	0.257115
Bacteria	Proteobacteria	Alphaproteobacteria	Sphingomonadales	Sphingomonadaceae	Sphingopyxis	Sphingopyxis_sp._DHUNG17	0.0225448	0.0630268	0.357702	0.720566	0.843878
Bacteria	Proteobacteria	Alphaproteobacteria	Sphingomonadales	Sphingomonadaceae	Sphingopyxis	Sphingopyxis_sp._MWB1	-0.111185	0.0634427	-1.75253	0.0796834	0.216618
Bacteria	Proteobacteria	Alphaproteobacteria	Sphingomonadales	Sphingomonadaceae	Sphingopyxis	Sphingopyxis_unclassified	-0.084259	0.062593	-1.34614	0.178257	0.347678
Bacteria	Proteobacteria	Alphaproteobacteria	Sphingomonadales	Sphingomonadaceae	Sphingopyxis	Sphingopyxis_witflariensis	0.0218042	0.0634267	0.343769	0.73102	0.84917
Bacteria	Proteobacteria	Alphaproteobacteria	Sphingomonadales	Sphingomonadales_unclassified	Sphingomonadales_unclassified	Sphingomonadales_unclassified	0.13318	0.0651355	2.04466	0.0408888	0.146938
Bacteria	Proteobacteria	Betaproteobacteria	Betaproteobacteria_unclassified	Betaproteobacteria_unclassified	Betaproteobacteria_unclassified	Betaproteobacteria_bacterium	0.0405457	0.0634145	0.639376	0.522578	0.69354
Bacteria	Proteobacteria	Betaproteobacteria	Betaproteobacteria_unclassified	Betaproteobacteria_unclassified	Betaproteobacteria_unclassified	Betaproteobacteria_bacterium_ADurb.Bin341	0.161973	0.0662482	2.44494	0.0144875	0.0798927
Bacteria	Proteobacteria	Betaproteobacteria	Betaproteobacteria_unclassified	Betaproteobacteria_unclassified	Betaproteobacteria_unclassified	Betaproteobacteria_unclassified	0.0677108	0.0651329	1.03958	0.298535	0.484315
Bacteria	Proteobacteria	Betaproteobacteria	Burkholderiales	Alcaligenaceae	Achromobacter	Achromobacter_unclassified	0.11132	0.0649331	1.71438	0.0864583	0.226179
Bacteria	Proteobacteria	Betaproteobacteria	Burkholderiales	Alcaligenaceae	Bordetella	Bordetella_bronchiseptica	-0.0982332	0.0602006	-1.63177	0.102729	0.24838
Bacteria	Proteobacteria	Betaproteobacteria	Burkholderiales	Alcaligenaceae	Bordetella	Bordetella_genomosp._4	0.107072	0.0606092	1.76659	0.0772965	0.214815
Bacteria	Proteobacteria	Betaproteobacteria	Burkholderiales	Alcaligenaceae	Bordetella	Bordetella_unclassified	0.0461624	0.0624076	0.739692	0.459487	0.641163
Bacteria	Proteobacteria	Betaproteobacteria	Burkholderiales	Alcaligenaceae	Pigmentiphaga	Pigmentiphaga_litoralis	0.0103411	0.0603884	0.171243	0.864033	0.924567
Bacteria	Proteobacteria	Betaproteobacteria	Burkholderiales	Burkholderiaceae	Burkholderia	Burkholderia_ubonensis	0.00185975	0.0630669	0.0294885	0.976475	0.987137
Bacteria	Proteobacteria	Betaproteobacteria	Burkholderiales	Burkholderiaceae	Cupriavidus	Cupriavidus_unclassified	0.120845	0.0640077	1.88798	0.0590282	0.182177
Bacteria	Proteobacteria	Betaproteobacteria	Burkholderiales	Burkholderiaceae	Paraburkholderia	Paraburkholderia_kirstenboschensis	-0.0192447	0.0630556	-0.305202	0.760212	0.863952
Bacteria	Proteobacteria	Betaproteobacteria	Burkholderiales	Burkholderiaceae	Robbsia	Robbsia_andropogonis	-0.0374965	0.0585359	-0.640573	0.5218	0.693092
Bacteria	Proteobacteria	Betaproteobacteria	Burkholderiales	Burkholderiales_unclassified	Burkholderiales_unclassified	Burkholderiales_unclassified	0.0284101	0.0664961	0.427245	0.669201	0.805292
Bacteria	Proteobacteria	Betaproteobacteria	Burkholderiales	Comamonadaceae	Acidovorax	Acidovorax_konjaci	0.0208212	0.060531	0.343976	0.730864	0.84917
Bacteria	Proteobacteria	Betaproteobacteria	Burkholderiales	Comamonadaceae	Acidovorax	Acidovorax_sp._16-35-5	0.0804965	0.0611334	1.31674	0.187927	0.359658
Bacteria	Proteobacteria	Betaproteobacteria	Burkholderiales	Comamonadaceae	Acidovorax	Acidovorax_unclassified	0.163938	0.064495	2.54187	0.011026	0.0707243
Bacteria	Proteobacteria	Betaproteobacteria	Burkholderiales	Comamonadaceae	Comamonadaceae_unclassified	Comamonadaceae_bacterium	-0.00757454	0.0633131	-0.119636	0.904771	0.948965
Bacteria	Proteobacteria	Betaproteobacteria	Burkholderiales	Comamonadaceae	Comamonas	Comamonas_aquatica	0.16612	0.0652473	2.54601	0.0108961	0.0705782
Bacteria	Proteobacteria	Betaproteobacteria	Burkholderiales	Comamonadaceae	Comamonas	Comamonas_composti	0.011886	0.0637701	0.186388	0.85214	0.918793
Bacteria	Proteobacteria	Betaproteobacteria	Burkholderiales	Comamonadaceae	Comamonas	Comamonas_kerstersii	0.0593478	0.0607826	0.976394	0.328869	0.517123
Bacteria	Proteobacteria	Betaproteobacteria	Burkholderiales	Comamonadaceae	Comamonas	Comamonas_terrigena	-0.00104617	0.066634	-0.0157002	0.987474	0.991885
Bacteria	Proteobacteria	Betaproteobacteria	Burkholderiales	Comamonadaceae	Comamonas	Comamonas_testosteroni	0.140567	0.0624109	2.25228	0.0243047	0.10868
Bacteria	Proteobacteria	Betaproteobacteria	Burkholderiales	Comamonadaceae	Comamonas	Comamonas_unclassified	0.103546	0.0636571	1.62663	0.103816	0.249844
Bacteria	Proteobacteria	Betaproteobacteria	Burkholderiales	Comamonadaceae	Delftia	Delftia_unclassified	0.0111152	0.0616208	0.180381	0.856853	0.921864
Bacteria	Proteobacteria	Betaproteobacteria	Burkholderiales	Comamonadaceae	Lampropedia	Lampropedia_aestuarii	-0.10423	0.0622196	-1.67519	0.0938967	0.234986
Bacteria	Proteobacteria	Betaproteobacteria	Burkholderiales	Comamonadaceae	Variovorax	Variovorax_unclassified	0.0857553	0.0632734	1.35531	0.175318	0.344507
Bacteria	Proteobacteria	Betaproteobacteria	Burkholderiales	Oxalobacteraceae	Duganella	Duganella_phyllosphaerae	-0.00522068	0.0634066	-0.0823366	0.934379	0.963317
Bacteria	Proteobacteria	Betaproteobacteria	Burkholderiales	Oxalobacteraceae	Duganella	Duganella_sp._Leaf61	-0.10665	0.0663285	-1.60791	0.107855	0.256442
Bacteria	Proteobacteria	Betaproteobacteria	Burkholderiales	Oxalobacteraceae	Duganella	Duganella_unclassified	0.0348583	0.0644384	0.540955	0.588539	0.748876
Bacteria	Proteobacteria	Betaproteobacteria	Burkholderiales	Oxalobacteraceae	Janthinobacterium	Janthinobacterium_psychrotolerans	0.0224905	0.0673797	0.333788	0.73854	0.853874
Bacteria	Proteobacteria	Betaproteobacteria	Burkholderiales	Oxalobacteraceae	Janthinobacterium	Janthinobacterium_sp._PC23-8	-0.0872626	0.0644241	-1.3545	0.175577	0.344586
Bacteria	Proteobacteria	Betaproteobacteria	Burkholderiales	Oxalobacteraceae	Janthinobacterium	Janthinobacterium_unclassified	0.0417597	0.0605621	0.689536	0.490486	0.668671
Bacteria	Proteobacteria	Betaproteobacteria	Burkholderiales	Oxalobacteraceae	Massilia	Massilia_aurea	0.114274	0.0618314	1.84815	0.0645803	0.193929
Bacteria	Proteobacteria	Betaproteobacteria	Burkholderiales	Oxalobacteraceae	Massilia	Massilia_sp._HP4	-0.0115415	0.060414	-0.191041	0.848494	0.918308
Bacteria	Proteobacteria	Betaproteobacteria	Burkholderiales	Oxalobacteraceae	Massilia	Massilia_timonae	-0.0157465	0.0617438	-0.25503	0.7987	0.892608
Bacteria	Proteobacteria	Betaproteobacteria	Burkholderiales	Oxalobacteraceae	Massilia	Massilia_unclassified	0.0573012	0.0644066	0.889679	0.373638	0.563132
Bacteria	Proteobacteria	Betaproteobacteria	Burkholderiales	Sutterellaceae	Parasutterella	Parasutterella_sp._NM82_D38	-0.0329857	0.0624952	-0.527812	0.59763	0.754346
Bacteria	Proteobacteria	Betaproteobacteria	Burkholderiales	Sutterellaceae	Sutterella	Sutterella_sp._AM11-39	-0.00153063	0.0651806	-0.0234828	0.981265	0.988952
Bacteria	Proteobacteria	Betaproteobacteria	Burkholderiales	Sutterellaceae	Sutterella	Sutterella_unclassified	0.0433052	0.0651729	0.664466	0.506392	0.683586
Bacteria	Proteobacteria	Betaproteobacteria	Nitrosomonadales	Nitrosomonadaceae	Nitrosomonas	Nitrosomonas_sp._Nm51	0.0421033	0.0641594	0.65623	0.511676	0.686012
Bacteria	Proteobacteria	Betaproteobacteria	Nitrosomonadales	Sulfuricellaceae	Sulfuricella	Sulfuricella_denitrificans	0.200669	0.0620133	3.23591	0.00121257	0.0247869
Bacteria	Proteobacteria	Betaproteobacteria	Rhodocyclales	Azonexaceae	Dechloromonas	Dechloromonas_sp._Dech2017	-0.0258275	0.0583381	-0.442721	0.657968	0.797874
Bacteria	Proteobacteria	Deltaproteobacteria	Deltaproteobacteria_unclassified	Deltaproteobacteria_unclassified	Deltaproteobacteria_unclassified	delta_proteobacterium_ML8_F1	0.131935	0.0606986	2.17361	0.0297347	0.123816
Bacteria	Proteobacteria	Deltaproteobacteria	Deltaproteobacteria_unclassified	Deltaproteobacteria_unclassified	Deltaproteobacteria_unclassified	Deltaproteobacteria_bacterium	0.137051	0.067568	2.02834	0.0425255	0.150674
Bacteria	Proteobacteria	Deltaproteobacteria	Deltaproteobacteria_unclassified	Deltaproteobacteria_unclassified	Deltaproteobacteria_unclassified	Deltaproteobacteria_bacterium_RBG_13_61_14	0.179841	0.0652592	2.7558	0.00585486	0.0541402
Bacteria	Proteobacteria	Deltaproteobacteria	Deltaproteobacteria_unclassified	Deltaproteobacteria_unclassified	Deltaproteobacteria_unclassified	Deltaproteobacteria_bacterium_RIFCSPHIGHO2_02_FULL_50_15	0.161556	0.0619381	2.60834	0.00909814	0.0666068
Bacteria	Proteobacteria	Deltaproteobacteria	Deltaproteobacteria_unclassified	Deltaproteobacteria_unclassified	Deltaproteobacteria_unclassified	Deltaproteobacteria_unclassified	0.122054	0.0677319	1.80201	0.0715434	0.206622
Bacteria	Proteobacteria	Deltaproteobacteria	Deltaproteobacteria_unclassified	Deltaproteobacteria_unclassified	Deltaproteobacteria_unclassified	Olavius_sp._associated_proteobacterium_Delta_1	0.0519325	0.0628728	0.825994	0.408808	0.597459
Bacteria	Proteobacteria	Deltaproteobacteria	Desulfobacterales	Desulfobacteraceae	Candidatus_Magnetoglobus	Candidatus_Magnetoglobus_multicellularis	0.222786	0.0654311	3.4049	0.000661875	0.017055
Bacteria	Proteobacteria	Deltaproteobacteria	Desulfobacterales	Desulfobacteraceae	Desulfobacteraceae_unclassified	Desulfobacteraceae_bacterium	0.101779	0.0658471	1.54569	0.12218	0.278713
Bacteria	Proteobacteria	Deltaproteobacteria	Desulfobacterales	Desulfobacteraceae	Desulfosarcina	Desulfosarcina_ovata	0.0694547	0.0661921	1.04929	0.294045	0.480398
Bacteria	Proteobacteria	Deltaproteobacteria	Desulfobacterales	Desulfobacterales_unclassified	Desulfobacterales_unclassified	Desulfobacterales_bacterium	0.0536729	0.0642153	0.835827	0.403252	0.593195
Bacteria	Proteobacteria	Deltaproteobacteria	Desulfobacterales	Desulfobulbaceae	Desulfobulbus	Desulfobulbus_oralis	-0.0840739	0.0600051	-1.40111	0.161181	0.327352
Bacteria	Proteobacteria	Deltaproteobacteria	Desulfovibrionales	Desulfomicrobiaceae	Desulfomicrobium	Desulfomicrobium_orale	-0.0798115	0.0605513	-1.31808	0.187477	0.359658
Bacteria	Proteobacteria	Deltaproteobacteria	Desulfovibrionales	Desulfovibrionaceae	Bilophila	Bilophila_sp._4_1_30	-0.0555553	0.0626602	-0.886612	0.375288	0.564725
Bacteria	Proteobacteria	Deltaproteobacteria	Desulfovibrionales	Desulfovibrionaceae	Bilophila	Bilophila_unclassified	-0.140353	0.0614616	-2.28358	0.0223961	0.1044
Bacteria	Proteobacteria	Deltaproteobacteria	Desulfovibrionales	Desulfovibrionaceae	Bilophila	Bilophila_wadsworthia	0.103498	0.0639539	1.61832	0.105593	0.252535
Bacteria	Proteobacteria	Deltaproteobacteria	Desulfovibrionales	Desulfovibrionaceae	Desulfovibrio	Desulfovibrio_piger	-0.11848	0.063913	-1.85378	0.0637714	0.193403
Bacteria	Proteobacteria	Deltaproteobacteria	Desulfovibrionales	Desulfovibrionaceae	Desulfovibrio	Desulfovibrio_sp._An276	-0.104527	0.0631346	-1.65563	0.0977967	0.240895
Bacteria	Proteobacteria	Deltaproteobacteria	Desulfovibrionales	Desulfovibrionaceae	Desulfovibrio	Desulfovibrio_sp._PG-178-WT-4	-0.121982	0.0647127	-1.88497	0.0594333	0.183069
Bacteria	Proteobacteria	Deltaproteobacteria	Desulfovibrionales	Desulfovibrionaceae	Desulfovibrio	Desulfovibrio_unclassified	-0.124681	0.0636765	-1.95804	0.0502251	0.167043
Bacteria	Proteobacteria	Deltaproteobacteria	Desulfovibrionales	Desulfovibrionaceae	Desulfovibrionaceae_unclassified	Desulfovibrionaceae_bacterium	-0.12266	0.0635207	-1.93102	0.0534809	0.171444
Bacteria	Proteobacteria	Deltaproteobacteria	Desulfovibrionales	Desulfovibrionaceae	Mailhella	Mailhella_massiliensis	-0.101463	0.060607	-1.67411	0.0941091	0.235123
Bacteria	Proteobacteria	Deltaproteobacteria	Desulfovibrionales	Desulfovibrionaceae	Pseudodesulfovibrio	Pseudodesulfovibrio_piezophilus	0.130294	0.0601204	2.16722	0.0302178	0.12451
Bacteria	Proteobacteria	Deltaproteobacteria	Desulfuromonadales	Desulfuromonadaceae	Desulfuromonas	Desulfuromonas_sp.	0.0754575	0.0652176	1.15701	0.247267	0.425819
Bacteria	Proteobacteria	Deltaproteobacteria	Desulfuromonadales	Geobacteraceae	Geobacter	Geobacter_metallireducens	0.0605586	0.0619275	0.977896	0.328126	0.51654
Bacteria	Proteobacteria	Deltaproteobacteria	Desulfuromonadales	Syntrophotaleaceae	Syntrophotalea	Syntrophotalea_acetylenivorans	0.130955	0.0642143	2.03934	0.0414159	0.148493
Bacteria	Proteobacteria	Deltaproteobacteria	Myxococcales	Archangiaceae	Archangium	Archangium_violaceum	0.143161	0.0634894	2.25488	0.0241407	0.10868
Bacteria	Proteobacteria	Deltaproteobacteria	Myxococcales	Myxococcaceae	Corallococcus	Corallococcus_sp._CAG:1435	-0.00943995	0.0631579	-0.149466	0.881186	0.931489
Bacteria	Proteobacteria	Deltaproteobacteria	Myxococcales	Polyangiaceae	Chondromyces	Chondromyces_crocatus	-0.00676781	0.0642467	-0.105341	0.916105	0.954302
Bacteria	Proteobacteria	Deltaproteobacteria	Syntrophobacterales	Syntrophobacteraceae	Syntrophobacter	Syntrophobacter_fumaroxidans	-0.0194755	0.0633957	-0.307205	0.758687	0.863916
Bacteria	Proteobacteria	Epsilonproteobacteria	Campylobacterales	Campylobacteraceae	Campylobacter	Campylobacter_unclassified	0.0461419	0.0620061	0.744151	0.456785	0.639093
Bacteria	Proteobacteria	Epsilonproteobacteria	Campylobacterales	Campylobacteraceae	Campylobacter	Candidatus_Campylobacter_infans	0.000659013	0.0602079	0.0109456	0.991267	0.993792
Bacteria	Proteobacteria	Epsilonproteobacteria	Campylobacterales	Helicobacteraceae	Helicobacter	Helicobacter_marmotae	0.168676	0.0586065	2.8781	0.00400073	0.0434286
Bacteria	Proteobacteria	Epsilonproteobacteria	Campylobacterales	Helicobacteraceae	Helicobacter	Helicobacter_unclassified	0.134439	0.0631536	2.12877	0.0332734	0.132588
Bacteria	Proteobacteria	Gammaproteobacteria	Aeromonadales	Succinivibrionaceae	Ruminobacter	Ruminobacter_sp._RM87	0.213123	0.0640972	3.325	0.000884188	0.0207005
Bacteria	Proteobacteria	Gammaproteobacteria	Aeromonadales	Succinivibrionaceae	Succinatimonas	Succinatimonas_sp._CAG:777	-0.058131	0.0644327	-0.902198	0.366952	0.556437
Bacteria	Proteobacteria	Gammaproteobacteria	Aeromonadales	Succinivibrionaceae	Succinivibrio	Succinivibrio_dextrinosolvens	-0.0662458	0.059062	-1.12163	0.262019	0.442035
Bacteria	Proteobacteria	Gammaproteobacteria	Alteromonadales	Alteromonadales_unclassified	Alteromonadales_unclassified	Alteromonadales_unclassified	0.0540962	0.0633053	0.854528	0.392812	0.584945
Bacteria	Proteobacteria	Gammaproteobacteria	Alteromonadales	Shewanellaceae	Shewanella	Shewanella_psychrophila	-0.0335073	0.0629616	-0.532186	0.594597	0.753129
Bacteria	Proteobacteria	Gammaproteobacteria	Alteromonadales	Shewanellaceae	Shewanella	Shewanella_unclassified	-0.00711707	0.065402	-0.10882	0.913345	0.953319
Bacteria	Proteobacteria	Gammaproteobacteria	Cardiobacteriales	Cardiobacteriaceae	Cardiobacterium	Cardiobacterium_sp.	0.0704316	0.0624849	1.12718	0.259667	0.440902
Bacteria	Proteobacteria	Gammaproteobacteria	Cellvibrionales	Cellvibrionaceae	Cellvibrio	Cellvibrio_sp._Ka43	0.042032	0.0634094	0.662867	0.507416	0.684381
Bacteria	Proteobacteria	Gammaproteobacteria	Cellvibrionales	Cellvibrionaceae	Cellvibrio	Cellvibrio_unclassified	-0.0630186	0.0610855	-1.03164	0.302239	0.487175
Bacteria	Proteobacteria	Gammaproteobacteria	Enterobacterales	Enterobacterales_unclassified	Enterobacterales_unclassified	Enterobacterales_unclassified	0.123232	0.0682007	1.8069	0.0707782	0.205544
Bacteria	Proteobacteria	Gammaproteobacteria	Enterobacterales	Enterobacterales_unclassified	Plesiomonas	Plesiomonas_unclassified	0.0199752	0.0613276	0.325713	0.744641	0.856147
Bacteria	Proteobacteria	Gammaproteobacteria	Enterobacterales	Enterobacteriaceae	Citrobacter	Citrobacter_freundii	-0.0466536	0.0622143	-0.749886	0.453324	0.638712
Bacteria	Proteobacteria	Gammaproteobacteria	Enterobacterales	Enterobacteriaceae	Escherichia	Escherichia_albertii	0.0549608	0.0624429	0.880176	0.378764	0.569412
Bacteria	Proteobacteria	Gammaproteobacteria	Enterobacterales	Enterobacteriaceae	Escherichia	Escherichia_coli	0.0472998	0.0634665	0.745273	0.456107	0.638712
Bacteria	Proteobacteria	Gammaproteobacteria	Enterobacterales	Enterobacteriaceae	Escherichia	Escherichia_unclassified	0.112344	0.0631187	1.77988	0.0750958	0.213359
Bacteria	Proteobacteria	Gammaproteobacteria	Enterobacterales	Enterobacteriaceae	Klebsiella	Klebsiella_pneumoniae	-0.0115685	0.0602827	-0.191905	0.847817	0.918308
Bacteria	Proteobacteria	Gammaproteobacteria	Enterobacterales	Enterobacteriaceae	Klebsiella	Klebsiella_unclassified	0.0588382	0.0623448	0.943756	0.345294	0.534062
Bacteria	Proteobacteria	Gammaproteobacteria	Enterobacterales	Enterobacteriaceae	Raoultella	Raoultella_unclassified	-0.0676697	0.0612116	-1.1055	0.268941	0.449377
Bacteria	Proteobacteria	Gammaproteobacteria	Enterobacterales	Enterobacteriaceae	Salmonella	Salmonella_enterica	0.0937942	0.0631702	1.48478	0.137601	0.301519
Bacteria	Proteobacteria	Gammaproteobacteria	Enterobacterales	Enterobacteriaceae	Shigella	Shigella_flexneri	-0.0225381	0.0606899	-0.371365	0.710365	0.836913
Bacteria	Proteobacteria	Gammaproteobacteria	Enterobacterales	Enterobacteriaceae	Shigella	Shigella_sonnei	-0.0985029	0.0598174	-1.64673	0.0996145	0.243846
Bacteria	Proteobacteria	Gammaproteobacteria	Enterobacterales	Erwiniaceae	Erwinia	Erwinia_unclassified	0.0414576	0.0645868	0.64189	0.520945	0.693092
Bacteria	Proteobacteria	Gammaproteobacteria	Enterobacterales	Erwiniaceae	Pantoea	Pantoea_sp._18069	0.0203232	0.0623526	0.32594	0.74447	0.856147
Bacteria	Proteobacteria	Gammaproteobacteria	Enterobacterales	Erwiniaceae	Pantoea	Pantoea_unclassified	-0.00785441	0.0670604	-0.117124	0.906762	0.948965
Bacteria	Proteobacteria	Gammaproteobacteria	Enterobacterales	Morganellaceae	Proteus	Proteus_unclassified	-0.0618779	0.0597492	-1.03563	0.300377	0.485959
Bacteria	Proteobacteria	Gammaproteobacteria	Enterobacterales	Yersiniaceae	Yersinia	Yersinia_kristensenii	0.0888143	0.0606196	1.46511	0.142892	0.307042
Bacteria	Proteobacteria	Gammaproteobacteria	Gammaproteobacteria_unclassified	Gammaproteobacteria_unclassified	Gammaproteobacteria_unclassified	gamma_proteobacterium_symbiont_of_Ctena_orbiculata	-0.0213984	0.0601215	-0.35592	0.721901	0.84466
Bacteria	Proteobacteria	Gammaproteobacteria	Gammaproteobacteria_unclassified	Gammaproteobacteria_unclassified	Gammaproteobacteria_unclassified	Gammaproteobacteria_bacterium	0.172938	0.0667101	2.59238	0.00953145	0.0678846
Bacteria	Proteobacteria	Gammaproteobacteria	Gammaproteobacteria_unclassified	Gammaproteobacteria_unclassified	Gammaproteobacteria_unclassified	Gammaproteobacteria_unclassified	0.153816	0.0682772	2.25281	0.0242709	0.10868
Bacteria	Proteobacteria	Gammaproteobacteria	Legionellales	Legionellaceae	Legionella	Legionella_unclassified	0.0645803	0.0635756	1.0158	0.309723	0.49644
Bacteria	Proteobacteria	Gammaproteobacteria	Nevskiales	Sinobacteraceae	Sinimarinibacterium	Sinimarinibacterium_sp._NLF-5-8	0.0697536	0.0626933	1.11262	0.265873	0.445777
Bacteria	Proteobacteria	Gammaproteobacteria	Oceanospirillales	Endozoicomonadaceae	Parendozoicomonas	Parendozoicomonas_haliclonae	0.00995619	0.0618607	0.160945	0.872136	0.927697
Bacteria	Proteobacteria	Gammaproteobacteria	Oceanospirillales	Halomonadaceae	Halomonas	Halomonas_unclassified	0.0869583	0.065823	1.32109	0.186471	0.359658
Bacteria	Proteobacteria	Gammaproteobacteria	Oceanospirillales	Halomonadaceae	Halomonas	Halomonas_utahensis	0.0238572	0.0651944	0.365939	0.714411	0.839628
Bacteria	Proteobacteria	Gammaproteobacteria	Oceanospirillales	Halomonadaceae	Salinicola	Salinicola_unclassified	-0.018666	0.059558	-0.313409	0.75397	0.861211
Bacteria	Proteobacteria	Gammaproteobacteria	Pasteurellales	Pasteurellaceae	Actinobacillus	Actinobacillus_unclassified	-0.064171	0.0602747	-1.06464	0.287038	0.470799
Bacteria	Proteobacteria	Gammaproteobacteria	Pasteurellales	Pasteurellaceae	Haemophilus	Haemophilus_parainfluenzae	0.0650532	0.0621735	1.04632	0.295414	0.481847
Bacteria	Proteobacteria	Gammaproteobacteria	Pseudomonadales	Moraxellaceae	Acinetobacter	Acinetobacter_baumannii	0.103922	0.0629453	1.65099	0.0987404	0.242461
Bacteria	Proteobacteria	Gammaproteobacteria	Pseudomonadales	Moraxellaceae	Acinetobacter	Acinetobacter_equi	0.0673145	0.0650027	1.03557	0.300405	0.485959
Bacteria	Proteobacteria	Gammaproteobacteria	Pseudomonadales	Moraxellaceae	Acinetobacter	Acinetobacter_indicus	-0.0620634	0.0609038	-1.01904	0.308185	0.494478
Bacteria	Proteobacteria	Gammaproteobacteria	Pseudomonadales	Moraxellaceae	Acinetobacter	Acinetobacter_johnsonii	0.106871	0.0605462	1.76512	0.0775439	0.214864
Bacteria	Proteobacteria	Gammaproteobacteria	Pseudomonadales	Moraxellaceae	Acinetobacter	Acinetobacter_lanii	0.0173681	0.066002	0.263145	0.792439	0.887757
Bacteria	Proteobacteria	Gammaproteobacteria	Pseudomonadales	Moraxellaceae	Acinetobacter	Acinetobacter_lwoffii	0.0558687	0.0623705	0.895756	0.370383	0.56056
Bacteria	Proteobacteria	Gammaproteobacteria	Pseudomonadales	Moraxellaceae	Acinetobacter	Acinetobacter_pittii	0.0911336	0.0585495	1.55652	0.119584	0.274623
Bacteria	Proteobacteria	Gammaproteobacteria	Pseudomonadales	Moraxellaceae	Acinetobacter	Acinetobacter_sp._ANC_4558	0.0551027	0.0652294	0.844753	0.398249	0.589367
Bacteria	Proteobacteria	Gammaproteobacteria	Pseudomonadales	Moraxellaceae	Acinetobacter	Acinetobacter_unclassified	0.170233	0.0738736	2.30438	0.0212015	0.100737
Bacteria	Proteobacteria	Gammaproteobacteria	Pseudomonadales	Moraxellaceae	Acinetobacter	Acinetobacter_wanghuae	0.0347254	0.0693476	0.500745	0.616551	0.768103
Bacteria	Proteobacteria	Gammaproteobacteria	Pseudomonadales	Pseudomonadaceae	Pseudomonas	Pseudomonas_aeruginosa	0.075443	0.062605	1.20506	0.228179	0.40309
Bacteria	Proteobacteria	Gammaproteobacteria	Pseudomonadales	Pseudomonadaceae	Pseudomonas	Pseudomonas_mangrovi	0.0347841	0.0625076	0.556478	0.577884	0.739504
Bacteria	Proteobacteria	Gammaproteobacteria	Pseudomonadales	Pseudomonadaceae	Pseudomonas	Pseudomonas_sp._R5(2019)	0.202583	0.0647345	3.12945	0.00175135	0.0300977
Bacteria	Proteobacteria	Gammaproteobacteria	Pseudomonadales	Pseudomonadaceae	Pseudomonas	Pseudomonas_sp._TTU2014-080ASC	-0.0287652	0.0609524	-0.47193	0.636977	0.780843
Bacteria	Proteobacteria	Gammaproteobacteria	Pseudomonadales	Pseudomonadaceae	Pseudomonas	Pseudomonas_unclassified	0.09193	0.0676211	1.35949	0.173992	0.34233
Bacteria	Proteobacteria	Gammaproteobacteria	Pseudomonadales	Pseudomonadales_unclassified	Pseudomonadales_unclassified	Pseudomonadales_unclassified	0.0893723	0.0625508	1.42879	0.153063	0.318258
Bacteria	Proteobacteria	Gammaproteobacteria	Vibrionales	Vibrionaceae	Vibrio	Vibrio_parahaemolyticus	0.0505144	0.0651928	0.774847	0.43843	0.627354
Bacteria	Proteobacteria	Gammaproteobacteria	Vibrionales	Vibrionaceae	Vibrio	Vibrio_unclassified	0.172069	0.0681665	2.52425	0.0115946	0.0719513
Bacteria	Proteobacteria	Gammaproteobacteria	Xanthomonadales	Xanthomonadaceae	Luteimonas	Luteimonas_sp._9C	0.0142575	0.0613216	0.232504	0.816147	0.899978
Bacteria	Proteobacteria	Gammaproteobacteria	Xanthomonadales	Xanthomonadaceae	Stenotrophomonas	Stenotrophomonas_ginsengisoli	0.0596167	0.061645	0.967098	0.333495	0.521273
Bacteria	Proteobacteria	Gammaproteobacteria	Xanthomonadales	Xanthomonadaceae	Stenotrophomonas	Stenotrophomonas_maltophilia	0.0352372	0.0618638	0.569593	0.568954	0.731645
Bacteria	Proteobacteria	Gammaproteobacteria	Xanthomonadales	Xanthomonadaceae	Stenotrophomonas	Stenotrophomonas_pictorum	-0.101887	0.0657572	-1.54944	0.121275	0.27705
Bacteria	Proteobacteria	Gammaproteobacteria	Xanthomonadales	Xanthomonadaceae	Stenotrophomonas	Stenotrophomonas_rhizophila	0.0437101	0.0613839	0.712077	0.476417	0.654479
Bacteria	Proteobacteria	Gammaproteobacteria	Xanthomonadales	Xanthomonadaceae	Stenotrophomonas	Stenotrophomonas_sp._W1S232	0.00683811	0.0626845	0.109088	0.913133	0.953319
Bacteria	Proteobacteria	Gammaproteobacteria	Xanthomonadales	Xanthomonadaceae	Stenotrophomonas	Stenotrophomonas_unclassified	0.0502377	0.0647053	0.776408	0.437508	0.626604
Bacteria	Proteobacteria	Gammaproteobacteria	Xanthomonadales	Xanthomonadaceae	Xanthomonas	Xanthomonas_citri	-0.0655157	0.0611817	-1.07084	0.284242	0.467989
Bacteria	Proteobacteria	Gammaproteobacteria	Xanthomonadales	Xanthomonadaceae	Xanthomonas	Xanthomonas_unclassified	0.0990171	0.0646682	1.53116	0.125731	0.283652
Bacteria	Proteobacteria	Gammaproteobacteria	Xanthomonadales	Xanthomonadales_unclassified	Xanthomonadales_unclassified	Xanthomonadales_unclassified	0.0450602	0.0656028	0.686864	0.492169	0.670133
Bacteria	Proteobacteria	Proteobacteria_unclassified	Proteobacteria_unclassified	Proteobacteria_unclassified	Proteobacteria_unclassified	Proteobacteria_bacterium	0.113695	0.066763	1.70297	0.0885735	0.230452
Bacteria	Proteobacteria	Proteobacteria_unclassified	Proteobacteria_unclassified	Proteobacteria_unclassified	Proteobacteria_unclassified	Proteobacteria_bacterium_CAG:495	0.00469273	0.0622663	0.0753655	0.939924	0.966478
Bacteria	Proteobacteria	Proteobacteria_unclassified	Proteobacteria_unclassified	Proteobacteria_unclassified	Proteobacteria_unclassified	Proteobacteria_unclassified	0.14197	0.0670753	2.11657	0.0342961	0.134486
Bacteria	Spirochaetes	Spirochaetes_unclassified	Spirochaetes_unclassified	Spirochaetes_unclassified	Spirochaetes_unclassified	Spirochaetes_bacterium	0.138863	0.0668656	2.07675	0.0378249	0.141082
Bacteria	Spirochaetes	Spirochaetes_unclassified	Spirochaetes_unclassified	Spirochaetes_unclassified	Spirochaetes_unclassified	Spirochaetes_bacterium_ADurb.Bin215	0.00539832	0.0650941	0.082931	0.933906	0.963317
Bacteria	Spirochaetes	Spirochaetes_unclassified	Spirochaetes_unclassified	Spirochaetes_unclassified	Spirochaetes_unclassified	Spirochaetes_unclassified	0.0694616	0.0671514	1.0344	0.300948	0.486336
Bacteria	Spirochaetes	Spirochaetia	Brachyspirales	Brachyspiraceae	Brachyspira	Brachyspira_sp._CAG:484	0.175911	0.0648109	2.71421	0.00664339	0.0568299
Bacteria	Spirochaetes	Spirochaetia	Brachyspirales	Brachyspiraceae	Brachyspira	Brachyspira_unclassified	0.196661	0.0661961	2.97089	0.00296934	0.0368552
Bacteria	Spirochaetes	Spirochaetia	Spirochaetales	Spirochaetaceae	Sphaerochaeta	Sphaerochaeta_pleomorpha	-0.0927753	0.0606952	-1.52854	0.126378	0.284576
Bacteria	Spirochaetes	Spirochaetia	Spirochaetales	Spirochaetaceae	Spirochaetaceae_unclassified	Spirochaetaceae_bacterium	0.0908514	0.06548	1.38747	0.165299	0.332712
Bacteria	Spirochaetes	Spirochaetia	Spirochaetales	Spirochaetaceae	Treponema	Treponema_berlinense	-0.0201551	0.063483	-0.317488	0.750873	0.860171
Bacteria	Spirochaetes	Spirochaetia	Spirochaetales	Spirochaetaceae	Treponema	Treponema_brennaborense	-0.0131665	0.0640156	-0.205676	0.837044	0.913034
Bacteria	Spirochaetes	Spirochaetia	Spirochaetales	Spirochaetaceae	Treponema	Treponema_bryantii	-0.028601	0.0654997	-0.436659	0.662359	0.801894
Bacteria	Spirochaetes	Spirochaetia	Spirochaetales	Spirochaetaceae	Treponema	Treponema_denticola	-0.0295549	0.0652504	-0.452945	0.650588	0.793204
Bacteria	Spirochaetes	Spirochaetia	Spirochaetales	Spirochaetaceae	Treponema	Treponema_lecithinolyticum	-0.0358391	0.0623967	-0.574375	0.565714	0.730185
Bacteria	Spirochaetes	Spirochaetia	Spirochaetales	Spirochaetaceae	Treponema	Treponema_maltophilum	-0.0241919	0.0622423	-0.388673	0.697518	0.828962
Bacteria	Spirochaetes	Spirochaetia	Spirochaetales	Spirochaetaceae	Treponema	Treponema_pectinovorum	-0.0109933	0.0634156	-0.173353	0.862374	0.924567
Bacteria	Spirochaetes	Spirochaetia	Spirochaetales	Spirochaetaceae	Treponema	Treponema_porcinum	-0.0541706	0.0646018	-0.838531	0.401733	0.591513
Bacteria	Spirochaetes	Spirochaetia	Spirochaetales	Spirochaetaceae	Treponema	Treponema_rectale	0.00190456	0.0636349	0.0299295	0.976123	0.987137
Bacteria	Spirochaetes	Spirochaetia	Spirochaetales	Spirochaetaceae	Treponema	Treponema_ruminis	-0.0274282	0.06315	-0.434334	0.664046	0.802746
Bacteria	Spirochaetes	Spirochaetia	Spirochaetales	Spirochaetaceae	Treponema	Treponema_saccharophilum	0.00717642	0.063291	0.113388	0.909723	0.9508
Bacteria	Spirochaetes	Spirochaetia	Spirochaetales	Spirochaetaceae	Treponema	Treponema_socranskii	0.0363281	0.0660137	0.550311	0.582106	0.74189
Bacteria	Spirochaetes	Spirochaetia	Spirochaetales	Spirochaetaceae	Treponema	Treponema_sp._C6A8	-0.0202171	0.0661346	-0.305696	0.759836	0.863952
Bacteria	Spirochaetes	Spirochaetia	Spirochaetales	Spirochaetaceae	Treponema	Treponema_sp._CETP13	-0.0499662	0.0628863	-0.794548	0.426876	0.615296
Bacteria	Spirochaetes	Spirochaetia	Spirochaetales	Spirochaetaceae	Treponema	Treponema_sp._J25	-0.0480256	0.0629525	-0.762886	0.445531	0.631908
Bacteria	Spirochaetes	Spirochaetia	Spirochaetales	Spirochaetaceae	Treponema	Treponema_sp._JC4	-0.022506	0.0659824	-0.34109	0.733035	0.849429
Bacteria	Spirochaetes	Spirochaetia	Spirochaetales	Spirochaetaceae	Treponema	Treponema_sp._Marseille-Q3903	-0.0239513	0.065583	-0.365206	0.714958	0.839628
Bacteria	Spirochaetes	Spirochaetia	Spirochaetales	Spirochaetaceae	Treponema	Treponema_sp._Marseille-Q4130	0.00851837	0.0649462	0.13116	0.895648	0.942347
Bacteria	Spirochaetes	Spirochaetia	Spirochaetales	Spirochaetaceae	Treponema	Treponema_sp._RCC2812	0.0192542	0.0634331	0.303536	0.761482	0.864771
Bacteria	Spirochaetes	Spirochaetia	Spirochaetales	Spirochaetaceae	Treponema	Treponema_succinifaciens	0.0389305	0.0623762	0.624124	0.532546	0.703801
Bacteria	Spirochaetes	Spirochaetia	Spirochaetales	Spirochaetaceae	Treponema	Treponema_unclassified	-0.0349933	0.0656929	-0.532679	0.594256	0.753129
Bacteria	Spirochaetes	Spirochaetia	Spirochaetales	Spirochaetaceae	Treponema	Treponema_vincentii	-0.0333396	0.0629959	-0.529235	0.596643	0.753704
Bacteria	Spirochaetes	Spirochaetia	Spirochaetales	Spirochaetaceae	Treponema	Treponema_zioleckii	0.00571859	0.0635972	0.0899189	0.928352	0.960849
Bacteria	Spirochaetes	Spirochaetia	Spirochaetales	Spirochaetales_unclassified	Spirochaetales_unclassified	uncultured_Spirochaetales_bacterium_HF0500_06B09	0.0805798	0.0624633	1.29003	0.197039	0.367029
Bacteria	Synergistetes	Synergistetes_unclassified	Synergistetes_unclassified	Synergistetes_unclassified	Synergistetes_unclassified	Synergistetes_bacterium_HGW-Synergistetes-1	0.220816	0.0661505	3.33809	0.000843565	0.0204272
Bacteria	Synergistetes	Synergistia	Synergistales	Synergistaceae	Cloacibacillus	Cloacibacillus_porcorum	-0.0731565	0.0636069	-1.15013	0.250089	0.428335
Bacteria	Synergistetes	Synergistia	Synergistales	Synergistaceae	Cloacibacillus	Cloacibacillus_sp._An23	0.0948438	0.0675141	1.4048	0.160081	0.326805
Bacteria	Synergistetes	Synergistia	Synergistales	Synergistaceae	Dethiosulfovibrio	Dethiosulfovibrio_salsuginis	0.0354874	0.0610775	0.581022	0.561226	0.727053
Bacteria	Synergistetes	Synergistia	Synergistales	Synergistaceae	Pyramidobacter	Pyramidobacter_piscolens	-0.204307	0.0615799	-3.31775	0.000907456	0.0207005
Bacteria	Synergistetes	Synergistia	Synergistales	Synergistaceae	Pyramidobacter	Pyramidobacter_sp._C12-8	0.118463	0.0607856	1.94886	0.0513122	0.167563
Bacteria	Synergistetes	Synergistia	Synergistales	Synergistaceae	Pyramidobacter	Pyramidobacter_sp._CG50-2	-0.0376691	0.0601295	-0.626467	0.531009	0.702532
Bacteria	Synergistetes	Synergistia	Synergistales	Synergistaceae	Pyramidobacter	Pyramidobacter_sp._SM-530-WT-4B	-0.136437	0.0648332	-2.10443	0.0353406	0.136371
Bacteria	Synergistetes	Synergistia	Synergistales	Synergistaceae	Pyramidobacter	Pyramidobacter_unclassified	-0.133414	0.061757	-2.16031	0.0307484	0.126366
Bacteria	Synergistetes	Synergistia	Synergistales	Synergistaceae	Synergistes	Synergistes_jonesii	-0.1738	0.0596508	-2.91362	0.00357265	0.040749
Bacteria	Tenericutes	Mollicutes	Acholeplasmatales	Acholeplasmataceae	Acholeplasma	Acholeplasma_sp._CAG:878	-0.101784	0.0619895	-1.64195	0.1006	0.244965
Bacteria	Tenericutes	Mollicutes	Anaeroplasmatales	Anaeroplasmataceae	Anaeroplasma	Anaeroplasma_bactoclasticum	-0.0936723	0.0638721	-1.46656	0.142496	0.306824
Bacteria	Tenericutes	Mollicutes	Mycoplasmatales	Mycoplasmataceae	Mycoplasma	Mycoplasma_sp._CAG:472	-0.154732	0.0644244	-2.40176	0.0163163	0.0867631
Bacteria	Tenericutes	Mollicutes	Mycoplasmatales	Mycoplasmataceae	Mycoplasma	Mycoplasma_sp._CAG:776	-0.152931	0.0648412	-2.35854	0.0183469	0.0916763
Bacteria	Tenericutes	Mollicutes	Mycoplasmatales	Mycoplasmataceae	Mycoplasma	Mycoplasma_sp._CAG:877	-0.150601	0.0636794	-2.36498	0.018031	0.0909639
Bacteria	Tenericutes	Mollicutes	Mycoplasmatales	Mycoplasmataceae	Mycoplasma	Mycoplasma_sp._CAG:956	-0.163463	0.0640801	-2.55092	0.0107438	0.0705782
Bacteria	Tenericutes	Tenericutes_unclassified	Tenericutes_unclassified	Tenericutes_unclassified	Tenericutes_unclassified	Tenericutes_bacterium_ADurb.BinA155	-0.0646674	0.0698642	-0.925616	0.354646	0.542824
Bacteria	Thermodesulfobacteria	Thermodesulfobacteria	Thermodesulfobacteriales	Thermodesulfobacteriaceae	Thermodesulfatator	Thermodesulfatator_sp.	0.167863	0.063783	2.63178	0.00849399	0.0649627
Bacteria	Verrucomicrobia	Opitutae	Opitutae_unclassified	Opitutae_unclassified	Opitutae_unclassified	Opitutae_bacterium	0.118038	0.0642521	1.8371	0.0661949	0.197705
Bacteria	Verrucomicrobia	Opitutae	Opitutae_unclassified	Opitutae_unclassified	Opitutae_unclassified	Opitutae_unclassified	0.0851856	0.0655138	1.30027	0.193508	0.363491
Bacteria	Verrucomicrobia	Opitutae	Opitutales	Opitutaceae	Ereboglobus	Ereboglobus_luteus	0.10304	0.0658748	1.56418	0.117776	0.272217
Bacteria	Verrucomicrobia	Opitutae	Opitutales	Opitutaceae	Opitutaceae_unclassified	Opitutaceae_bacterium_TSB47	0.132212	0.0664476	1.98972	0.0466213	0.159874
Bacteria	Verrucomicrobia	Opitutae	Puniceicoccales	Puniceicoccaceae	Coraliomargarita	Coraliomargarita_sp._CAG:312	0.171846	0.0669459	2.56693	0.0102603	0.070216
Bacteria	Verrucomicrobia	Opitutae	Puniceicoccales	Puniceicoccaceae	Puniceicoccaceae_unclassified	Puniceicoccaceae_bacterium	0.0784174	0.0646819	1.21235	0.225377	0.399865
Bacteria	Verrucomicrobia	Opitutae	Puniceicoccales	Puniceicoccaceae	Puniceicoccaceae_unclassified	Puniceicoccaceae_bacterium_5H	0.146219	0.0655503	2.23064	0.0257052	0.113017
Bacteria	Verrucomicrobia	Opitutae	Puniceicoccales	Puniceicoccaceae	Puniceicoccus	Puniceicoccus_vermicola	0.0958432	0.0656266	1.46043	0.144171	0.308323
Bacteria	Verrucomicrobia	Spartobacteria	Chthoniobacterales	Chthoniobacteraceae	Chthoniobacter	Chthoniobacter_flavus	0.0660143	0.0639895	1.03164	0.302239	0.487175
Bacteria	Verrucomicrobia	Spartobacteria	Spartobacteria_unclassified	Spartobacteria_unclassified	Spartobacteria_unclassified	Spartobacteria_bacterium_LR76	0.0819114	0.0656714	1.24729	0.21229	0.385404
Bacteria	Verrucomicrobia	Verrucomicrobia_unclassified	Verrucomicrobia_unclassified	Verrucomicrobia_unclassified	Verrucomicrobia_unclassified	Verrucomicrobia_bacterium	0.109466	0.0644899	1.69742	0.0896181	0.231067
Bacteria	Verrucomicrobia	Verrucomicrobia_unclassified	Verrucomicrobia_unclassified	Verrucomicrobia_unclassified	Verrucomicrobia_unclassified	Verrucomicrobia_bacterium_A1	0.0969549	0.066341	1.46146	0.143889	0.308137
Bacteria	Verrucomicrobia	Verrucomicrobia_unclassified	Verrucomicrobia_unclassified	Verrucomicrobia_unclassified	Verrucomicrobia_unclassified	Verrucomicrobia_bacterium_ADurb.Bin018	0.117562	0.0663668	1.77139	0.0764957	0.214815
Bacteria	Verrucomicrobia	Verrucomicrobia_unclassified	Verrucomicrobia_unclassified	Verrucomicrobia_unclassified	Verrucomicrobia_unclassified	Verrucomicrobia_bacterium_ADurb.Bin070	0.12309	0.0665557	1.84942	0.064397	0.193929
Bacteria	Verrucomicrobia	Verrucomicrobia_unclassified	Verrucomicrobia_unclassified	Verrucomicrobia_unclassified	Verrucomicrobia_unclassified	Verrucomicrobia_bacterium_ADurb.Bin345	0.164418	0.0659496	2.49309	0.0126636	0.0746277
Bacteria	Verrucomicrobia	Verrucomicrobia_unclassified	Verrucomicrobia_unclassified	Verrucomicrobia_unclassified	Verrucomicrobia_unclassified	Verrucomicrobia_bacterium_LW23	0.0827312	0.0629883	1.31344	0.189036	0.360232
Bacteria	Verrucomicrobia	Verrucomicrobia_unclassified	Verrucomicrobia_unclassified	Verrucomicrobia_unclassified	Verrucomicrobia_unclassified	Verrucomicrobia_bacterium_S94	0.187423	0.0655938	2.85732	0.00427235	0.0449667
Bacteria	Verrucomicrobia	Verrucomicrobia_unclassified	Verrucomicrobia_unclassified	Verrucomicrobia_unclassified	Verrucomicrobia_unclassified	Verrucomicrobia_bacterium_TMED60	0.112385	0.0622268	1.80606	0.0709089	0.205544
Bacteria	Verrucomicrobia	Verrucomicrobia_unclassified	Verrucomicrobia_unclassified	Verrucomicrobia_unclassified	Verrucomicrobia_unclassified	Verrucomicrobia_unclassified	0.0780814	0.063993	1.22015	0.222406	0.399265
Bacteria	Verrucomicrobia	Verrucomicrobiae	Verrucomicrobiae_unclassified	Verrucomicrobiae_unclassified	Verrucomicrobiae_unclassified	Verrucomicrobiae_bacterium_Tous-C4TDCM	0.0854118	0.0628091	1.35986	0.173873	0.34233
Bacteria	Verrucomicrobia	Verrucomicrobiae	Verrucomicrobiae_unclassified	Verrucomicrobiae_unclassified	Verrucomicrobiae_unclassified	Verrucomicrobiae_unclassified	-0.00296178	0.0620644	-0.047721	0.961939	0.977979
Bacteria	Verrucomicrobia	Verrucomicrobiae	Verrucomicrobiales	Akkermansiaceae	Akkermansia	Akkermansia_glycaniphila	-0.0798552	0.0654232	-1.22059	0.22224	0.399265
Bacteria	Verrucomicrobia	Verrucomicrobiae	Verrucomicrobiales	Akkermansiaceae	Akkermansia	Akkermansia_muciniphila	-0.0913802	0.0651231	-1.40319	0.160559	0.326982
Bacteria	Verrucomicrobia	Verrucomicrobiae	Verrucomicrobiales	Akkermansiaceae	Akkermansia	Akkermansia_muciniphila_CAG:154	-0.112404	0.0636109	-1.76705	0.0772201	0.214815
Bacteria	Verrucomicrobia	Verrucomicrobiae	Verrucomicrobiales	Akkermansiaceae	Akkermansia	Akkermansia_unclassified	-0.0482468	0.0646478	-0.746303	0.455485	0.638712
Bacteria	Verrucomicrobia	Verrucomicrobiae	Verrucomicrobiales	Rubritaleaceae	Rubritalea	Rubritalea_marina	0.0322519	0.0627879	0.513664	0.607487	0.7619
Bacteria	Verrucomicrobia	Verrucomicrobiae	Verrucomicrobiales	Rubritaleaceae	Rubritalea	Rubritalea_profundi	-0.0043578	0.0634257	-0.0687072	0.945223	0.96987
Bacteria	Verrucomicrobia	Verrucomicrobiae	Verrucomicrobiales	Rubritaleaceae	Rubritalea	Rubritalea_squalenifaciens	0.00925155	0.0631487	0.146504	0.883523	0.932707
Bacteria	Verrucomicrobia	Verrucomicrobiae	Verrucomicrobiales	Verrucomicrobia_subdivision_3	Verrucomicrobia_subdivision_3_unclassified	Verrucomicrobia_subdivision_3_bacterium	0.124559	0.0648347	1.92117	0.0547097	0.174318
Bacteria	Verrucomicrobia	Verrucomicrobiae	Verrucomicrobiales	Verrucomicrobiaceae	Brevifollis	Brevifollis_gellanilyticus	0.0643511	0.0640924	1.00404	0.315361	0.502916
Bacteria	Verrucomicrobia	Verrucomicrobiae	Verrucomicrobiales	Verrucomicrobiaceae	Haloferula	Haloferula_luteola	0.0825153	0.0627151	1.31572	0.188269	0.359658
Bacteria	Verrucomicrobia	Verrucomicrobiae	Verrucomicrobiales	Verrucomicrobiaceae	Haloferula	Haloferula_rosea	0.0219501	0.0626434	0.350397	0.726041	0.845774
Bacteria	Verrucomicrobia	Verrucomicrobiae	Verrucomicrobiales	Verrucomicrobiaceae	Luteolibacter	Luteolibacter_pohnpeiensis	0.0834679	0.0623262	1.33921	0.180502	0.350321
Bacteria	Verrucomicrobia	Verrucomicrobiae	Verrucomicrobiales	Verrucomicrobiaceae	Luteolibacter	Luteolibacter_sp._NBU1238	-0.0252828	0.0623506	-0.405494	0.685114	0.818808
Bacteria	Verrucomicrobia	Verrucomicrobiae	Verrucomicrobiales	Verrucomicrobiaceae	Luteolibacter	Luteolibacter_unclassified	0.00510819	0.0626304	0.0815608	0.934996	0.963317
Bacteria	Verrucomicrobia	Verrucomicrobiae	Verrucomicrobiales	Verrucomicrobiaceae	Persicirhabdus	Persicirhabdus_sediminis	-0.0584616	0.063404	-0.92205	0.356503	0.544792
Bacteria	Verrucomicrobia	Verrucomicrobiae	Verrucomicrobiales	Verrucomicrobiaceae	Roseibacillus	Roseibacillus_persicicus	-0.00131545	0.0625691	-0.0210239	0.983227	0.989833
Bacteria	Verrucomicrobia	Verrucomicrobiae	Verrucomicrobiales	Verrucomicrobiaceae	Roseibacillus	Roseibacillus_unclassified	0.0785511	0.0616649	1.27384	0.202721	0.374511
Bacteria	Verrucomicrobia	Verrucomicrobiae	Verrucomicrobiales	Verrucomicrobiaceae	Verrucomicrobiaceae_unclassified	Verrucomicrobiaceae_bacterium	0.0731066	0.0632635	1.15559	0.247849	0.42589
Bacteria	Verrucomicrobia	Verrucomicrobiae	Verrucomicrobiales	Verrucomicrobiaceae	Verrucomicrobiaceae_unclassified	Verrucomicrobiaceae_bacterium_TMED86	0.012986	0.0627578	0.206923	0.83607	0.913034
Bacteria	Verrucomicrobia	Verrucomicrobiae	Verrucomicrobiales	Verrucomicrobiales_unclassified	Verrucomicrobiales_unclassified	Verrucomicrobiales_bacterium_T37	0.0456658	0.0625021	0.730628	0.465007	0.644864
Bacteria	Verrucomicrobia	Verrucomicrobiae	Verrucomicrobiales	Verrucomicrobiales_unclassified	Verrucomicrobiales_unclassified	Verrucomicrobiales_bacterium_VVV1	0.0566392	0.0627219	0.903021	0.366514	0.55631
Bacteria	Verrucomicrobia	Verrucomicrobiae	Verrucomicrobiales	Verrucomicrobiales_unclassified	Verrucomicrobiales_unclassified	Verrucomicrobiales_unclassified	-0.0309489	0.0623779	-0.496151	0.619788	0.768752
Eukaryota	Ascomycota	Dothideomycetes	Botryosphaeriales	Saccharataceae	Saccharata	Saccharata_proteae	0.100605	0.0617908	1.62816	0.103491	0.249838
Eukaryota	Ascomycota	Dothideomycetes	Pleosporales	Pleomassariaceae	Pleomassaria	Pleomassaria_siparia	0.0410054	0.061219	0.669815	0.502976	0.679557
Eukaryota	Ascomycota	Sordariomycetes	Diaporthales	Schizoparmaceae	Coniella	Coniella_lustricola	-0.017523	0.0630751	-0.277812	0.781157	0.878871
Eukaryota	Ascomycota	Sordariomycetes	Sordariales	Sordariaceae	Sordaria	Sordaria_macrospora	-0.0148567	0.0629499	-0.236009	0.813426	0.89911
Eukaryota	Basidiomycota	Agaricomycetes	Agaricales	Marasmiaceae	Marasmius	Marasmius_fiardii	-0.0789327	0.0603575	-1.30775	0.190957	0.361258
Eukaryota	Basidiomycota	Agaricomycetes	Agaricales	Omphalotaceae	Rhodocollybia	Rhodocollybia_butyracea	0.117197	0.0619551	1.89164	0.0585392	0.181737
Eukaryota	Basidiomycota	Agaricomycetes	Boletales	Sclerodermataceae	Scleroderma	Scleroderma_citrinum	0.0711277	0.0617842	1.15123	0.249639	0.42803
Eukaryota	Basidiomycota	Agaricomycetes	Cantharellales	Ceratobasidiaceae	Rhizoctonia	Rhizoctonia_solani	0.0598854	0.063534	0.942572	0.3459	0.534062
Eukaryota	Basidiomycota	Agaricomycetes	Polyporales	Polyporaceae	Trametes	Trametes_coccinea	-0.134278	0.0622847	-2.15587	0.0310939	0.127121
Eukaryota	Basidiomycota	Microbotryomycetes	Microbotryales	Microbotryaceae	Microbotryum	Microbotryum_unclassified	-0.018677	0.0669503	-0.278968	0.780269	0.878871
Eukaryota	Basidiomycota	Pucciniomycetes	Pucciniales	Pucciniaceae	Puccinia	Puccinia_striiformis	0.0533	0.0613099	0.869354	0.384653	0.577163
Eukaryota	Basidiomycota	Tremellomycetes	Tremellales	Cryptococcaceae	Cryptococcus	Cryptococcus_neoformans	0.0690489	0.0619063	1.11538	0.264689	0.444772
Eukaryota	Basidiomycota	Ustilaginomycetes	Ustilaginales	Ustilaginaceae	Ustilago	Ustilago_unclassified	0.0757444	0.0631273	1.19987	0.230191	0.404375
Eukaryota	Chlorophyta	Chlorophyceae	Chlamydomonadales	Chlamydomonadales_unclassified	Edaphochlamys	Edaphochlamys_debaryana	0.00310562	0.0642297	0.0483518	0.961436	0.977979
Eukaryota	Ciliophora	Heterotrichea	Heterotrichida	Stentoridae	Stentor	Stentor_coeruleus	-0.13164	0.060648	-2.17056	0.0299646	0.124444
Eukaryota	Ciliophora	Oligohymenophorea	Hymenostomatida	Tetrahymenidae	Tetrahymena	Tetrahymena_thermophila	-0.0832631	0.0603032	-1.38074	0.167359	0.333348
Eukaryota	Ciliophora	Oligohymenophorea	Peniculida	Parameciidae	Paramecium	Paramecium_tetraurelia	-0.118093	0.0607611	-1.94356	0.0519484	0.168859
Eukaryota	Ciliophora	Spirotrichea	Sporadotrichida	Halteriidae	Halteria	Halteria_grandinella	-0.068696	0.0610209	-1.12578	0.260259	0.441431
Eukaryota	Ciliophora	Spirotrichea	Sporadotrichida	Oxytrichidae	Stylonychia	Stylonychia_lemnae	-0.153926	0.0623593	-2.46837	0.0135731	0.0774062
Eukaryota	Mucoromycota	Mortierellomycetes	Mortierellales	Mortierellaceae	Dissophora	Dissophora_globulifera	0.018329	0.0647001	0.283292	0.776953	0.877144
Eukaryota	Mucoromycota	Mortierellomycetes	Mortierellales	Mortierellaceae	Haplosporangium	Haplosporangium_gracile	0.0938934	0.0615056	1.52658	0.126865	0.284934
Eukaryota	Mucoromycota	Mucoromycetes	Mucorales	Mucoraceae	Mucor	Mucor_saturninus	-0.0451603	0.0617387	-0.731474	0.46449	0.644864
Eukaryota	Mucoromycota	Mucoromycetes	Mucorales	Mucorales_unclassified	Mucorales_unclassified	Mucorales_unclassified	-0.0209614	0.0615419	-0.340604	0.733402	0.849429
Eukaryota	Mucoromycota	Mucoromycetes	Mucorales	Rhizopodaceae	Rhizopus	Rhizopus_delemar	-0.00710314	0.0604617	-0.117482	0.906478	0.948965
Eukaryota	Mucoromycota	Mucoromycetes	Mucorales	Rhizopodaceae	Rhizopus	Rhizopus_oryzae	0.0485887	0.0616558	0.788064	0.430659	0.618483
Eukaryota	Mucoromycota	Mucoromycetes	Mucorales	Rhizopodaceae	Rhizopus	Rhizopus_unclassified	-0.0202467	0.0608499	-0.332732	0.739336	0.853874
Eukaryota	Oomycota	Oomycota_unclassified	Peronosporales	Peronosporaceae	Phytophthora	Phytophthora_cactorum	0.0783515	0.0620313	1.2631	0.206554	0.378924
Eukaryota	Parabasalia	Parabasalia_unclassified	Tritrichomonadida	Tritrichomonadidae	Tritrichomonas	Tritrichomonas_foetus	-0.111609	0.0577524	-1.93254	0.0532923	0.171188

## Sheet: Supplementary-Data.2
Supplementary Data 2: Statistical outputs from two-sided binomial generalized linear mixed effects models used to estimate relationships between gene family hit abundance (centred log-transformed) and Sable Island horse survival (2394 samples spanning 2394 individuals). Q-values reflect Benjamini and Hochberg false-discovery rate adjustment for multiple comparisons.
Column	Description
metacyc_reaction_id	Alpha numeric code linked to specific MetaCyc reaction groups
gene_family	Expasy defined gene families linked to MetaCyc reaction groups
coefficient	Model coefficient estimates from glmms used to estimate relationships between horse survival and taxon/gene family abundance (centred log-transformed). Coefficients in tables 1 & 2 are derived from logistic regression (logit link) models in which horse overwinter survival was coded as survived (1) or died (0). Coefficients from tables 3 & 4 derive from linear mixed effects models in which taxon/g…
standard_error	Standard error in coefficient measurements
z-statistic	Test statistic from generalized linear mixed effects models
p-value	p value from model outputs
q-value	q value based on Benjamini-Hochberg false discovery rate adjustments of p values
metacyc_reaction_id	gene_family	coefficient	standard_error	z-statistic	p-value	q-value
RXN-13759	(expasy) ([Pyruvate, water dikinase] phosphate) phosphotransferase [2.7.4.28]	0.0249149	0.0690141	0.361012	0.71809	0.845104
FPPSYN-RXN	(expasy) (2E,6E)-farnesyl diphosphate synthase [2.5.1.10]	0.0867402	0.061002	1.42192	0.155048	0.378532
RXN-14092	(expasy) (Ara-f)(3)-Hyp beta-L-arabinobiosidase [3.2.1.187]	-0.0234322	0.0639147	-0.366617	0.713904	0.843698
RXN0-882	(expasy) (E)-4-hydroxy-3-methylbut-2-enyl-diphosphate synthase (ferredoxin) [1.17.7.1]	0.21436	0.063319	3.38539	0.000710763	0.0402576
RXN-15878	(expasy) (E)-4-hydroxy-3-methylbut-2-enyl-diphosphate synthase (flavodoxin) [1.17.7.3]	0.198331	0.0660559	3.00247	0.002678	0.0675069
RXN-11323	(expasy) (Kdo)(2)-lipid IV(A) (2-8) 3-deoxy-D-manno-octulosonic acid transferase [2.4.99.14]	-0.0800372	0.0647261	-1.23655	0.216253	0.446561
RXN-11327	(expasy) (Kdo)(3)-lipid IV(A) (2-4) 3-deoxy-D-manno-octulosonic acid transferase [2.4.99.15]	-0.0875666	0.0649083	-1.34908	0.177311	0.399162
KDOTRANS2-RXN	(expasy) (Kdo)-lipid IV(A) 3-deoxy-D-manno-octulosonic acid transferase [2.4.99.13]	-0.0767382	0.0645396	-1.18901	0.234436	0.467551
2.1.1.74-RXN	(expasy) (NAD(P)H-oxidizing) [2.1.1.74]	0.0353923	0.0646263	0.547645	0.583936	0.760619
RXN-1083	(expasy) (R)-2-hydroxyglutaryl-CoA dehydratase [4.2.1.167]	-0.177832	0.0639305	-2.78165	0.00540839	0.0994932
RXN-10759	(expasy) (R)-amidase [3.5.1.100]	0.0114885	0.0615241	0.186732	0.851871	0.920124
RXN-7743	(expasy) (R)-citramalate synthase [2.3.1.182]	-0.000513263	0.0611088	-0.00839915	0.993299	0.994666
RR-BUTANEDIOL-DEHYDROGENASE-RXN	(expasy) (R,R)-butanediol dehydrogenase [1.1.1.4]	-0.0589339	0.0661514	-0.890894	0.372986	0.60092
S-2-HYDROXY-ACID-OXIDASE-RXN	(expasy) (S)-2-hydroxy-acid oxidase [1.1.3.15]	0.0188825	0.0615882	0.306593	0.759153	0.877415
MALONYL-COA-ACP-TRANSACYL-RXN	(expasy) [Acyl-carrier-protein] S-malonyltransferase [2.3.1.39]	0.102134	0.0628859	1.62411	0.104353	0.305928
CITC-RXN	(expasy) [Citrate (pro-3S)-lyase] ligase [6.2.1.22]	-0.098507	0.0598753	-1.6452	0.0999278	0.299903
TDCEACT-RXN	(expasy) [Formate-C-acetyltransferase]-activating enzyme [1.97.1.4]	0.0863299	0.0638325	1.35245	0.176233	0.397999
ADP-RIBOSYLARGININE-HYDROLASE-RXN	(expasy) [Protein ADP-ribosylarginine] hydrolase [3.2.2.19]	0.0648833	0.0621012	1.0448	0.296115	0.530758
RXN-13758	(expasy) [Pyruvate, water dikinase] kinase [2.7.11.33]	0.0249149	0.0690141	0.361012	0.71809	0.845104
RXN0-6366	(expasy) [Ribosomal protein S12] (aspartate(89)-C(3))-methylthiotransferase [2.8.4.4]	0.139266	0.0658095	2.1162	0.0343278	0.178052
2.3.1.128-RXN	(expasy) [Ribosomal protein S18]-alanine N-acetyltransferase [2.3.1.266]	0.0252187	0.0640893	0.393494	0.693955	0.825859
2.4.1.211-RXN	(expasy) 1,3-beta-galactosyl-N-acetylhexosamine phosphorylase [2.4.1.211]	0.0924088	0.0634469	1.45648	0.145261	0.367303
13-PROPANEDIOL-DEHYDROGENASE-RXN	(expasy) 1,3-propanediol dehydrogenase [1.1.1.202]	0.0182966	0.0619953	0.295129	0.767896	0.879725
GLYCOGEN-BRANCH-RXN	(expasy) 1,4-alpha-glucan branching enzyme [2.4.1.18]	0.0477188	0.0635654	0.750703	0.452831	0.667926
RXN-15203	(expasy) 1,4-beta-mannosyl-N-acetylglucosamine phosphorylase [2.4.1.320]	0.0271507	0.061495	0.44151	0.658844	0.807983
DMK-RXN	(expasy) 1,4-dihydroxy-2-naphthoate polyprenyltransferase [2.5.1.74]	0.00227493	0.0606163	0.0375299	0.970062	0.983256
NAPHTHOATE-SYN-RXN	(expasy) 1,4-dihydroxy-2-naphthoyl-CoA synthase [4.1.3.36]	-0.0219904	0.0626436	-0.351039	0.725559	0.85049
RXN-13276	(expasy) 1,4-N-acetyl-D-galactosaminyltransferase [2.4.1.292]	0.139125	0.0682471	2.03855	0.0414949	0.204016
1.1.1.292-RXN	(expasy) 1,5-anhydro-D-fructose reductase (1,5-anhydro-D-mannitol-forming) [1.1.1.292]	-0.0356646	0.0609772	-0.584884	0.558626	0.745864
RXN-11633	(expasy) 16S rRNA (adenine(1518)-N(6)/adenine(1519)-N(6))-dimethyltransferase [2.1.1.182]	0.11889	0.0636512	1.86783	0.0617856	0.237118
RXN-11637	(expasy) 16S rRNA (cytidine(1402)-2'-O)-methyltransferase [2.1.1.198]	0.165213	0.0661887	2.49609	0.0125572	0.124217
RXN-12462	(expasy) 16S rRNA (cytidine(1409)-2'-O)-methyltransferase [2.1.1.227]	0.15218	0.0624758	2.43582	0.0148582	0.124217
RXN-11638	(expasy) 16S rRNA (cytosine(1402)-N(4))-methyltransferase [2.1.1.199]	0.092833	0.0643306	1.44306	0.149003	0.371698
RXN-11593	(expasy) 16S rRNA (cytosine(1407)-C(5))-methyltransferase [2.1.1.178]	0.0266218	0.0611	0.435709	0.663048	0.810702
RXN-11591	(expasy) 16S rRNA (cytosine(967)-C(5))-methyltransferase [2.1.1.176]	-0.00578542	0.0625186	-0.0925392	0.92627	0.96441
RXN-11576	(expasy) 16S rRNA (guanine(1207)-N(2))-methyltransferase [2.1.1.172]	-0.104584	0.0655195	-1.59623	0.110437	0.312392
RXN0-6731	(expasy) 16S rRNA (guanine(1516)-N(2))-methyltransferase [2.1.1.242]	-0.102749	0.0636458	-1.61439	0.106443	0.309492
RXN-11578	(expasy) 16S rRNA (guanine(527)-N(7))-methyltransferase [2.1.1.170]	-0.0525791	0.0617517	-0.85146	0.394514	0.620702
RXN0-6515	(expasy) 16S rRNA (guanine(966)-N(2))-methyltransferase [2.1.1.171]	0.0979794	0.0638734	1.53396	0.125039	0.335967
RXN-11598	(expasy) 16S rRNA (uracil(1498)-N(3))-methyltransferase [2.1.1.193]	0.146788	0.0651978	2.25143	0.0243581	0.148669
RXN-11833	(expasy) 16S rRNA pseudouridine(516) synthase [5.4.99.19]	-0.0140336	0.0638149	-0.219911	0.825941	0.903678
RXN-17015	(expasy) 1-acylglycerol-3-phosphate O-acyltransferase [2.3.1.51]	-0.0475292	0.0625707	-0.759608	0.447489	0.662115
3.1.1.47-RXN	(expasy) 1-alkyl-2-acetylglycerophosphocholine esterase [3.1.1.47]	0.0987895	0.0607664	1.62573	0.104008	0.305551
DXPREDISOM-RXN	(expasy) 1-deoxy-D-xylulose-5-phosphate reductoisomerase [1.1.1.267]	0.20408	0.0674257	3.02674	0.0024721	0.0636453
DXS-RXN	(expasy) 1-deoxy-D-xylulose-5-phosphate synthase [2.2.1.7]	0.0774012	0.0657704	1.17684	0.239259	0.46924
1PFRUCTPHOSN-RXN	(expasy) 1-phosphofructokinase [2.7.1.56]	-0.0864002	0.0615595	-1.40352	0.160461	0.387534
RXN-11371	(expasy) 2-(3-amino-3-carboxypropyl)histidine synthase [2.5.1.108]	-0.0546217	0.0672588	-0.812113	0.416727	0.636554
TETHYDPICSUCC-RXN	(expasy) 2,3,4,5-tetrahydropyridine-2,6-dicarboxylate N-succinyltransferase [2.3.1.117]	-0.140065	0.063803	-2.19527	0.0281441	0.157518
RXN-14399	(expasy) 2,3-bis-O-geranylgeranyl-sn-glycero-phospholipid reductase [1.3.7.11]	-0.140326	0.067263	-2.08622	0.0369585	0.188249
CYCPHOSDIESTER-RXN	(expasy) 2',3'-cyclic-nucleotide 2'-phosphodiesterase [3.1.4.16]	0.0333377	0.061392	0.54303	0.587109	0.760619
DIENOYLCOAREDUCT-RXN	(expasy) 2,4-dienoyl-CoA reductase ((2E)-enoyl-CoA-producing) [1.3.1.34]	0.106574	0.0619234	1.72107	0.0852387	0.282665
1.1.1.274-RXN	(expasy) 2,5-didehydrogluconate reductase (2-dehydro-D-gluconate-forming) [1.1.1.274]	-0.0505711	0.0616431	-0.820386	0.411996	0.634642
RXN0-6998	(expasy) 23S rRNA (adenine(2030)-N(6))-methyltransferase [2.1.1.266]	-0.0166862	0.062968	-0.264996	0.791013	0.891779
RXN-11586	(expasy) 23S rRNA (adenine(2503)-C(2))-methyltransferase [2.1.1.192]	0.1663	0.0649196	2.56163	0.0104182	0.114358
RXN-12463	(expasy) 23S rRNA (cytidine(1920)-2'-O)-methyltransferase [2.1.1.226]	0.0967	0.0613664	1.57578	0.115076	0.317637
RXN-11602	(expasy) 23S rRNA (cytosine(1962)-C(5))-methyltransferase [2.1.1.191]	0.145811	0.0655093	2.22581	0.026027	0.15485
RXN0-6950	(expasy) 23S rRNA (guanine(2069)-N(7))-methyltransferase [2.1.1.264]	0.135749	0.0636742	2.13193	0.0330125	0.174424
RXN-11574	(expasy) 23S rRNA (guanine(2445)-N(2))-methyltransferase [2.1.1.173]	0.109394	0.0651052	1.68027	0.0929045	0.295628
RXN-11573	(expasy) 23S rRNA (guanine(745)-N(1))-methyltransferase [2.1.1.187]	-0.0529556	0.059928	-0.883653	0.376884	0.602658
RXN-11588	(expasy) 23S rRNA (guanosine(2251)-2'-O)-methyltransferase [2.1.1.185]	-0.0355914	0.0621232	-0.572917	0.566701	0.74918
RXN-11592	(expasy) 23S rRNA (pseudouridine(1915)-N(3))-methyltransferase [2.1.1.177]	0.113439	0.0632506	1.79348	0.0728965	0.25741
RXN-11601	(expasy) 23S rRNA (uracil(1939)-C(5))-methyltransferase [2.1.1.190]	0.115379	0.0626191	1.84255	0.0653945	0.243681
RXN-11600	(expasy) 23S rRNA (uracil(747)-C(5))-methyltransferase [2.1.1.189]	-0.0192693	0.0643613	-0.299393	0.76464	0.877415
RXN-12227	(expasy) 23S rRNA (uridine(2479)-2'-O)-methyltransferase [2.1.1.208]	-0.0443086	0.0622667	-0.711593	0.476717	0.689585
RXN-11845	(expasy) 23S rRNA (uridine(2552)-2'-O)-methyltransferase [2.1.1.166]	0.076932	0.0630142	1.22087	0.222136	0.453363
RXN-11837	(expasy) 23S rRNA pseudouridine(1911/1915/1917) synthase [5.4.99.23]	0.161017	0.0638812	2.52056	0.0117167	0.122895
RXN-11835	(expasy) 23S rRNA pseudouridine(2604) synthase [5.4.99.21]	0.110708	0.0665816	1.66274	0.0963644	0.29873
RXN-11836	(expasy) 23S rRNA pseudouridine(2605) synthase [5.4.99.22]	-0.00997243	0.0633645	-0.157382	0.874944	0.931519
RXN-11838	(expasy) 23S rRNA pseudouridine(955/2504/2580) synthase [5.4.99.24]	0.176697	0.0648205	2.72594	0.00641183	0.103172
RXN-11696	(expasy) 2-alkenal reductase (NAD(P)(+)) [1.3.1.74]	-0.0695737	0.0602604	-1.15455	0.248274	0.478959
RXN-10031	(expasy) 2-amino-3,7-dideoxy-D-threo-hept-6-ulosonate synthase [2.2.1.10]	-0.062895	0.0654852	-0.960447	0.336831	0.5712
H2PTERIDINEPYROPHOSPHOKIN-RXN	(expasy) 2-amino-4-hydroxy-6-hydroxymethyldihydropteridine diphosphokinase [2.7.6.3]	0.0997607	0.0634171	1.57309	0.115698	0.318114
2-AMINOADIPATE-AMINOTRANSFERASE-RXN	(expasy) 2-aminoadipate transaminase [2.6.1.39]	-0.133383	0.0643303	-2.07341	0.0381339	0.192849
RXN0-302	(expasy) 2-C-methyl-D-erythritol 2,4-cyclodiphosphate synthase [4.6.1.12]	0.117375	0.0644264	1.82185	0.0684783	0.249268
2.7.7.60-RXN	(expasy) 2-C-methyl-D-erythritol 4-phosphate cytidylyltransferase [2.7.7.60]	0.0761153	0.0646379	1.17756	0.23897	0.46924
RXN-13124	(expasy) 2'-deamino-2'-hydroxyneamine 1-alpha-D-kanosaminyltransferase [2.4.1.301]	0.0479938	0.0614922	0.780485	0.435105	0.654739
1.1.1.127-RXN	(expasy) 2-dehydro-3-deoxy-D-gluconate 5-dehydrogenase [1.1.1.127]	0.0670707	0.0608527	1.10218	0.270383	0.506656
4.1.2.20-RXN	(expasy) 2-dehydro-3-deoxyglucarate aldolase [4.1.2.20]	0.0917748	0.0644873	1.42315	0.154694	0.378319
4.2.1.43-RXN	(expasy) 2-dehydro-3-deoxy-L-arabinonate dehydratase [4.2.1.43]	0.111202	0.066678	1.66774	0.0953666	0.297443
2-DEHYDROPANTOATE-REDUCT-RXN	(expasy) 2-dehydropantoate 2-reductase [1.1.1.169]	-0.0517138	0.0630489	-0.820216	0.412093	0.634642
KDUD-RXN	(expasy) 2-deoxy-D-gluconate 3-dehydrogenase [1.1.1.125]	-0.00912903	0.064624	-0.141264	0.887662	0.937148
RXN-13221	(expasy) 2-deoxy-scyllo-inosamine dehydrogenase (AdoMet-dependent) [1.1.99.38]	0.121805	0.0696446	1.74895	0.0802998	0.271794
RXN-13118	(expasy) 2-deoxy-scyllo-inosamine dehydrogenase [1.1.1.329]	0.0260123	0.0656298	0.396349	0.691847	0.824626
RXN-13121	(expasy) 2-deoxystreptamine glucosyltransferase [2.4.1.284]	0.177916	0.0644373	2.76107	0.00576121	0.0994932
2-ENOATE-REDUCTASE-RXN	(expasy) 2-enoate reductase [1.3.1.31]	0.215375	0.060906	3.53619	0.00040595	0.0355508
TSA-REDUCT-RXN	(expasy) 2-hydroxy-3-oxopropionate reductase [1.1.1.60]	-0.115574	0.061723	-1.87247	0.0611418	0.237118
RXN-11319	(expasy) 2-iminoacetate synthase [4.1.99.19]	0.0362276	0.0631219	0.573931	0.566014	0.74918
RXN-15123	(expasy) 2-iminobutanoate/2-iminopropanoate deaminase [3.5.99.10]	0.0508965	0.0671011	0.758504	0.448149	0.662297
2-ISOPROPYLMALATESYN-RXN	(expasy) 2-isopropylmalate synthase [2.3.3.13]	-0.138433	0.0615909	-2.24762	0.0246006	0.148865
RXN0-5433	(expasy) 2-keto-3-deoxy-L-rhamnonate aldolase [4.1.2.53]	-0.0697766	0.0676325	-1.0317	0.302212	0.54017
2-OCTAPRENYL-METHOXY-BENZOQ-METH-RXN	(expasy) 2-methoxy-6-polyprenyl-1,4-benzoquinol methylase [2.1.1.201]	0.07594	0.0606662	1.25177	0.210655	0.44388
2-METHYLCITRATE-SYNTHASE-RXN	(expasy) 2-methylcitrate synthase [2.3.3.5]	0.0186486	0.0620162	0.300705	0.763639	0.877415
2-METHYLENEGLUTARATE-MUTASE-RXN	(expasy) 2-methyleneglutarate mutase [5.4.99.4]	0.0777922	0.062966	1.23546	0.216658	0.446561
RXN-8457	(expasy) 2-oxoglutarate carboxylase [6.4.1.7]	-0.00302818	0.060725	-0.0498671	0.960228	0.97962
2-OXOGLUTARATE-SYNTHASE-RXN	(expasy) 2-oxoglutarate synthase [1.2.7.3]	0.00432565	0.0601367	0.0719302	0.942657	0.973239
RXN-21089	(expasy) 2-phospho-L-lactate transferase [2.7.8.28]	0.0399076	0.0644653	0.619056	0.53588	0.72671
R229-RXN	(expasy) 2-phosphosulfolactate phosphatase [3.1.3.71]	-0.0480175	0.0609766	-0.787475	0.431004	0.649948
RXN-9225	(expasy) 2-polyprenyl-6-hydroxyphenol methylase [2.1.1.222]	0.0809481	0.061179	1.32314	0.18579	0.407169
RXN-9310	(expasy) 2-succinyl-6-hydroxy-2,4-cyclohexadiene-1-carboxylate synthase [4.2.99.20]	-0.141383	0.0640311	-2.20804	0.0272416	0.157498
325-BISPHOSPHATE-NUCLEOTIDASE-RXN	(expasy) 3'(2'),5'-bisphosphate nucleotidase [3.1.3.7]	-0.0754189	0.0602978	-1.25077	0.211017	0.443982
DIOHBUTANONEPSYN-RXN	(expasy) 3,4-dihydroxy-2-butanone-4-phosphate synthase [4.1.99.12]	0.246312	0.0679758	3.62353	0.00029061	0.0274336
RXN0-5038	(expasy) 3',5'-cyclic-AMP phosphodiesterase [3.1.4.53]	0.232015	0.0621561	3.73278	0.000189378	0.0272798
3-DEHYDROQUINATE-DEHYDRATASE-RXN	(expasy) 3-dehydroquinate dehydratase [4.2.1.10]	0.123436	0.0632109	1.95276	0.0508483	0.227133
3-DEHYDROQUINATE-SYNTHASE-RXN	(expasy) 3-dehydroquinate synthase [4.2.3.4]	0.175315	0.0672487	2.60696	0.0091349	0.110058
DHSHIKIMATE-DEHYDRO-RXN	(expasy) 3-dehydroshikimate dehydratase [4.2.1.118]	-0.0418837	0.0651614	-0.642768	0.520375	0.715389
2.1.1.64-RXN	(expasy) 3-demethylubiquinol 3-O-methyltransferase [2.1.1.64]	-0.069349	0.0633013	-1.09554	0.273281	0.507829
DAHPSYN-RXN	(expasy) 3-deoxy-7-phosphoheptulonate synthase [2.5.1.54]	-0.0267478	0.0615146	-0.43482	0.663693	0.810702
KDO-8PSYNTH-RXN	(expasy) 3-deoxy-8-phosphooctulonate synthase [2.5.1.55]	0.159178	0.0658225	2.4183	0.0155933	0.124217
CPM-KDOSYNTH-RXN	(expasy) 3-deoxy-manno-octulosonate cytidylyltransferase [2.7.7.38]	0.0656218	0.0643657	1.01952	0.307958	0.543726
KDO-8PPHOSPHAT-RXN	(expasy) 3-deoxy-manno-octulosonate-8-phosphatase [3.1.3.45]	0.12021	0.0610475	1.96912	0.0489392	0.224361
RXN-10445	(expasy) 3-fumarylpyruvate hydrolase [3.7.1.20]	-0.050818	0.0617112	-0.823481	0.410234	0.634642
3-HYDROXYDECANOYL-ACP-DEHYDR-RXN	(expasy) 3-hydroxyacyl-[acyl-carrier-protein] dehydratase [4.2.1.59]	0.0656007	0.0626625	1.04689	0.29515	0.530758
RXN0-2044	(expasy) 3-hydroxyacyl-CoA dehydrogenase [1.1.1.35]	0.0553483	0.0596469	0.927932	0.353443	0.58346
3-HYDROXBUTYRYL-COA-DEHYDRATASE-RXN	(expasy) 3-hydroxybutyryl-CoA dehydratase [4.2.1.55]	-0.143314	0.0611817	-2.34243	0.0191586	0.13361
3-HYDROXYBUTYRYL-COA-DEHYDROGENASE-RXN	(expasy) 3-hydroxybutyryl-CoA dehydrogenase [1.1.1.157]	-0.00468505	0.0611838	-0.0765734	0.938963	0.97262
RXN-13163	(expasy) 3-isopropylmalate dehydratase [4.2.1.33]	-0.104618	0.0609073	-1.71765	0.0858603	0.284061
RXN-13158	(expasy) 3-isopropylmalate dehydrogenase [1.1.1.85]	0.041893	0.0642995	0.651529	0.514705	0.712436
1.2.4.4-RXN	(expasy) 3-methyl-2-oxobutanoate dehydrogenase (2-methylpropanoyl-transferring) [1.2.4.4]	0.0362041	0.0631637	0.57318	0.566523	0.74918
1.2.7.7-RXN	(expasy) 3-methyl-2-oxobutanoate dehydrogenase (ferredoxin) [1.2.7.7]	0.000830415	0.0610591	0.0136002	0.989149	0.991621
3-CH3-2-OXOBUTANOATE-OH-CH3-XFER-RXN	(expasy) 3-methyl-2-oxobutanoate hydroxymethyltransferase [2.1.2.11]	0.100315	0.0665028	1.50844	0.131443	0.342122
3-NUCLEOTID-RXN	(expasy) 3'-nucleotidase [3.1.3.6]	0.0668504	0.0619085	1.07983	0.28022	0.516655
RXN-12124	(expasy) 3-oxo-5-alpha-steroid 4-dehydrogenase (acceptor) [1.3.99.5]	0.0805273	0.0648248	1.24223	0.214152	0.446561
3-OXOACID-COA-TRANSFERASE-RXN	(expasy) 3-oxoacid CoA-transferase [2.8.3.5]	-0.0139806	0.0603971	-0.231477	0.816944	0.902297
3-OXOACYL-ACP-REDUCT-RXN	(expasy) 3-oxoacyl-[acyl-carrier-protein] reductase [1.1.1.100]	0.163147	0.0678571	2.40427	0.0162048	0.124217
2.5.1.19-RXN	(expasy) 3-phosphoshikimate 1-carboxyvinyltransferase [2.5.1.19]	0.17004	0.0657245	2.58716	0.00967708	0.110058
2.7.1.148-RXN	(expasy) 4-(cytidine 5'-diphospho)-2-C-methyl-D-erythritol kinase [2.7.1.148]	0.0872402	0.0633687	1.37671	0.168602	0.391909
3.2.1.141-RXN	(expasy) 4-alpha-D-((1->4)-alpha-D-glucano)trehalose trehalohydrolase [3.2.1.141]	0.0478259	0.0663168	0.721174	0.470802	0.683874
RXN-9023	(expasy) 4-alpha-glucanotransferase [2.4.1.25]	-0.073944	0.0628255	-1.17697	0.239206	0.46924
RXN-13275	(expasy) 4-alpha-N-acetylgalactosaminyltransferase [2.4.1.291]	-0.0934102	0.0616581	-1.51497	0.12978	0.340944
GABATRANSAM-RXN	(expasy) 4-aminobutyrate--2-oxoglutarate transaminase [2.6.1.19]	-0.138124	0.0596809	-2.31438	0.0206469	0.139846
4-COUMARATE--COA-LIGASE-RXN	(expasy) 4-coumarate--CoA ligase [6.2.1.12]	-0.00453822	0.0642451	-0.0706393	0.943685	0.973239
4OH2OXOGLUTARALDOL-RXN	(expasy) 4-hydroxy-2-oxoglutarate aldolase [4.1.3.16]	0.174183	0.0631546	2.75804	0.00581489	0.0994932
4-HYDROXY-2-KETOPIMELATE-LYSIS-RXN	(expasy) 4-hydroxy-2-oxoheptanedioate aldolase [4.1.2.52]	-0.0430575	0.0640478	-0.672273	0.50141	0.701578
MHPELY-RXN	(expasy) 4-hydroxy-2-oxovalerate aldolase [4.1.3.39]	-0.00418864	0.0613031	-0.0683267	0.945526	0.973505
ISPH2-RXN	(expasy) 4-hydroxy-3-methylbut-2-enyl diphosphate reductase [1.17.7.4]	0.0488901	0.0643232	0.76007	0.447213	0.662115
RXN-8890	(expasy) 4-hydroxybutanoyl-CoA dehydratase [4.2.1.120]	-0.145312	0.0640228	-2.26968	0.0232267	0.147868
4.1.1.83-RXN	(expasy) 4-hydroxyphenylacetate decarboxylase [4.1.1.83]	0.189136	0.063087	2.99802	0.00271744	0.0675069
RXN-14014	(expasy) 4-hydroxy-tetrahydrodipicolinate reductase [1.17.1.8]	0.113242	0.063892	1.77239	0.076329	0.266212
DIHYDRODIPICSYN-RXN	(expasy) 4-hydroxy-tetrahydrodipicolinate synthase [4.3.3.7]	0.144707	0.065817	2.19863	0.0279041	0.157498
RXN-13179	(expasy) 4-hydroxythreonine-4-phosphate dehydrogenase [1.1.1.262]	0.0142271	0.0596995	0.238311	0.81164	0.902297
RXN-12977	(expasy) 4-O-beta-D-mannosyl-D-glucose phosphorylase [2.4.1.281]	0.117228	0.0615115	1.90578	0.0566785	0.232628
RXN-2463	(expasy) 4-oxalmesaconate hydratase [4.2.1.83]	-0.032686	0.0699193	-0.467483	0.640155	0.797622
ERYTHRON4PDEHYDROG-RXN	(expasy) 4-phosphoerythronate dehydrogenase [1.1.1.290]	0.0992426	0.0616412	1.61001	0.107397	0.310989
RXN-15047	(expasy) 5' to 3' exodeoxyribonuclease (nucleoside 3'-phosphate-forming) [3.1.12.1]	0.161204	0.0646788	2.49238	0.0126891	0.124217
RXN0-743	(expasy) 5-(carboxyamino)imidazole ribonucleotide mutase [5.4.99.18]	-0.0218028	0.0635476	-0.343094	0.731528	0.855271
RIBOFLAVINSYNREDUC-RXN	(expasy) 5-amino-6-(5-phosphoribosylamino)uracil reductase [1.1.1.193]	0.101329	0.064235	1.57748	0.114686	0.317637
5-DEHYDRO-2-DEOXYGLUCONOKINASE-RXN	(expasy) 5-dehydro-2-deoxygluconokinase [2.7.1.92]	0.133352	0.0628932	2.12029	0.033982	0.176906
5.3.1.17-RXN	(expasy) 5-dehydro-4-deoxy-D-glucuronate isomerase [5.3.1.17]	0.148019	0.0663155	2.23204	0.0256124	0.153026
RXN0-3741	(expasy) 5'-deoxynucleotidase [3.1.3.89]	-0.010927	0.0605083	-0.180587	0.856692	0.9246
5-FORMYL-THF-CYCLO-LIGASE-RXN	(expasy) 5-formyltetrahydrofolate cyclo-ligase [6.3.3.2]	0.198681	0.0683694	2.90599	0.00366092	0.0797518
HOMOCYSMET-RXN	(expasy) 5-methyltetrahydropteroyltriglutamate--homocysteine S-methyltransferase [2.1.1.14]	0.0442846	0.0631313	0.701468	0.483011	0.690912
RXN-5841	(expasy) 5'-nucleotidase [3.1.3.5]	0.059642	0.0620276	0.96154	0.336281	0.5712
5-OXOPROLINASE-ATP-HYDROLYSING-RXN	(expasy) 5-oxoprolinase (ATP-hydrolyzing) [3.5.2.9]	0.103069	0.0624151	1.65135	0.0986673	0.299171
1.5.1.34-RXN	(expasy) 6,7-dihydropteridine reductase [1.5.1.34]	-0.0793195	0.0640825	-1.23777	0.215801	0.446561
LUMAZINESYN-RXN	(expasy) 6,7-dimethyl-8-ribityllumazine synthase [2.5.1.78]	0.122777	0.0658378	1.86484	0.0622041	0.238057
RXN-14377	(expasy) 6-aminohexanoate-oligomer exohydrolase [3.5.1.46]	0.0204076	0.062279	0.32768	0.743153	0.863962
6-CARBOXYHEXANOATE--COA-LIGASE-RXN	(expasy) 6-carboxyhexanoate--CoA ligase [6.2.1.14]	0.201669	0.0657819	3.06572	0.00217149	0.0621686
RXN0-5507	(expasy) 6-carboxytetrahydropterin synthase [4.1.2.50]	0.103443	0.0676738	1.52855	0.126376	0.336281
6-HYDROXYNICOTINATE-REDUCTASE-RXN	(expasy) 6-hydroxynicotinate reductase [1.3.7.1]	0.0126884	0.0631466	0.200935	0.84075	0.912857
6-PHOSPHO-BETA-GLUCOSIDASE-RXN	(expasy) 6-phospho-beta-glucosidase [3.2.1.86]	-0.158153	0.0600253	-2.63478	0.00841925	0.109373
6PFRUCTPHOS-RXN	(expasy) 6-phosphofructokinase [2.7.1.11]	0.118428	0.0641617	1.84578	0.0649244	0.243209
6PGLUCONOLACT-RXN	(expasy) 6-phosphogluconolactonase [3.1.1.31]	0.0279679	0.0626564	0.446369	0.655331	0.806211
4.2.3.12-RXN	(expasy) 6-pyruvoyltetrahydropterin synthase [4.2.3.12]	0.0025856	0.0635268	0.040701	0.967534	0.982099
RXN-19230	(expasy) 7,8-didemethyl-8-hydroxy-5-deazariboflavin synthase [4.3.1.32]	-0.0488783	0.0666238	-0.733646	0.463165	0.675428
RXN0-6575	(expasy) 7-carboxy-7-deazaguanine synthase [4.3.99.3]	0.151389	0.0692462	2.18625	0.0287974	0.160019
RXN-12093	(expasy) 7-cyano-7-deazaguanine synthase [6.3.4.20]	0.0142522	0.065005	0.219248	0.826457	0.903678
7KAPSYN-RXN	(expasy) 8-amino-7-oxononanoate synthase [2.3.1.47]	0.125011	0.0644621	1.93929	0.0524657	0.229137
RXN-11396	(expasy) 8-oxo-dGTP diphosphatase [3.6.1.55]	0.090053	0.0641914	1.40288	0.160651	0.387534
3.6.3.30-RXN	(expasy) ABC-type Fe(3+) transporter [7.2.2.7]	-0.00924364	0.0621023	-0.148845	0.881676	0.93517
ABC-27-RXN	(expasy) ABC-type phosphate transporter [7.3.2.1]	-0.0444603	0.0626017	-0.710209	0.477574	0.690046
3.6.3.28-RXN	(expasy) ABC-type phosphonate transporter [7.3.2.2]	-0.0955007	0.0616085	-1.55012	0.121112	0.329798
ACETALD-DEHYDROG-RXN	(expasy) Acetaldehyde dehydrogenase (acetylating) [1.2.1.10]	-0.100471	0.06109	-1.64464	0.100044	0.299903
ACECOATRANS-RXN	(expasy) Acetate CoA-transferase [2.8.3.8]	0.0618388	0.0649071	0.952728	0.340728	0.573687
ACETATE--COA-LIGASE-RXN	(expasy) Acetate--CoA ligase [6.2.1.1]	0.201667	0.0640088	3.15061	0.0016293	0.0536531
ACETOLACTATE-DECARBOXYLASE-RXN	(expasy) Acetolactate decarboxylase [4.1.1.5]	-0.00581154	0.0607519	-0.0956603	0.92379	0.963914
ACETOLACTSYN-RXN	(expasy) Acetolactate synthase [2.2.1.6]	0.0170049	0.0655796	0.259302	0.795403	0.893881
KETOACYLCOATHIOL-RXN	(expasy) Acetyl-CoA C-acyltransferase [2.3.1.16]	0.161418	0.0612193	2.63672	0.00837117	0.109373
ACETYL-COA-CARBOXYLTRANSFER-RXN	(expasy) Acetyl-CoA carboxylase [6.4.1.2]	0.130959	0.0659542	1.98561	0.0470766	0.22073
RXN0-5055	(expasy) Acetyl-CoA carboxytransferase [2.1.3.15]	0.06038	0.0650589	0.928083	0.353364	0.58346
ACETYL-COA-HYDROLASE-RXN	(expasy) Acetyl-CoA hydrolase [3.1.2.1]	0.0428259	0.0618527	0.692385	0.488695	0.692459
RXN-13274	(expasy) acetylgalactosaminyltransferase [2.4.1.290]	0.0545755	0.0615407	0.886821	0.375176	0.602658
RXN-11029	(expasy) acetylglucosaminyltransferase [2.4.1.227]	0.100681	0.0630901	1.59582	0.110528	0.312392
ACETYLGLUTKIN-RXN	(expasy) Acetylglutamate kinase [2.7.2.8]	0.0908236	0.0657854	1.3806	0.167401	0.390638
ACETYLORNDEACET-RXN	(expasy) Acetylornithine deacetylase [3.5.1.16]	0.0979144	0.060929	1.60703	0.108049	0.312239
ACETYLORNTRANSAM-RXN	(expasy) Acetylornithine transaminase [2.6.1.11]	0.163141	0.0658669	2.47683	0.0132556	0.124217
3.1.1.72-RXN	(expasy) Acetylxylan esterase [3.1.1.72]	-0.0735796	0.059724	-1.23199	0.217952	0.448575
ACID-PHOSPHATASE-RXN	(expasy) Acid phosphatase [3.1.3.2]	-0.24016	0.06565	-3.65819	0.000254008	0.0272798
RXN-14047	(expasy) Aconitate hydratase [4.2.1.3]	0.0137972	0.0620253	0.222445	0.823968	0.903678
ACYLGPEACYLTRANS-RXN	(expasy) Acyl-[acyl-carrier-protein]--phospholipid O-acyltransferase [2.3.1.40]	0.0017539	0.0668403	0.0262402	0.979066	0.986029
RXN-20789	(expasy) Acyl-[acyl-carrier-protein]--UDP-N-acetylglucosamine O-acyltransferase [2.3.1.129]	0.215516	0.0658967	3.27051	0.00107355	0.0510324
3.1.1.23-RXN	(expasy) Acylglycerol lipase [3.1.1.23]	0.0512856	0.0626761	0.818265	0.413206	0.634642
ACYLPHOSPHATASE-RXN	(expasy) Acylphosphatase [3.6.1.7]	-0.0680591	0.0619898	-1.09791	0.272244	0.507829
ADENINE-DEAMINASE-RXN	(expasy) Adenine deaminase [3.5.4.2]	-0.020399	0.0606494	-0.336343	0.736612	0.858151
ADENPRIBOSYLTRAN-RXN	(expasy) Adenine phosphoribosyltransferase [2.4.2.7]	0.0464723	0.0633396	0.7337	0.463131	0.675428
ADENODEAMIN-RXN	(expasy) Adenosine deaminase [3.5.4.4]	-0.145577	0.0630999	-2.30708	0.0210502	0.139846
RXN-11714	(expasy) Adenosyl-chloride synthase [2.5.1.94]	0.104988	0.0602277	1.74319	0.0813009	0.2741
RXN-16788	(expasy) Adenosylcobalamin/alpha-ribazole phosphatase [3.1.3.73]	-0.177636	0.062847	-2.82648	0.0047063	0.0918798
2.7.1.156-RXN	(expasy) Adenosylcobinamide kinase [2.7.1.156]	0.0379487	0.0629688	0.602658	0.546736	0.733893
COBALAMIN5PSYN-RXN	(expasy) Adenosylcobinamide-GDP ribazoletransferase [2.7.8.26]	0.00764144	0.0613424	0.12457	0.900864	0.946308
COBINPGUANYLYLTRANS-RXN	(expasy) Adenosylcobinamide-phosphate guanylyltransferase [2.7.7.62]	0.0274709	0.0654125	0.419964	0.674511	0.815114
ADENOSYLHOMOCYSTEINASE-RXN	(expasy) Adenosylhomocysteinase [3.3.1.1]	-0.00437608	0.0612323	-0.0714669	0.943026	0.973239
ADENOSYLHOMOCYSTEINE-NUCLEOSIDASE-RXN	(expasy) Adenosylhomocysteine nucleosidase [3.2.2.9]	0.00995106	0.0625927	0.158981	0.873684	0.930878
SAMDECARB-RXN	(expasy) Adenosylmethionine decarboxylase [4.1.1.50]	0.0652958	0.0600958	1.08653	0.277246	0.512506
DAPASYN-RXN	(expasy) Adenosylmethionine--8-amino-7-oxononanoate transaminase [2.6.1.62]	0.213986	0.0640702	3.33987	0.000838165	0.0452897
ADENYLATECYC-RXN	(expasy) Adenylate cyclase [4.6.1.1]	0.0252281	0.0599619	0.420735	0.673948	0.815114
ADENYL-KIN-RXN	(expasy) Adenylate kinase [2.7.4.3]	0.0859999	0.0620108	1.38685	0.165487	0.390638
AICARSYN-RXN	(expasy) Adenylosuccinate lyase [4.3.2.2]	0.0149898	0.0655592	0.228646	0.819144	0.902297
ADENYLOSUCCINATE-SYNTHASE-RXN	(expasy) Adenylosuccinate synthase [6.3.4.4]	0.0260143	0.0636752	0.408547	0.682872	0.819447
ADENYLYLSULFKIN-RXN	(expasy) Adenylyl-sulfate kinase [2.7.1.25]	0.0017186	0.0617771	0.0278193	0.977806	0.985462
RXN-13141	(expasy) ADP-dependent NAD(P)H-hydrate dehydratase [4.2.1.136]	0.135015	0.0653808	2.06506	0.0389174	0.195337
5.1.3.20-RXN	(expasy) ADP-glyceromanno-heptose 6-epimerase [5.1.3.20]	-0.00569391	0.0624462	-0.091181	0.927349	0.964824
3.2.2.24-RXN	(expasy) ADP-ribosyl-[dinitrogen reductase] hydrolase [3.2.2.24]	0.100061	0.0646299	1.54821	0.121571	0.330126
AGMATIN-RXN	(expasy) Agmatinase [3.5.3.11]	0.0320057	0.0617778	0.518079	0.604403	0.773112
AGMATINE-DEIMINASE-RXN	(expasy) Agmatine deiminase [3.5.3.12]	0.014687	0.063213	0.232342	0.816272	0.902297
ALANINE-DEHYDROGENASE-RXN	(expasy) Alanine dehydrogenase [1.4.1.1]	0.191242	0.0590682	3.23764	0.00120523	0.0510324
ALARACECAT-RXN	(expasy) Alanine racemase [5.1.1.1]	0.127282	0.0647154	1.9668	0.0492064	0.22454
ALANINE-AMINOTRANSFERASE-RXN	(expasy) Alanine transaminase [2.6.1.2]	-0.0250261	0.0610677	-0.409809	0.681946	0.81903
ALANINE--GLYOXYLATE-AMINOTRANSFERASE-RXN	(expasy) Alanine--glyoxylate transaminase [2.6.1.44]	-0.085239	0.0656622	-1.29814	0.194238	0.418235
ALANINE--TRNA-LIGASE-RXN	(expasy) Alanine--tRNA ligase [6.1.1.7]	0.0683631	0.0625564	1.09282	0.274472	0.508707
RXN-14310	(expasy) Albonoursin synthase [1.3.3.13]	0.0678306	0.0632743	1.07201	0.283716	0.519718
ALCOHOL-DEHYDROGENASE-NADPORNOP+-RXN	(expasy) Alcohol dehydrogenase (NADP(+)) [1.1.1.2]	-0.0502477	0.0626707	-0.801773	0.422684	0.641502
ALCOHOL-DEHYDROG-GENERIC-RXN	(expasy) Alcohol dehydrogenase [1.1.1.1]	-0.114669	0.0595699	-1.92495	0.0542359	0.229137
1.2.99.7-RXN	(expasy) Aldehyde dehydrogenase (FAD-independent) [1.2.99.7]	-0.0256218	0.0653283	-0.392201	0.69491	0.82619
ALDHDEHYDROG-RXN	(expasy) Aldehyde dehydrogenase (NAD(+)) [1.2.1.3]	-0.0526966	0.0612383	-0.860517	0.389504	0.613501
1.2.7.5-RXN	(expasy) Aldehyde ferredoxin oxidoreductase [1.2.7.5]	0.0653499	0.0617688	1.05797	0.290067	0.526583
ALDOSE-1-EPIMERASE-RXN	(expasy) Aldose 1-epimerase [5.1.3.3]	0.101178	0.0640629	1.57935	0.114255	0.317637
RXN-12078	(expasy) Aldose reductase [1.1.1.21]	0.00704201	0.0617815	0.113983	0.909252	0.952998
3.5.5.7-RXN	(expasy) Aliphatic nitrilase [3.5.5.7]	-0.125979	0.0653799	-1.92688	0.0539951	0.229137
ALKAPHOSPHA-RXN	(expasy) Alkaline phosphatase [3.1.3.1]	0.0908227	0.0611114	1.48618	0.137231	0.352028
ALLANTOINASE-RXN	(expasy) Allantoinase [3.5.2.5]	0.028975	0.0604167	0.479587	0.631521	0.790069
RXN-8992	(expasy) All-trans-octaprenyl-diphosphate synthase [2.5.1.90]	0.0498716	0.0608242	0.819929	0.412256	0.634642
1.3.99.23-RXN	(expasy) All-trans-retinol 13,14-reductase [1.3.99.23]	0.103026	0.0610143	1.68855	0.0913062	0.29186
TRE6PHYDRO-RXN	(expasy) Alpha,alpha-phosphotrehalase [3.2.1.93]	-0.014747	0.0614875	-0.239837	0.810457	0.902297
TREHALA-RXN	(expasy) Alpha,alpha-trehalase [3.2.1.28]	0.0320936	0.0646432	0.496473	0.61956	0.781209
3.2.1.1-RXN	(expasy) Alpha-amylase [3.2.1.1]	0.0566044	0.0610933	0.926523	0.354174	0.58346
RXN-12402	(expasy) Alpha-D-xyloside xylohydrolase [3.2.1.177]	0.0315866	0.0622849	0.507131	0.612063	0.77699
ALPHAGALACTOSID-RXN	(expasy) Alpha-galactosidase [3.2.1.22]	0.0898108	0.0656875	1.36724	0.171549	0.39434
MALTODEXGLUCOSID-RXN	(expasy) Alpha-glucosidase [3.2.1.20]	-0.00175242	0.0616127	-0.0284425	0.977309	0.985462
3.2.1.139-RXN	(expasy) Alpha-glucuronidase [3.2.1.139]	0.0784048	0.0594932	1.31788	0.187544	0.407255
ALPHA-L-FUCOSIDASE-RXN	(expasy) Alpha-L-fucosidase [3.2.1.51]	0.0465363	0.0614065	0.75784	0.448547	0.662297
3.2.1.40-RXN	(expasy) Alpha-L-rhamnosidase [3.2.1.40]	0.0733324	0.0632987	1.15851	0.246655	0.478427
3.2.1.24-RXN	(expasy) Alpha-mannosidase [3.2.1.24]	-0.0848265	0.0638944	-1.3276	0.184309	0.407169
3.2.1.49-RXN	(expasy) Alpha-N-acetylgalactosaminidase [3.2.1.49]	0.149036	0.061519	2.42259	0.0154102	0.124217
3.2.1.50-RXN	(expasy) Alpha-N-acetylglucosaminidase [3.2.1.50]	-0.0300221	0.0639499	-0.469464	0.638738	0.796879
ALTRODEHYDRAT-RXN	(expasy) Altronate dehydratase [4.2.1.7]	0.0178755	0.0623847	0.286536	0.774468	0.881857
ISOCITRATE-DEHYDROGENASE-NAD+-RXN	(expasy) AMBIGUOUS [1.1.1.286; 1.1.1.41]	0.116112	0.0635546	1.82697	0.0677043	0.248366
D-ASPARTATE-OXIDASE-RXN	(expasy) AMBIGUOUS [1.4.3.1; 1.4.3.15]	-0.000831068	0.0626323	-0.013269	0.989413	0.991621
ACETYL-COA-ACETYLTRANSFER-RXN	(expasy) AMBIGUOUS [2.3.1.16; 2.3.1.9]	0.0286857	0.0647935	0.442724	0.657965	0.807983
3-OXOACYL-ACP-SYNTH-BASE-RXN	(expasy) AMBIGUOUS [2.3.1.179; 2.3.1.41]	0.0846296	0.068219	1.24056	0.21477	0.446561
RXN66-610	(expasy) AMBIGUOUS [2.3.1.85; 2.3.1.86]	0.0608524	0.0658728	0.923787	0.355597	0.58346
CITSYN-RXN	(expasy) AMBIGUOUS [2.3.3.1; 2.3.3.16]	0.0618633	0.0639663	0.967123	0.333483	0.570304
RXN-19947	(expasy) AMBIGUOUS [2.4.1.25; 3.2.1.33]	-0.073944	0.0628255	-1.17697	0.239206	0.46924
RXN0-5199	(expasy) AMBIGUOUS [2.4.2.1; 2.4.2.15]	0.0900129	0.0631931	1.42441	0.154328	0.378319
URPHOS-RXN	(expasy) AMBIGUOUS [2.4.2.2; 2.4.2.3]	0.0136645	0.061938	0.220615	0.825392	0.903678
THYM-PHOSPH-RXN	(expasy) AMBIGUOUS [2.4.2.2; 2.4.2.4]	-0.0274341	0.0609538	-0.45008	0.652653	0.804109
BRANCHED-CHAINAMINOTRANSFERLEU-RXN	(expasy) AMBIGUOUS [2.6.1.42; 2.6.1.6]	0.0737369	0.0616629	1.19581	0.231772	0.463544
RXN0-1863	(expasy) AMBIGUOUS [2.6.1.87; 2.6.1.92]	0.31815	0.0632423	5.03065	4.89e-07	0.00069217
GLUCOKIN-RXN	(expasy) AMBIGUOUS [2.7.1.1; 2.7.1.2]	0.062927	0.0615441	1.02247	0.306559	0.542371
DURIDKI-RXN	(expasy) AMBIGUOUS [2.7.1.145; 2.7.1.21]	0.0259963	0.0611156	0.425364	0.670572	0.812953
DEOXYGLUCONOKIN-RXN	(expasy) AMBIGUOUS [2.7.1.178; 2.7.1.45]	0.115242	0.06278	1.83565	0.0664098	0.245274
2.7.10.1-RXN	(expasy) AMBIGUOUS [2.7.10.1; 2.7.10.2; 2.7.12.1]	-0.0232997	0.0607975	-0.383234	0.701546	0.830593
PROTEIN-KINASE-RXN	(expasy) AMBIGUOUS [2.7.11.1; 2.7.11.12; 2.7.11.13; 2.7.11.17; 2.7.11.21; 2.7.11.22; 2.7.12.1]	-0.0962539	0.0688078	-1.39888	0.161849	0.387882
PROPKIN-RXN	(expasy) AMBIGUOUS [2.7.2.1; 2.7.2.14; 2.7.2.15; 2.7.2.7]	-0.0310497	0.0633098	-0.490442	0.623821	0.785116
ACETATEKIN-RXN	(expasy) AMBIGUOUS [2.7.2.1; 2.7.2.15]	0.1349	0.0631229	2.1371	0.0325897	0.172835
BUTYRATE-KINASE-RXN	(expasy) AMBIGUOUS [2.7.2.14; 2.7.2.7]	-0.0869444	0.0597526	-1.45507	0.145649	0.367627
DTMPKI-RXN	(expasy) AMBIGUOUS [2.7.4.12; 2.7.4.13; 2.7.4.9]	0.153407	0.0631976	2.42741	0.0152069	0.124217
RXN-12002	(expasy) AMBIGUOUS [2.7.4.14; 2.7.4.22]	0.113325	0.060547	1.87169	0.0612494	0.237118
RXN-11832	(expasy) AMBIGUOUS [2.7.4.14; 2.7.4.25]	0.153513	0.0665678	2.30612	0.0211041	0.139846
GLUC1PURIDYLTRANS-RXN	(expasy) AMBIGUOUS [2.7.7.64; 2.7.7.9]	0.139765	0.0608263	2.29777	0.0215751	0.141437
R11-RXN	(expasy) AMBIGUOUS [2.8.3.1; 2.8.3.8]	0.0618388	0.0649071	0.952728	0.340728	0.573687
TRIACYLGLYCEROL-LIPASE-RXN	(expasy) AMBIGUOUS [3.1.1.3; 3.1.1.34]	-0.124193	0.0614692	-2.0204	0.0433414	0.208746
THYMIDYLATE-5-PHOSPHATASE-RXN	(expasy) AMBIGUOUS [3.1.3.35; 3.1.3.89]	-0.0108606	0.0604852	-0.179558	0.857499	0.924767
RXN-14026	(expasy) AMBIGUOUS [3.1.3.5; 3.1.3.91]	0.0596299	0.0620274	0.961348	0.336377	0.5712
RXN-7607	(expasy) AMBIGUOUS [3.1.3.5; 3.1.3.99]	0.0596299	0.0620274	0.961348	0.336377	0.5712
3.2.1.80-RXN	(expasy) AMBIGUOUS [3.2.1.153; 3.2.1.80]	-0.0600979	0.0614151	-0.978553	0.327801	0.566747
RXN-14021	(expasy) AMBIGUOUS [3.2.1.179; 3.2.1.180]	0.0530266	0.060139	0.881734	0.377921	0.602658
RXN-14574	(expasy) AMBIGUOUS [3.2.1.190; 3.2.1.40]	0.0733324	0.0632987	1.15851	0.246655	0.478427
QUERCITRINASE-RXN	(expasy) AMBIGUOUS [3.2.1.40; 3.2.1.66]	0.0733324	0.0632987	1.15851	0.246655	0.478427
3.4.11.1-RXN	(expasy) AMBIGUOUS [3.4.11.1; 3.4.11.9]	0.0325199	0.0633294	0.513504	0.607599	0.776498
3.4.11.2-RXN	(expasy) AMBIGUOUS [3.4.11.14; 3.4.11.2]	-0.021004	0.0612577	-0.34288	0.731689	0.855271
RXN-18719	(expasy) AMBIGUOUS [3.4.11.15; 3.4.11.6]	0.0226535	0.0619032	0.36595	0.714402	0.843698
3.4.17.8-RXN	(expasy) AMBIGUOUS [3.4.16.4; 3.4.17.8]	0.0782199	0.0632409	1.23686	0.216141	0.446561
ASPARAGHYD-RXN	(expasy) AMBIGUOUS [3.5.1.1; 3.5.1.38]	-0.00309847	0.060819	-0.0509457	0.959369	0.97962
RXN-13072	(expasy) AMBIGUOUS [3.5.1.111; 3.5.1.3]	0.0940089	0.0616352	1.52525	0.127197	0.337287
GLUTAMIN-RXN	(expasy) AMBIGUOUS [3.5.1.2; 3.5.1.38]	0.0126239	0.0635693	0.198585	0.842587	0.912857
DCTP-PYROPHOSPHATASE-RXN	(expasy) AMBIGUOUS [3.6.1.12; 3.6.1.65; 3.6.1.9]	-0.053287	0.0683691	-0.779401	0.435744	0.655003
RXN0-1441	(expasy) AMBIGUOUS [3.6.1.13; 3.6.1.53]	0.0465468	0.062403	0.745907	0.455724	0.670098
DUTP-PYROP-RXN	(expasy) AMBIGUOUS [3.6.1.23; 3.6.1.9]	0.120206	0.062471	1.92419	0.0543311	0.229137
RXN0-383	(expasy) AMBIGUOUS [3.6.1.65; 3.6.1.9]	-0.0535709	0.0683687	-0.783559	0.433299	0.652714
RXN0-6382	(expasy) AMBIGUOUS [3.6.1.66; 3.6.1.9]	0.117278	0.0621172	1.88801	0.0590243	0.233459
2-HALOACID-DEHALOGENASE-RXN	(expasy) AMBIGUOUS [3.8.1.10; 3.8.1.2]	-0.0891086	0.0645159	-1.38119	0.167221	0.390638
KDPGALDOL-RXN	(expasy) AMBIGUOUS [4.1.2.14; 4.1.2.55]	0.174178	0.0631485	2.75823	0.00581162	0.0994932
DEHYDDEOXPHOSGALACT-ALDOL-RXN	(expasy) AMBIGUOUS [4.1.2.21; 4.1.2.55]	0.0617545	0.0642865	0.960614	0.336746	0.5712
THREONINE-ALDOLASE-RXN	(expasy) AMBIGUOUS [4.1.2.48; 4.1.2.5]	-0.0499386	0.0611067	-0.817236	0.413794	0.634642
GLUCONATE-DEHYDRATASE-RXN	(expasy) AMBIGUOUS [4.2.1.140; 4.2.1.39]	0.110713	0.0626375	1.76752	0.077142	0.266422
GALACTONDEHYDRAT-RXN	(expasy) AMBIGUOUS [4.2.1.140; 4.2.1.6]	0.132134	0.0614334	2.15086	0.0314874	0.16825
4.2.2.19-RXN	(expasy) AMBIGUOUS [4.2.2.19; 4.2.2.20]	0.189806	0.0682796	2.77983	0.00543873	0.0994932
DNA-LIGASE-NAD+-RXN	(expasy) AMBIGUOUS [6.5.1.2; 6.5.1.6]	0.135432	0.0641504	2.11117	0.0347577	0.179624
PYRAZIN-RXN	(expasy) Amidase [3.5.1.4]	-0.0956142	0.0643786	-1.48519	0.137495	0.352066
PRPPAMIDOTRANS-RXN	(expasy) Amidophosphoribosyltransferase [2.4.2.14]	-0.0524054	0.063794	-0.821478	0.411374	0.634642
N-ACETYLTRANSFER-RXN	(expasy) Amino-acid N-acetyltransferase [2.3.1.1]	0.218235	0.068337	3.19351	0.00140555	0.0510324
AMINOCYL-TRNA-HYDROLASE-RXN	(expasy) Aminoacyl-tRNA hydrolase [3.1.1.29]	0.144952	0.0638924	2.26869	0.0232871	0.147868
PABASYN-RXN	(expasy) Aminodeoxychorismate synthase [2.6.1.85]	-0.104774	0.0632752	-1.65584	0.0977544	0.29873
AMINOGLYCOSIDE-N3-ACETYLTRANSFERASE-RXN	(expasy) Aminoglycoside N(3)-acetyltransferase [2.3.1.81]	0.0679793	0.0618933	1.09833	0.27206	0.507829
GCVT-RXN	(expasy) Aminomethyltransferase [2.1.2.10]	0.114901	0.060636	1.89493	0.058102	0.233325
3.4.11.6-RXN	(expasy) Aminopeptidase B [3.4.11.6]	0.0226535	0.0619032	0.36595	0.714402	0.843698
3.4.11.24-RXN	(expasy) Aminopeptidase S [3.4.11.24]	-0.0284834	0.0619547	-0.459746	0.645699	0.801007
RXN-12613	(expasy) Aminopyrimidine aminohydrolase [3.5.99.2]	-0.12172	0.0651679	-1.86779	0.0617914	0.237118
AMP-NUCLEOSID-RXN	(expasy) AMP nucleosidase [3.2.2.4]	-0.0941665	0.0625563	-1.50531	0.132245	0.342122
RXN-14699	(expasy) AMP phosphorylase [2.4.2.57]	0.0737078	0.0683349	1.07863	0.280755	0.516968
1.2.7.4-RXN	(expasy) Anaerobic carbon-monoxide dehydrogenase [1.2.7.4]	-0.0178791	0.0614336	-0.291032	0.771027	0.880884
RXN0-4621	(expasy) Anhydro-N-acetylmuramic acid kinase [2.7.1.170]	-0.000461463	0.0609984	-0.00756516	0.993964	0.994666
RXN-13966	(expasy) Anthocyanidin 3-O-glucoside 5-O-glucosyltransferase [2.4.1.298]	-0.0837993	0.0628435	-1.33346	0.18238	0.405417
PRTRANS-RXN	(expasy) Anthranilate phosphoribosyltransferase [2.4.2.18]	0.0851439	0.0643872	1.32237	0.186044	0.407169
ANTHRANSYN-RXN	(expasy) Anthranilate synthase [4.1.3.27]	0.0953601	0.0633214	1.50597	0.132075	0.342122
3.2.1.99-RXN	(expasy) Arabinan endo-1,5-alpha-L-arabinosidase [3.2.1.99]	0.154129	0.0624586	2.4677	0.0135984	0.124217
3.2.1.89-RXN	(expasy) Arabinogalactan endo-beta-1,4-galactanase [3.2.1.89]	0.1314	0.0639655	2.05423	0.0399532	0.198504
DARAB5PISOM-RXN	(expasy) Arabinose-5-phosphate isomerase [5.3.1.13]	0.0933176	0.0620177	1.50469	0.132403	0.342122
ARGINASE-RXN	(expasy) Arginase [3.5.3.1]	-0.0909404	0.0613049	-1.48341	0.137965	0.352255
ARGDECARBOX-RXN	(expasy) Arginine decarboxylase [4.1.1.19]	0.111696	0.0625307	1.78626	0.0740579	0.260213
ARGININE-DEIMINASE-RXN	(expasy) Arginine deiminase [3.5.3.6]	-0.145384	0.0607289	-2.39399	0.0166662	0.124865
ARGININE--TRNA-LIGASE-RXN	(expasy) Arginine--tRNA ligase [6.1.1.19]	0.114326	0.0627263	1.82261	0.0683626	0.249268
ARGSUCCINLYA-RXN	(expasy) Argininosuccinate lyase [4.3.2.1]	0.171323	0.0656404	2.61002	0.00905368	0.110058
ARGSUCCINSYN-RXN	(expasy) Argininosuccinate synthase [6.3.4.5]	0.0253867	0.0632631	0.401288	0.688208	0.822365
CARBOXYCYCLOHEXADIENYL-DEHYDRATASE-RXN	(expasy) Arogenate dehydratase [4.2.1.91]	-0.0369379	0.0637783	-0.57916	0.562481	0.748565
CYCLOHEXADIENYL-DEHYDROGENASE-RXN	(expasy) Arogenate dehydrogenase [1.3.1.43]	-0.0716631	0.0634618	-1.12923	0.2588	0.490936
RXN-15200	(expasy) Aromatic-amino-acid transaminase [2.6.1.57]	0.080576	0.0620856	1.29782	0.194349	0.418235
RXN-982	(expasy) Arsenate reductase (glutathione/glutaredoxin) [1.20.4.1]	0.12474	0.0656328	1.90057	0.0573583	0.232668
RXN0-5141	(expasy) Aryl-alcohol dehydrogenase (NADP(+)) [1.1.1.91]	-0.0553224	0.0631384	-0.876207	0.380917	0.602658
ARYL-ALCOHOL-DEHYDROGENASE-RXN	(expasy) Aryl-alcohol dehydrogenase [1.1.1.90]	-0.0289414	0.0662894	-0.436592	0.662407	0.81069
ARYLAMINE-N-ACETYLTRANSFERASE-RXN	(expasy) Arylamine N-acetyltransferase [2.3.1.5]	0.0912541	0.0624774	1.46059	0.144127	0.365741
ARYLFORMAMIDASE-RXN	(expasy) Arylformamidase [3.5.1.9]	-0.0060123	0.0627885	-0.0957548	0.923715	0.963914
ARYLSULFAT-RXN	(expasy) Arylsulfatase (type I) [3.1.6.1]	0.112569	0.0609435	1.84711	0.0647314	0.243209
ASNSYNB-RXN	(expasy) Asparagine synthase (glutamine-hydrolyzing) [6.3.5.4]	-0.0605583	0.0621564	-0.974288	0.329914	0.567628
ASPARAGINE--TRNA-LIGASE-RXN	(expasy) Asparagine--tRNA ligase [6.1.1.22]	-0.0626365	0.0626732	-0.999416	0.317593	0.555318
6.3.5.6-RXN	(expasy) Asparaginyl-tRNA synthase (glutamine-hydrolyzing) [6.3.5.6]	0.0655911	0.0613101	1.06982	0.284698	0.520843
ASPDECARBOX-RXN	(expasy) Aspartate 1-decarboxylase [4.1.1.11]	0.142318	0.0646676	2.20076	0.0277528	0.157498
ASPARTASE-RXN	(expasy) Aspartate ammonia-lyase [4.3.1.1]	0.200139	0.061488	3.25493	0.00113419	0.0510324
ASPCARBTRANS-RXN	(expasy) Aspartate carbamoyltransferase [2.1.3.2]	-0.0360836	0.0631456	-0.571434	0.567705	0.74918
1.4.1.21-RXN	(expasy) Aspartate dehydrogenase [1.4.1.21]	0.0690887	0.0689328	1.00226	0.316217	0.555318
ASPARTATEKIN-RXN	(expasy) Aspartate kinase [2.7.2.4]	0.0551874	0.0641259	0.860611	0.389453	0.613501
ASPARTATE-RACEMASE-RXN	(expasy) Aspartate racemase [5.1.1.13]	-0.0763835	0.0618081	-1.23582	0.216526	0.446561
ASPAMINOTRANS-RXN	(expasy) Aspartate transaminase [2.6.1.1]	0.136838	0.0618249	2.21331	0.0268764	0.15726
ASNSYNA-RXN	(expasy) Aspartate--ammonia ligase [6.3.1.1]	0.0265439	0.0637152	0.416602	0.67697	0.816515
ASPARTATE-SEMIALDEHYDE-DEHYDROGENASE-RXN	(expasy) Aspartate-semialdehyde dehydrogenase [1.2.1.11]	0.0697217	0.0624907	1.11571	0.264545	0.498132
ASPARTATE--TRNA-LIGASE-RXN	(expasy) Aspartate--tRNA ligase [6.1.1.12]	0.0646797	0.0614479	1.05259	0.292527	0.529106
6.1.1.23-RXN	(expasy) Aspartate--tRNA(Asn) ligase [6.1.1.23]	0.21416	0.066853	3.20344	0.00135796	0.0510324
ASPARTOACYLASE-RXN	(expasy) Aspartoacylase [3.5.1.15]	0.190996	0.0692462	2.75822	0.00581165	0.0994932
ATP-PYROPHOSPHATASE-RXN	(expasy) ATP diphosphatase [3.6.1.8]	0.167449	0.0637365	2.6272	0.00860909	0.109824
ATPPHOSPHORIBOSYLTRANS-RXN	(expasy) ATP phosphoribosyltransferase [2.4.2.17]	0.141579	0.0641931	2.20552	0.0274174	0.157498
3.4.11.10-RXN	(expasy) Bacterial leucyl aminopeptidase [3.4.11.10]	0.0603624	0.0602676	1.00157	0.31655	0.555318
RXN-15294	(expasy) Bacterial non-heme ferritin [1.16.3.2]	0.135431	0.0615242	2.20127	0.0277168	0.157498
BENZOATE--COA-LIGASE-RXN	(expasy) Benzoate--CoA ligase [6.2.1.25]	0.0526302	0.0648724	0.811288	0.417201	0.63659
1.3.99.15-RXN	(expasy) Benzoyl-CoA reductase [1.3.7.8]	-0.167907	0.0625948	-2.68245	0.00730848	0.10799
RXN-863	(expasy) Benzylsuccinate synthase [4.1.99.11]	0.144135	0.0622563	2.31519	0.0206026	0.139846
RXN-15202	(expasy) Beta-1,4-mannooligosaccharide phosphorylase [2.4.1.319]	0.0945149	0.0596481	1.58454	0.113071	0.316625
2.4.1.144-RXN	(expasy) Beta-1,4-mannosyl-glycoprotein 4-beta-N-acetylglucosaminyltransferase [2.4.1.144]	0.172188	0.0632885	2.72068	0.00651475	0.10365
3.2.1.81-RXN	(expasy) Beta-agarase [3.2.1.81]	0.0260184	0.0640652	0.406124	0.684651	0.820772
RXN-12278	(expasy) Beta-amylase [3.2.1.2]	-0.0326987	0.0603187	-0.542098	0.587751	0.760745
RXN-10755	(expasy) Beta-D-galactosyl-(1->4)-L-rhamnose phosphorylase [2.4.1.247]	-0.0276227	0.0649207	-0.425484	0.670484	0.812953
RXN-9985	(expasy) Beta-fructofuranosidase [3.2.1.26]	-0.118445	0.0618132	-1.91618	0.0553423	0.229137
3.2.1.23-RXN	(expasy) Beta-galactosidase [3.2.1.23]	0.0888315	0.0641088	1.38564	0.165858	0.390638
3.2.1.21-RXN	(expasy) Beta-glucosidase [3.2.1.21]	0.0338825	0.0622081	0.544664	0.585984	0.760619
BETA-GLUCOSIDE-KINASE-RXN	(expasy) Beta-glucoside kinase [2.7.1.85]	-0.00538784	0.0616126	-0.0874471	0.930316	0.967201
BETA-GLUCURONID-RXN	(expasy) Beta-glucuronidase [3.2.1.31]	0.141387	0.0643537	2.19702	0.0280189	0.157498
1.21.4.4-RXN	(expasy) Betaine reductase [1.21.4.4]	0.166908	0.0603441	2.76594	0.00567593	0.0994932
RXN-6382	(expasy) Betaine-aldehyde dehydrogenase [1.2.1.8]	-0.0775216	0.0656897	-1.18012	0.237954	0.46924
2.3.1.41-RXN	(expasy) Beta-ketoacyl-[acyl-carrier-protein] synthase I [2.3.1.41]	-0.0548348	0.0625532	-0.876612	0.380698	0.602658
2.3.1.179-RXN	(expasy) Beta-ketoacyl-[acyl-carrier-protein] synthase II [2.3.1.179]	0.0846008	0.0682176	1.24016	0.214915	0.446561
2.3.1.180-RXN	(expasy) Beta-ketoacyl-[acyl-carrier-protein] synthase III [2.3.1.180]	0.0465461	0.0666019	0.698872	0.484632	0.691861
BETA-LACTAMASE-RXN	(expasy) Beta-lactamase [3.5.2.6]	0.0730235	0.0609113	1.19885	0.230586	0.463135
3.2.1.25-RXN	(expasy) Beta-mannosidase [3.2.1.25]	0.0025506	0.0647045	0.0394192	0.968556	0.982432
3.2.1.52-RXN	(expasy) Beta-N-acetylhexosaminidase [3.2.1.52]	0.0886382	0.0634843	1.39622	0.162648	0.387882
RXN-12323	(expasy) Beta-peptidyl aminopeptidase [3.4.11.25]	-0.0346928	0.0680204	-0.510036	0.610026	0.77699
BETA-PHOSPHOGLUCOMUTASE-RXN	(expasy) Beta-phosphoglucomutase [5.4.2.6]	0.0428934	0.0610512	0.702581	0.482317	0.690912
RXN-8124	(expasy) Beta-ribofuranosylphenol 5'-phosphate synthase [2.4.2.54]	-0.0817642	0.0645497	-1.26669	0.205267	0.435118
BIOTIN-CARBOXYL-RXN	(expasy) Biotin carboxylase [6.3.4.14]	0.0398581	0.0622404	0.64039	0.521919	0.716122
2.8.1.6-RXN	(expasy) Biotin synthase [2.8.1.6]	0.128596	0.0667173	1.92747	0.0539206	0.229137
BIOTINLIG-RXN	(expasy) Biotin--[biotin carboxyl-carrier protein] ligase [6.3.4.15]	-0.0823747	0.0620024	-1.32857	0.183989	0.407169
3.6.1.41-RXN	(expasy) Bis(5'-nucleosyl)-tetraphosphatase (symmetrical) [3.6.1.41]	0.0722399	0.0610261	1.18376	0.23651	0.46924
3.4.22.40-RXN	(expasy) Bleomycin hydrolase [3.4.22.40]	-0.0911864	0.0605151	-1.50684	0.131853	0.342122
BRANCHED-CHAINAMINOTRANSFERILEU-RXN	(expasy) Branched-chain-amino-acid transaminase [2.6.1.42]	0.0737369	0.0616629	1.19581	0.231772	0.463544
2.8.3.9-RXN	(expasy) Butyrate--acetoacetate CoA-transferase [2.8.3.9]	0.0406422	0.0609332	0.666995	0.504775	0.704893
RXN-16702	(expasy) Caffeoyl-CoA reductase [1.3.1.108]	0.0621712	0.0636968	0.976048	0.329041	0.567628
CARBAMATE-KINASE-RXN	(expasy) Carbamate kinase [2.7.2.2]	-0.105866	0.0616959	-1.71594	0.0861739	0.284434
CARBPSYN-RXN	(expasy) Carbamoyl-phosphate synthase (glutamine-hydrolyzing) [6.3.5.5]	-0.00216044	0.064161	-0.0336722	0.973139	0.984071
CARBODEHYDRAT-RXN	(expasy) Carbonic anhydrase [4.2.1.1]	0.0400052	0.062333	0.641798	0.521004	0.71556
CARBOXYLESTERASE-RXN	(expasy) Carboxylesterase [3.1.1.1]	-0.0396396	0.0626829	-0.632383	0.527137	0.718408
RXN-9380	(expasy) Carboxynorspermidine decarboxylase [4.1.1.96]	0.0173546	0.0628982	0.275915	0.782613	0.884422
3.4.17.19-RXN	(expasy) Carboxypeptidase Taq [3.4.17.19]	0.0884929	0.065546	1.35009	0.176988	0.399067
RXN-14189	(expasy) Catalase [1.11.1.6]	-0.00100913	0.0610746	-0.0165229	0.986817	0.991016
TRNA-CYTIDYLYLTRANSFERASE-RXN	(expasy) CCA tRNA nucleotidyltransferase [2.7.7.72]	0.0432846	0.0612568	0.706609	0.479809	0.690912
PHOSPHAGLYPSYN-RXN	(expasy) CDP-diacylglycerol--glycerol-3-phosphate 1-phosphatidyltransferase [2.7.8.5]	0.0330925	0.0605947	0.546129	0.584977	0.760619
PHOSPHASERSYN-RXN	(expasy) CDP-diacylglycerol--serine O-phosphatidyltransferase [2.7.8.8]	-0.0673434	0.0626706	-1.07456	0.282571	0.518301
CDP-GLUCOSE-46-DEHYDRATASE-RXN	(expasy) CDP-glucose 4,6-dehydratase [4.2.1.45]	0.0859191	0.0634848	1.35338	0.175934	0.39796
RXN-9160	(expasy) CDP-paratose 2-epimerase [5.1.3.10]	0.172762	0.0640526	2.69719	0.00699275	0.107989
CELLOBIOSE-EPIMERASE-RXN	(expasy) Cellobiose epimerase [5.1.3.11]	0.0735438	0.0613947	1.19789	0.230962	0.463232
CELLOBIOSE-PHOSPHORYLASE-RXN	(expasy) Cellobiose phosphorylase [2.4.1.20]	0.0222987	0.0621703	0.358671	0.719841	0.845888
CELLODEXTRIN-PHOSPHORYLASE-RXN	(expasy) Cellodextrin phosphorylase [2.4.1.49]	0.11611	0.0620096	1.87245	0.0611441	0.237118
RXN-2043	(expasy) Cellulase [3.2.1.4]	0.186593	0.0654831	2.84948	0.00437905	0.0898657
3.2.1.91-RXN	(expasy) Cellulose 1,4-beta-cellobiosidase (non-reducing end) [3.2.1.91]	0.0689684	0.0599296	1.15082	0.249805	0.480603
CELLULOSE-SYNTHASE-UDP-FORMING-RXN	(expasy) Cellulose synthase (UDP-forming) [2.4.1.12]	-0.0679467	0.0663744	-1.02369	0.305982	0.542371
CEPHALOSPORIN-C-DEACETYLASE-RXN	(expasy) Cephalosporin-C deacetylase [3.1.1.41]	0.108517	0.0607052	1.78761	0.0738384	0.260088
3.2.1.14-RXN	(expasy) Chitinase [3.2.1.14]	0.027053	0.0614239	0.440431	0.659625	0.807983
CHLORAMPHENICOL-O-ACETYLTRANSFERASE-RXN	(expasy) Chloramphenicol O-acetyltransferase [2.3.1.28]	-0.0344604	0.0604544	-0.570023	0.568662	0.749259
2.7.7.15-RXN	(expasy) Choline-phosphate cytidylyltransferase [2.7.7.15]	0.0953976	0.0602175	1.58422	0.113144	0.316625
CHOLINE-SULFATASE-RXN	(expasy) Choline-sulfatase [3.1.6.6]	-0.069873	0.0613774	-1.13842	0.254947	0.487844
RXN-12345	(expasy) Chorismate dehydratase [4.2.1.151]	0.156226	0.0618157	2.52729	0.0114946	0.121466
CHORISMATEMUT-RXN	(expasy) Chorismate mutase [5.4.99.5]	-0.0820696	0.0610056	-1.34528	0.178534	0.401274
CHORISMATE-SYNTHASE-RXN	(expasy) Chorismate synthase [4.2.3.5]	0.179664	0.0670789	2.67839	0.00739765	0.10799
CITLY-RXN	(expasy) Citrate (pro-3S)-lyase [4.1.3.6]	-0.060656	0.0606118	-1.00073	0.316958	0.555318
2.8.3.10-RXN	(expasy) Citrate CoA-transferase [2.8.3.10]	-0.0336807	0.0604063	-0.55757	0.577138	0.756692
2.7.7.61-RXN	(expasy) Citrate lyase holo-[acyl-carrier protein] synthase [2.7.7.61]	-0.0408368	0.0641412	-0.636671	0.524339	0.718408
RXN-21228	(expasy) Citrate synthase (unknown stereospecificity) [2.3.3.16]	0.138623	0.0640548	2.16413	0.0304543	0.163595
CITRYLY-RXN	(expasy) Citryl-CoA lyase [4.1.3.34]	0.132584	0.0607982	2.18072	0.029204	0.161535
3.4.22.8-RXN	(expasy) Clostripain [3.4.22.8]	-0.088958	0.0615375	-1.44559	0.148292	0.371698
RXN-12239	(expasy) CMP-N,N'-diacetyllegionaminic acid synthase [2.7.7.82]	0.0510326	0.0624905	0.816645	0.414131	0.634642
COA-DISULFIDE-REDUCTASE-NADH-RXN	(expasy) CoA-disulfide reductase [1.8.1.14]	-0.084053	0.0605657	-1.3878	0.165198	0.390638
2.1.1.151-RXN	(expasy) Cobalt-factor II C(20)-methyltransferase [2.1.1.151]	-0.168424	0.0628559	-2.67953	0.00737264	0.10799
R342-RXN	(expasy) Cobaltochelatase [6.6.1.2]	-0.0437934	0.062437	-0.701401	0.483053	0.690912
RXN-8762	(expasy) Cobalt-precorrin-4 methyltransferase [2.1.1.271]	-0.0357844	0.0622142	-0.57518	0.56517	0.74918
RXN-8764	(expasy) Cobalt-precorrin-5B (C(1))-methyltransferase [2.1.1.195]	-0.104572	0.0624278	-1.67508	0.0939178	0.296847
RXN-8769	(expasy) Cobyrinate a,c-diamide synthase (glutamine-hydrolyzing) [6.3.5.11]	-0.127695	0.0614278	-2.07879	0.0376367	0.191016
RXN-11192	(expasy) Cocaine esterase [3.1.1.84]	-0.104223	0.0629431	-1.65582	0.0977576	0.29873
COENZYME-F420-HYDROGENASE-RXN	(expasy) Coenzyme F420 hydrogenase [1.12.98.1]	0.0297289	0.062583	0.475031	0.634765	0.793316
RXN-8080	(expasy) Coenzyme F420-0 L-glutamate ligase [6.3.2.31]	0.0122905	0.0616711	0.199291	0.842035	0.912857
METHYL-COM-HTP-RXN	(expasy) Coenzyme-B sulfoethylthiotransferase [2.8.4.1]	-0.0309704	0.0623762	-0.49651	0.619535	0.781209
ACETYLSYNCLTH-RXN	(expasy) CO-methylating acetyl-CoA synthase [2.3.1.169]	-0.0190136	0.0629289	-0.302145	0.762542	0.877415
RXN-1241	(expasy) Coniferyl-aldehyde dehydrogenase [1.2.1.68]	-0.162857	0.0629132	-2.5886	0.00963683	0.110058
HEMN-RXN	(expasy) Coproporphyrinogen dehydrogenase [1.3.98.3]	0.00394398	0.059508	0.0662764	0.947158	0.973944
RXN-19339	(expasy) Corrinoid adenosyltransferase [2.5.1.17]	-0.0161709	0.0604509	-0.267505	0.78908	0.891019
CREATINASE-RXN	(expasy) Creatinase [3.5.3.3]	0.0830829	0.0712215	1.16654	0.243395	0.476691
CREATININASE-RXN	(expasy) Creatininase [3.5.2.10]	0.0637043	0.0599471	1.06268	0.287929	0.524046
3.4.21.102-RXN	(expasy) C-terminal processing peptidase [3.4.21.102]	0.0564048	0.0602141	0.936738	0.348893	0.582788
CTPSYN-RXN	(expasy) CTP synthase (glutamine hydrolyzing) [6.3.4.2]	-0.0446653	0.0633513	-0.705041	0.480785	0.690912
RXN-9296	(expasy) CTP-dependent riboflavin kinase [2.7.1.161]	-0.134031	0.0691675	-1.93778	0.0526502	0.229137
RXN-17809	(expasy) Cyclic pyranopterin monophosphate synthase [4.6.1.17]	-0.106221	0.0635565	-1.67129	0.0946648	0.297127
RXN0-4181	(expasy) Cyclic-guanylate-specific phosphodiesterase [3.1.4.52]	0.0158357	0.0639033	0.247807	0.804284	0.901187
CYCLOMALTODEXTRINASE-RXN	(expasy) Cyclomaltodextrinase [3.2.1.54]	0.0102678	0.0615469	0.166828	0.867505	0.929594
CYCLOPENTANOL-DEHYDROGENASE-RXN	(expasy) Cyclopentanol dehydrogenase [1.1.1.163]	0.133821	0.0648888	2.06231	0.0391778	0.195337
CYSTATHIONINE-BETA-SYNTHASE-RXN	(expasy) Cystathionine beta-synthase [4.2.1.22]	0.0450148	0.0621146	0.724706	0.468633	0.682699
HOMOSERDEAM-RXN	(expasy) Cystathionine gamma-lyase [4.4.1.1]	0.0100608	0.0631507	0.159314	0.873422	0.930878
RXN-9384	(expasy) Cystathionine gamma-synthase [2.5.1.48]	0.160758	0.0650437	2.47154	0.0134532	0.124217
RXN-12588	(expasy) Cysteine desulfurase [2.8.1.7]	0.105145	0.064964	1.61851	0.105552	0.307535
ACSERLY-RXN	(expasy) Cysteine synthase [2.5.1.47]	0.102862	0.0637838	1.61266	0.106818	0.309947
CYSTEINE--TRNA-LIGASE-RXN	(expasy) Cysteine--tRNA ligase [6.1.1.16]	0.13616	0.0636978	2.1376	0.0325496	0.172835
CYTIDEAM-RXN	(expasy) Cytidine deaminase [3.5.4.5]	0.0146852	0.0623669	0.235465	0.813848	0.902297
CYTOCHROME-C-OXIDASE-RXN	(expasy) Cytochrome-c oxidase [7.1.1.9]	-0.212862	0.0680151	-3.12962	0.0017503	0.0561887
CYTDEAM-RXN	(expasy) Cytosine deaminase [3.5.4.1]	-0.0320445	0.0636352	-0.503566	0.614567	0.77699
3.4.13.18-RXN	(expasy) Cytosol nonspecific dipeptidase [3.4.13.18]	0.0786269	0.0611285	1.28626	0.198354	0.424915
D--TARTRATE-DEHYDRATASE-RXN	(expasy) D(-)-tartrate dehydratase [4.2.1.81]	0.0826153	0.061451	1.34441	0.178816	0.401274
1.1.1.272-RXN	(expasy) D-2-hydroxyacid dehydrogenase (NADP(+)) [1.1.1.272]	0.117474	0.0618426	1.89957	0.0574902	0.232668
3.4.13.22-RXN	(expasy) D-Ala-D-Ala dipeptidase [3.4.13.22]	0.0906757	0.0628835	1.44196	0.149313	0.371698
DALADALALIG-RXN	(expasy) D-alanine--D-alanine ligase [6.3.2.4]	0.0962194	0.062512	1.53922	0.123752	0.333141
D-ALANINE-AMINOTRANSFERASE-RXN	(expasy) D-amino-acid transaminase [2.6.1.21]	-0.0451838	0.0656425	-0.688331	0.491244	0.692459
RXN-15041	(expasy) D-aminoacyl-tRNA deacylase [3.1.1.96]	-0.0489028	0.0604397	-0.809118	0.418447	0.637805
RXN-7971	(expasy) D-arabinitol dehydrogenase (NADP(+)) [1.1.1.287]	0.155557	0.0646671	2.40551	0.0161497	0.124217
RXN-11106	(expasy) D-arabitol-phosphate dehydrogenase [1.1.1.301]	-0.121001	0.0624439	-1.93776	0.0526526	0.229137
DCMP-DEAMINASE-RXN	(expasy) dCMP deaminase [3.5.4.12]	-0.0979169	0.0633268	-1.54622	0.122052	0.330452
3.5.4.30-RXN	(expasy) dCTP deaminase (dUMP-forming) [3.5.4.30]	-0.0216487	0.0639832	-0.338349	0.7351	0.857415
DCYSDESULF-RXN	(expasy) D-cysteine desulfhydrase [4.4.1.15]	-0.00472788	0.0633787	-0.0745972	0.940535	0.972825
RXN1G-2	(expasy) deacetylase [3.5.1.103]	0.136937	0.0604075	2.26689	0.023397	0.147903
ADOMET-DMK-METHYLTRANSFER-RXN	(expasy) Demethylmenaquinone methyltransferase [2.1.1.163]	0.0142646	0.0623162	0.228907	0.818941	0.902297
RXN-12839	(expasy) deoxy-alpha-D-galactopyranose-forming) [5.3.2.3]	0.0898453	0.0595045	1.50989	0.131071	0.342122
2.5.1.46-RXN	(expasy) Deoxyhypusine synthase [2.5.1.46]	-0.040905	0.0661459	-0.618405	0.536308	0.72671
3.1.21.1-RXN	(expasy) Deoxyribonuclease I [3.1.21.1]	0.218524	0.0639443	3.41742	0.000632182	0.0375791
3.1.21.2-RXN	(expasy) Deoxyribonuclease IV [3.1.21.2]	0.0615047	0.0650983	0.944797	0.344762	0.577446
DEOXYRIBOSE-P-ALD-RXN	(expasy) Deoxyribose-phosphate aldolase [4.1.2.4]	0.154266	0.0625084	2.46793	0.0135899	0.124217
DEPHOSPHOCOAKIN-RXN	(expasy) Dephospho-CoA kinase [2.7.1.24]	0.109959	0.0658707	1.66931	0.0950554	0.297127
DETHIOBIOTIN-SYN-RXN	(expasy) Dethiobiotin synthase [6.3.3.3]	0.209459	0.0651948	3.21282	0.00131438	0.0510324
RXN-11363	(expasy) D-glycero-alpha-D-manno-heptose 1-phosphate guanylyltransferase [2.7.7.71]	-0.0782141	0.0644332	-1.21388	0.224794	0.455908
RXN-11364	(expasy) D-glycero-alpha-D-manno-heptose-7-phosphate kinase [2.7.1.168]	0.12929	0.0634918	2.03633	0.041717	0.204399
RXN0-4361	(expasy) D-glycero-beta-D-manno-heptose 1,7-bisphosphate 7-phosphatase [3.1.3.82]	-0.0148216	0.0651723	-0.227421	0.820096	0.902297
RXN0-4342	(expasy) D-glycero-beta-D-manno-heptose 1-phosphate adenylyltransferase [2.7.7.70]	0.109098	0.0619231	1.76184	0.0780967	0.26841
RXN0-4341	(expasy) D-glycero-beta-D-manno-heptose-7-phosphate kinase [2.7.1.167]	0.053802	0.0637385	0.844105	0.398611	0.624526
DGTPTRIPHYDRO-RXN	(expasy) dGTPase [3.1.5.1]	0.0684027	0.0602743	1.13486	0.256435	0.488669
RXN-11032	(expasy) Diacetyl reductase ((S)-acetoin forming) [1.1.1.304]	0.03664	0.0666022	0.550132	0.582229	0.760619
DIACYLGLYKIN-RXN	(expasy) Diacylglycerol kinase (ATP) [2.7.1.107]	0.0293452	0.0607883	0.482744	0.629277	0.789244
RXN-10966	(expasy) Diadenosine hexaphosphate hydrolase (ATP-forming) [3.6.1.61]	0.00211093	0.0636154	0.0331827	0.973529	0.984071
RXN-14338	(expasy) Diadenylate cyclase [2.7.7.85]	0.049894	0.0622	0.802154	0.422464	0.641502
RXN-0	(expasy) Diamine N-acetyltransferase [2.3.1.57]	0.0104729	0.0622413	0.168262	0.866377	0.929386
4.1.1.86-RXN	(expasy) Diaminobutyrate decarboxylase [4.1.1.86]	0.0476729	0.0619263	0.769832	0.4414	0.6607
R101-RXN	(expasy) Diaminobutyrate--2-oxoglutarate transaminase [2.6.1.76]	0.139276	0.0606133	2.29778	0.0215741	0.141437
RIBOFLAVINSYNDEAM-RXN	(expasy) Diaminohydroxyphosphoribosylaminopyrimidine deaminase [3.5.4.26]	0.104967	0.0640091	1.63988	0.10103	0.300543
DIAMINOPIMDECARB-RXN	(expasy) Diaminopimelate decarboxylase [4.1.1.20]	0.118382	0.0646624	1.83077	0.0671347	0.246916
DIAMINOPIMELATE-DEHYDROGENASE-RXN	(expasy) Diaminopimelate dehydrogenase [1.4.1.16]	0.0674219	0.0611866	1.10191	0.270503	0.506656
DIAMINOPIMEPIM-RXN	(expasy) Diaminopimelate epimerase [5.1.1.7]	0.0954729	0.0662183	1.44179	0.149362	0.371698
4.3.1.15-RXN	(expasy) Diaminopropionate ammonia-lyase [4.3.1.15]	-0.00453913	0.0602102	-0.075388	0.939906	0.972825
RXN0-5359	(expasy) Diguanylate cyclase [2.7.7.65]	-0.0452109	0.0609205	-0.74213	0.458009	0.672062
DIHYDROFOLATEREDUCT-RXN	(expasy) Dihydrofolate reductase [1.5.1.3]	-0.0302462	0.0599581	-0.504457	0.613941	0.77699
DIHYDROFOLATESYNTH-RXN	(expasy) Dihydrofolate synthase [6.3.2.12]	-0.103781	0.0617648	-1.68027	0.0929057	0.295628
1.8.1.4-RXN	(expasy) Dihydrolipoyl dehydrogenase [1.8.1.4]	0.0699809	0.0619968	1.12878	0.25899	0.490936
DIHYDLIPACETRANS-RXN	(expasy) Dihydrolipoyllysine-residue acetyltransferase [2.3.1.12]	0.00369268	0.0620257	0.0595347	0.952526	0.976667
RXN0-1147	(expasy) Dihydrolipoyllysine-residue succinyltransferase [2.3.1.61]	0.0753029	0.0655756	1.14834	0.25083	0.48192
1.8.98.1-RXN	(expasy) Dihydromethanophenazine CoB--CoM heterodisulfide reductase [1.8.98.1]	0.0290453	0.0646136	0.449523	0.653054	0.804109
H2NEOPTERINALDOL-RXN	(expasy) Dihydroneopterin aldolase [4.1.2.25]	0.104714	0.0633681	1.65248	0.0984371	0.299114
DIHYDROOROT-RXN	(expasy) Dihydroorotase [3.5.2.3]	0.205199	0.0659298	3.11239	0.00185579	0.0571261
OROTATE-REDUCTASE-NADH-RXN	(expasy) Dihydroorotate dehydrogenase (NAD(+)) [1.3.1.14]	0.0365654	0.0625211	0.58485	0.558649	0.745864
DIHYDROOROTATE-DEHYDROGENASE-RXN	(expasy) Dihydroorotate dehydrogenase (quinone) [1.3.5.2]	-0.017751	0.0629125	-0.282153	0.777826	0.882263
RXN-9929	(expasy) Dihydroorotate oxidase (fumarate) [1.3.98.1]	-0.038844	0.0641419	-0.605595	0.544784	0.733283
H2PTEROATESYNTH-RXN	(expasy) Dihydropteroate synthase [2.5.1.15]	0.183267	0.0666124	2.75125	0.00593686	0.0994932
DIHYDROPYRIMIDINASE-RXN	(expasy) Dihydropyrimidinase [3.5.2.2]	-0.0486385	0.0634987	-0.765976	0.443691	0.661844
DIHYDROURACIL-DEHYDROGENASE-NAD+-RXN	(expasy) Dihydrouracil dehydrogenase (NAD(+)) [1.3.1.1]	-0.0372261	0.0609903	-0.610362	0.541622	0.730416
DIHYDROXYISOVALDEHYDRAT-RXN	(expasy) Dihydroxy-acid dehydratase [4.2.1.9]	0.0380521	0.0633129	0.601018	0.547828	0.733893
GPPSYN-RXN	(expasy) Dimethylallyltranstransferase [2.5.1.1]	-0.00606727	0.061985	-0.097883	0.922025	0.963533
DIMETHYLMALEATE-HYDRATASE-RXN	(expasy) Dimethylmaleate hydratase [4.2.1.85]	-0.136471	0.0587337	-2.32355	0.0201498	0.137836
RXN-6501	(expasy) D-inositol-3-phosphate glycosyltransferase [2.4.1.250]	-0.0205388	0.0599857	-0.342395	0.732054	0.855271
3.4.13.21-RXN	(expasy) Dipeptidase E [3.4.13.21]	-0.0712635	0.0661806	-1.0768	0.281568	0.517793
3.4.14.4-RXN	(expasy) Dipeptidyl-peptidase III [3.4.14.4]	0.101441	0.0604947	1.67686	0.0935699	0.296409
3.4.14.5-RXN	(expasy) Dipeptidyl-peptidase IV [3.4.14.5]	0.0663472	0.0592634	1.11953	0.262913	0.495719
RXN-8999	(expasy) diphosphate specific) [2.5.1.31]	0.0606539	0.0593515	1.02194	0.306808	0.542371
RXN-11488	(expasy) diphosphate specific) [2.5.1.89]	-0.0391775	0.0621919	-0.629945	0.528731	0.719887
2.7.1.90-RXN	(expasy) Diphosphate--fructose-6-phosphate 1-phosphotransferase [2.7.1.90]	0.0818775	0.063776	1.28383	0.199201	0.426086
D-LACTATE-DEHYDROGENASE-CYTOCHROME-RXN	(expasy) D-lactate dehydrogenase (cytochrome) [1.1.2.4]	0.0820805	0.0639827	1.28285	0.199543	0.426174
DLACTDEHYDROGNAD-RXN	(expasy) D-lactate dehydrogenase [1.1.1.28]	-0.0792241	0.0614235	-1.2898	0.19712	0.423553
D-LYXOSE-KETOL-ISOMERASE-RXN	(expasy) D-lyxose ketol-isomerase [5.3.1.15]	0.041931	0.0641588	0.653551	0.513401	0.712023
DNA-CYTOSINE-5--METHYLTRANSFERASE-RXN	(expasy) DNA (cytosine-5-)-methyltransferase [2.1.1.37]	0.154985	0.064285	2.4109	0.0159131	0.124217
5.99.1.3-RXN	(expasy) DNA topoisomerase (ATP-hydrolyzing) [5.6.2.2]	0.173426	0.0652444	2.6581	0.00785816	0.109373
4.2.99.18-RXN	(expasy) DNA-(apurinic or apyrimidinic site) lyase [4.2.99.18]	0.174045	0.0654953	2.65737	0.00787523	0.109373
RXN0-5189	(expasy) DNA-3-methyladenine glycosylase I [3.2.2.20]	-0.0442609	0.0626219	-0.706796	0.479694	0.690912
3.2.2.21-RXN	(expasy) DNA-3-methyladenine glycosylase II [3.2.2.21]	-0.130428	0.0648318	-2.01179	0.0442418	0.211643
3.2.2.15-RXN	(expasy) DNA-deoxyinosine glycosylase [3.2.2.15]	-0.16847	0.0634052	-2.65703	0.00788324	0.109373
DNA-DIRECTED-DNA-POLYMERASE-RXN	(expasy) DNA-directed DNA polymerase [2.7.7.7]	0.0886263	0.0633979	1.39794	0.162132	0.387882
DNA-DIRECTED-RNA-POLYMERASE-RXN	(expasy) DNA-directed RNA polymerase [2.7.7.6]	0.09597	0.0633024	1.51606	0.129505	0.340853
3.2.2.23-RXN	(expasy) DNA-formamidopyrimidine glycosylase [3.2.2.23]	0.17634	0.0656083	2.68778	0.00719298	0.10799
RXN-16602	(expasy) Dolichyl-phosphate beta-D-mannosyltransferase [2.4.1.83]	0.199396	0.0653947	3.04911	0.00229518	0.0624994
ORNMUTST-RXN	(expasy) D-ornithine 4,5-aminomutase [5.4.3.5]	-0.0115257	0.0646996	-0.178142	0.858612	0.925262
1.21.4.1-RXN	(expasy) D-proline reductase [1.21.4.1]	-0.021153	0.0650317	-0.325272	0.744975	0.865369
2.7.7.40-RXN	(expasy) D-ribitol-5-phosphate cytidylyltransferase [2.7.7.40]	0.0891274	0.0628637	1.41779	0.156252	0.38016
RXN-15710	(expasy) D-ribose pyranase [5.4.99.62]	0.131453	0.0619136	2.12317	0.0337397	0.176377
RXN0-4301	(expasy) D-sedoheptulose 7-phosphate isomerase [5.3.1.28]	0.105061	0.0609311	1.72426	0.0846611	0.282071
DSERDEAM-RXN	(expasy) D-serine ammonia-lyase [4.3.1.18]	-0.111321	0.0632467	-1.76011	0.0783891	0.268763
3.4.11.19-RXN	(expasy) D-stereospecific aminopeptidase [3.4.11.19]	-0.0256946	0.0621257	-0.41359	0.679174	0.8175
RXN-12811	(expasy) dTDP-3-amino-3,6-dideoxy-alpha-D-galactopyranose transaminase [2.6.1.90]	0.00847143	0.062314	0.135947	0.891863	0.939641
TDPFUCACTRANS-RXN	(expasy) dTDP-4-amino-4,6-dideoxy-D-galactose acyltransferase [2.3.1.210]	0.0138055	0.0599252	0.230379	0.817797	0.902297
2.6.1.33-RXN	(expasy) dTDP-4-amino-4,6-dideoxy-D-glucose transaminase [2.6.1.33]	0.0172185	0.0604596	0.284793	0.775803	0.882263
RFFTRANS-RXN	(expasy) dTDP-4-amino-4,6-dideoxygalactose transaminase [2.6.1.59]	0.230805	0.0655152	3.52293	0.00042681	0.0355508
DTDPDEHYDRHAMEPIM-RXN	(expasy) dTDP-4-dehydrorhamnose 3,5-epimerase [5.1.3.13]	0.195983	0.064113	3.05683	0.00223692	0.0621686
DTDPDEHYRHAMREDUCT-RXN	(expasy) dTDP-4-dehydrorhamnose reductase [1.1.1.133]	0.151355	0.0647136	2.33885	0.0193432	0.13361
DTDPGLUCDEHYDRAT-RXN	(expasy) dTDP-glucose 4,6-dehydratase [4.2.1.46]	0.163692	0.0628296	2.60533	0.00917847	0.110058
RXN-13776	(expasy) dTDP-L-rhamnose 4-epimerase [5.1.3.25]	0.134455	0.0617112	2.17878	0.0293477	0.161698
D-THREO-ALDOSE-1-DEHYDROGENASE-RXN	(expasy) D-threo-aldose 1-dehydrogenase [1.1.1.122]	-0.145214	0.0661	-2.19688	0.0280292	0.157498
4.1.2.42-RXN	(expasy) D-threonine aldolase [4.1.2.42]	-0.0191728	0.0680729	-0.281651	0.778211	0.882263
1.5.5.1-RXN-YEAST	(expasy) Electron-transferring-flavoprotein dehydrogenase [1.5.5.1]	0.0505269	0.0621847	0.81253	0.416488	0.636554
3.2.1.6-RXN	(expasy) Endo-1,3(4)-beta-glucanase [3.2.1.6]	0.052023	0.0680269	0.764741	0.444426	0.661844
3.2.1.8-RXN	(expasy) Endo-1,4-beta-xylanase [3.2.1.8]	0.140724	0.0662863	2.12298	0.0337558	0.176377
3.4.21.92-RXN	(expasy) Endopeptidase Clp [3.4.21.92]	0.22122	0.066401	3.33157	0.000863575	0.0452897
3.4.21.53-RXN	(expasy) Endopeptidase La [3.4.21.53]	0.103685	0.0632166	1.64015	0.100974	0.300543
RXN-2103	(expasy) Endo-polygalacturonase [3.2.1.15]	0.0935051	0.0676176	1.38285	0.16671	0.390638
3.4.24.71-RXN	(expasy) Endothelin-converting enzyme 1 [3.4.24.71]	0.0824761	0.062316	1.32351	0.185664	0.407169
ENOYL-ACP-REDUCT-NADH-RXN	(expasy) Enoyl-[acyl-carrier-protein] reductase (NADH) [1.3.1.9]	-0.144633	0.05982	-2.4178	0.0156145	0.124217
ENOYL-COA-HYDRAT-RXN	(expasy) Enoyl-CoA hydratase [4.2.1.17]	0.0614838	0.0630688	0.974868	0.329626	0.567628
RXN-12104	(expasy) Epoxyqueuosine reductase [1.17.99.6]	0.166124	0.0654036	2.53998	0.0110858	0.118026
ETHAMLY-RXN	(expasy) Ethanolamine ammonia-lyase [4.3.1.7]	-0.111197	0.0616125	-1.80478	0.0711096	0.25363
3.2.1.165-RXN	(expasy) Exo-1,4-beta-D-glucosaminidase [3.2.1.165]	0.0447275	0.0641599	0.697125	0.485725	0.691861
3.2.1.18-RXN	(expasy) Exo-alpha-sialidase [3.2.1.18]	0.0549375	0.0622612	0.882372	0.377576	0.602658
3.1.11.1-RXN	(expasy) Exodeoxyribonuclease I [3.1.11.1]	-0.00613558	0.0616771	-0.099479	0.920758	0.96292
3.1.11.2-RXN	(expasy) Exodeoxyribonuclease III [3.1.11.2]	0.00417569	0.0616575	0.0677241	0.946005	0.973505
RXN0-2605	(expasy) Exodeoxyribonuclease V [3.1.11.5]	0.132853	0.0659904	2.01323	0.0440909	0.211636
3.1.11.6-RXN	(expasy) Exodeoxyribonuclease VII [3.1.11.6]	0.106749	0.0642459	1.66157	0.0965998	0.29873
3.2.1.82-RXN	(expasy) Exo-poly-alpha-digalacturonosidase [3.2.1.82]	0.122617	0.0651727	1.88141	0.0599163	0.234369
EXOPOLYPHOSPHATASE-RXN	(expasy) Exopolyphosphatase [3.6.1.11]	0.0181697	0.0623084	0.291609	0.770585	0.880884
3.1.13.1-RXN	(expasy) Exoribonuclease II [3.1.13.1]	0.184878	0.0652163	2.83484	0.00458486	0.0914388
RXN-14461	(expasy) FAD protein FMN transferase [2.7.1.180]	0.100666	0.0643372	1.56466	0.117663	0.322888
FADSYN-RXN	(expasy) FAD synthase [2.7.7.2]	0.0970332	0.064117	1.51338	0.130184	0.341372
FATTY-ACYL-COA-SYNTHASE-RXN	(expasy) Fatty-acyl-CoA synthase system [2.3.1.86]	0.0608524	0.0658728	0.923787	0.355597	0.58346
HYDROG-RXN	(expasy) Ferredoxin hydrogenase [1.12.7.2]	0.0600436	0.0616933	0.973259	0.330424	0.567817
TRANS-RXN-276	(expasy) Ferredoxin--NAD(+) oxidoreductase (Na(+)-transporting) [7.2.1.2]	0.00617119	0.0619663	0.0995894	0.92067	0.96292
FERREDOXIN--NAD+-REDUCTASE-RXN	(expasy) Ferredoxin--NAD(+) reductase [1.18.1.3]	-0.0101808	0.0670675	-0.151799	0.879345	0.934098
1.18.1.2-RXN	(expasy) Ferredoxin--NADP(+) reductase [1.18.1.2]	0.0622752	0.0616918	1.00946	0.312756	0.550824
3.1.1.73-RXN	(expasy) Feruloyl esterase [3.1.1.73]	-0.0510166	0.0603327	-0.845589	0.397782	0.624456
RXN-16937	(expasy) Flavin prenyltransferase [2.5.1.129]	0.231495	0.0625175	3.70289	0.00021316	0.0272798
FMNREDUCT-RXN	(expasy) FMN reductase (NAD(P)H) [1.5.1.39]	-0.0485509	0.0634047	-0.76573	0.443837	0.661844
RXN-12444	(expasy) FMN reductase (NADPH) [1.5.1.38]	-0.153316	0.0655028	-2.3406	0.0192528	0.13361
FORMAMIDASE-RXN	(expasy) Formamidase [3.5.1.49]	-0.117818	0.0642082	-1.83494	0.0665149	0.245274
PYRUVFORMLY-RXN	(expasy) Formate C-acetyltransferase [2.3.1.54]	0.108599	0.0621197	1.74823	0.0804251	0.271794
1.2.1.2-RXN	(expasy) Formate dehydrogenase [1.17.1.9]	-0.0275456	0.0599714	-0.459313	0.64601	0.801007
FORMATETHFLIG-RXN	(expasy) Formate--tetrahydrofolate ligase [6.3.4.3]	0.0404731	0.0626244	0.646282	0.518097	0.713851
FORMIMINOGLUTAMASE-RXN	(expasy) Formimidoylglutamase [3.5.3.8]	-0.0473644	0.0621164	-0.76251	0.445755	0.661844
RXN-19490	(expasy) Formyl-CoA transferase [2.8.3.16]	0.0655746	0.0640733	1.02343	0.306104	0.542371
FORMYLMETHANOFURAN-DEHYDROGENASE-RXN	(expasy) Formylmethanofuran dehydrogenase [1.2.7.12]	0.0403304	0.0637279	0.632853	0.52683	0.718408
FORMYLTHFDEFORMYL-RXN	(expasy) Formyltetrahydrofolate deformylase [3.5.1.10]	0.0657219	0.0637921	1.03025	0.302892	0.54017
RXN-1841	(expasy) Fructan beta-fructosidase [3.2.1.80]	-0.0600979	0.0614151	-0.978553	0.327801	0.566747
FRUCTOKINASE-RXN	(expasy) Fructokinase [2.7.1.4]	0.1415	0.062797	2.2533	0.0242404	0.148669
FRUCTOSE-6-PHOSPHATE-PHOSPHOKETOLASE-RXN	(expasy) Fructose-6-phosphate phosphoketolase [4.1.2.22]	-0.110826	0.0638105	-1.7368	0.0824227	0.277222
F16BDEPHOS-RXN	(expasy) Fructose-bisphosphatase [3.1.3.11]	-0.0175471	0.0625716	-0.280433	0.779145	0.882616
F16ALDOLASE-RXN	(expasy) Fructose-bisphosphate aldolase [4.1.2.13]	0.0893008	0.0630681	1.41594	0.156792	0.380819
FUMHYDR-RXN	(expasy) Fumarate hydratase [4.2.1.2]	0.00893587	0.061902	0.144355	0.88522	0.936913
FUMARATE-REDUCTASE-NADH-RXN	(expasy) Fumarate reductase (NADH) [1.3.1.6]	0.111501	0.061666	1.80815	0.0705833	0.252682
RXN-9780	(expasy) Futalosine hydrolase [3.2.2.26]	0.0332593	0.066048	0.503563	0.614569	0.77699
GALACTARDEHYDRA-RXN	(expasy) Galactarate dehydratase [4.2.1.42]	-0.055775	0.0582368	-0.957728	0.3382	0.572613
GALACTOKIN-RXN	(expasy) Galactokinase [2.7.1.6]	0.0536489	0.0621456	0.863277	0.387985	0.612472
GALACTOACETYLTRAN-RXN	(expasy) Galactoside O-acetyltransferase [2.3.1.18]	0.00145799	0.0624961	0.0233294	0.981388	0.986263
GALACTURAN-14-ALPHA-GALACTURONIDASE-RXN	(expasy) Galacturonan 1,4-alpha-galacturonidase [3.2.1.67]	0.0721306	0.0589229	1.22415	0.220895	0.452659
RXN-13277	(expasy) GalNAc(5)-diNAcBac-PP-undecaprenol beta-1,3-glucosyltransferase [2.4.1.293]	0.00566175	0.0672912	0.084138	0.932947	0.969224
3.4.19.11-RXN	(expasy) Gamma-D-glutamyl-meso-diaminopimelate peptidase [3.4.19.11]	-0.089751	0.0618175	-1.45187	0.146538	0.369212
RXN0-3942	(expasy) Gamma-glutamyl-gamma-aminobutyrate hydrolase [3.5.1.94]	0.123254	0.0662205	1.86126	0.0627069	0.239334
GAMMA-GLUTAMYLTRANSFERASE-RXN	(expasy) Gamma-glutamyltransferase [2.3.2.2]	-0.0396117	0.0644052	-0.615039	0.538529	0.728326
1.1.1.271-RXN	(expasy) GDP-L-fucose synthase [1.1.1.271]	0.151099	0.0665361	2.27093	0.0231515	0.147868
GDPMANDEHYDRA-RXN	(expasy) GDP-mannose 4,6-dehydratase [4.2.1.47]	0.143506	0.0663297	2.16353	0.0305007	0.163595
GDP-MANNOSE-6-DEHYDROGENASE-RXN	(expasy) GDP-mannose 6-dehydrogenase [1.1.1.132]	0.0118721	0.0592363	0.200419	0.841153	0.912857
RXN-12178	(expasy) Gellan tetrasaccharide unsaturated glucuronosyl hydrolase [3.2.1.179]	0.0530266	0.060139	0.881734	0.377921	0.602658
FARNESYLTRANSTRANSFERASE-RXN	(expasy) Geranylgeranyl diphosphate synthase [2.5.1.29]	0.0759504	0.0593242	1.28026	0.200454	0.427473
3.4.22.37-RXN	(expasy) Gingipain R [3.4.22.37]	0.0300161	0.0691278	0.434213	0.664134	0.810702
3.2.1.3-RXN	(expasy) Glucan 1,4-alpha-glucosidase [3.2.1.3]	0.173863	0.0615573	2.82441	0.00473674	0.0918798
3.2.1.70-RXN	(expasy) Glucan 1,6-alpha-glucosidase [3.2.1.70]	-0.00882498	0.0631352	-0.139779	0.888835	0.937148
3.2.1.39-RXN	(expasy) Glucan endo-1,3-beta-D-glucosidase [3.2.1.39]	0.100236	0.0630156	1.59065	0.111688	0.315039
GLUCARDEHYDRA-RXN	(expasy) Glucarate dehydratase [4.2.1.40]	-0.0800645	0.0591054	-1.35461	0.175543	0.39796
GLUCONATE-2-DEHYDROGENASE-RXN	(expasy) Gluconate 2-dehydrogenase (acceptor) [1.1.99.3]	0.0538937	0.0650864	0.828033	0.407652	0.632732
GLUCONATE-5-DEHYDROGENASE-RXN	(expasy) Gluconate 5-dehydrogenase [1.1.1.69]	0.100282	0.0624491	1.60581	0.108315	0.31237
2.3.1.157-RXN	(expasy) Glucosamine-1-phosphate N-acetyltransferase [2.3.1.157]	-0.133942	0.0604348	-2.2163	0.0266709	0.156706
GLUCOSAMINE-6-P-DEAMIN-RXN	(expasy) Glucosamine-6-phosphate deaminase [3.5.99.6]	0.182112	0.0635968	2.86353	0.00418946	0.0885415
GLUCOSE-1-DEHYDROGENASE-RXN	(expasy) Glucose 1-dehydrogenase (NAD(P)(+)) [1.1.1.47]	-0.0575562	0.0630856	-0.912352	0.361584	0.587833
GLUCOSE-16-BISPHOSPHATE-SYNTHASE-RXN	(expasy) Glucose-1,6-bisphosphate synthase [2.7.1.106]	0.154611	0.0606121	2.55083	0.0107467	0.116253
GLUCOSE-1-PHOSPHAT-RXN	(expasy) Glucose-1-phosphatase [3.1.3.10]	-0.0193121	0.067482	-0.286181	0.774739	0.881857
GLUC1PADENYLTRANS-RXN	(expasy) Glucose-1-phosphate adenylyltransferase [2.7.7.27]	-0.0312562	0.0641852	-0.486969	0.62628	0.786181
2.7.7.33-RXN	(expasy) Glucose-1-phosphate cytidylyltransferase [2.7.7.33]	0.0287589	0.0599814	0.479464	0.631609	0.790069
DTDPGLUCOSEPP-RXN	(expasy) Glucose-1-phosphate thymidylyltransferase [2.7.7.24]	0.156641	0.064103	2.44358	0.0145422	0.124217
GLUCOSE-6-PHOSPHATE-1-EPIMERASE-RXN	(expasy) Glucose-6-phosphate 1-epimerase [5.1.3.15]	-0.0210223	0.0621203	-0.338413	0.735052	0.857415
PGLUCISOM-RXN	(expasy) Glucose-6-phosphate isomerase [5.3.1.9]	0.109269	0.0638056	1.71253	0.0867999	0.284511
1.1.99.28-RXN	(expasy) Glucose-fructose oxidoreductase [1.1.99.28]	0.0568047	0.0619446	0.917025	0.35913	0.58572
GLUCOSYLCERAMIDASE-RXN	(expasy) Glucosylceramidase [3.2.1.45]	0.0330036	0.0646552	0.510455	0.609733	0.77699
GALACTUROISOM-RXN	(expasy) Glucuronate isomerase [5.3.1.12]	0.108368	0.0634012	1.70925	0.0874054	0.28452
3.2.1.136-RXN	(expasy) Glucuronoarabinoxylan endo-1,4-beta-xylanase [3.2.1.136]	-0.103348	0.0662512	-1.55994	0.118773	0.324861
GLUTACONATE-COA-TRANSFERASE-RXN	(expasy) Glutaconate CoA-transferase [2.8.3.12]	-0.142785	0.0631385	-2.26145	0.0237311	0.148261
GLUTKIN-RXN	(expasy) Glutamate 5-kinase [2.7.2.11]	0.130607	0.0653859	1.99748	0.0457726	0.216046
GLUTDEHYD-RXN	(expasy) Glutamate dehydrogenase (NADP(+)) [1.4.1.4]	-0.0363188	0.0603401	-0.601902	0.54724	0.733893
GLUTAMATE-DEHYDROGENASE-RXN	(expasy) Glutamate dehydrogenase [1.4.1.2]	0.102947	0.0622507	1.65375	0.0981782	0.298968
GLUTAMATE-FORMIMINOTRANSFERASE-RXN	(expasy) Glutamate formimidoyltransferase [2.1.2.5]	0.014336	0.0628163	0.228221	0.819474	0.902297
GLUTAMATE-N-ACETYLTRANSFERASE-RXN	(expasy) Glutamate N-acetyltransferase [2.3.1.35]	0.0630164	0.0633899	0.994108	0.32017	0.559015
GLUTRACE-RXN	(expasy) Glutamate racemase [5.1.1.3]	0.0814838	0.0643873	1.26553	0.205683	0.435347
GLUTAMATE-SYNTHASE-FERREDOXIN-RXN	(expasy) Glutamate synthase (ferredoxin) [1.4.7.1]	-0.0832506	0.0615006	-1.35366	0.175846	0.39796
GLUTAMATE-SYNTHASE-NADH-RXN	(expasy) Glutamate synthase (NADH) [1.4.1.14]	-0.110591	0.0624754	-1.77015	0.0767021	0.266422
GLUTAMATESYN-RXN	(expasy) Glutamate synthase (NADPH) [1.4.1.13]	-0.0285084	0.0629233	-0.453066	0.650501	0.804109
GSAAMINOTRANS-RXN	(expasy) Glutamate-1-semialdehyde 2,1-aminomutase [5.4.3.8]	0.133607	0.0634176	2.10678	0.0351362	0.180264
GLUTSEMIALDEHYDROG-RXN	(expasy) Glutamate-5-semialdehyde dehydrogenase [1.2.1.41]	0.18736	0.0656452	2.85413	0.00431545	0.089863
GLUTCYSLIG-RXN	(expasy) Glutamate--cysteine ligase [6.3.2.2]	-0.0441884	0.0635995	-0.694792	0.487186	0.69193
GLURS-RXN	(expasy) Glutamate--tRNA ligase [6.1.1.17]	0.124624	0.0636822	1.95696	0.0503517	0.227041
GLUTAMINESYN-RXN	(expasy) Glutamine synthetase [6.3.1.2]	0.00279838	0.0622784	0.0449335	0.96416	0.980784
L-GLN-FRUCT-6-P-AMINOTRANS-RXN	(expasy) Glutamine--fructose-6-phosphate transaminase (isomerizing) [2.6.1.16]	-0.115546	0.0613561	-1.88321	0.0596723	0.234061
2.6.1.50-RXN	(expasy) Glutamine--scyllo-inositol transaminase [2.6.1.50]	0.11437	0.0635491	1.79971	0.0719063	0.255186
GLUTAMINE--TRNA-LIGASE-RXN	(expasy) Glutamine--tRNA ligase [6.1.1.18]	0.0947126	0.061915	1.52972	0.126086	0.336281
6.3.5.7-RXN	(expasy) Glutaminyl-tRNA synthase (glutamine-hydrolyzing) [6.3.5.7]	0.0454614	0.0652077	0.697179	0.485691	0.691861
GLUTRNAREDUCT-RXN	(expasy) Glutamyl-tRNA reductase [1.2.1.70]	0.125328	0.0646824	1.93759	0.0526731	0.229137
RXN-12618	(expasy) Glutathione gamma-glutamate hydrolase [3.4.19.13]	-0.0588773	0.0649229	-0.90688	0.36447	0.591846
GAPDHSYNEC-RXN	(expasy) Glyceraldehyde-3-phosphate dehydrogenase (NAD(P)(+)) (phosphorylating) [1.2.1.59]	-0.0178079	0.0613026	-0.290492	0.77144	0.880884
1.2.1.13-RXN	(expasy) Glyceraldehyde-3-phosphate dehydrogenase (NADP(+)) (phosphorylating) [1.2.1.13]	-0.0818296	0.0644204	-1.27024	0.203998	0.433075
GAPOXNPHOSPHN-RXN	(expasy) Glyceraldehyde-3-phosphate dehydrogenase (phosphorylating) [1.2.1.12]	0.0602819	0.062146	0.970005	0.332044	0.569218
GKI-RXN	(expasy) Glycerate 2-kinase [2.7.1.165]	-0.148027	0.062076	-2.38461	0.0170971	0.127419
GLY3KIN-RXN	(expasy) Glycerate 3-kinase [2.7.1.31]	0.124673	0.0646919	1.92718	0.0539573	0.229137
GLYCERATE-DEHYDROGENASE-RXN	(expasy) Glycerate dehydrogenase [1.1.1.29]	-0.0903096	0.0591137	-1.52773	0.12658	0.336281
GLYCEROL-DEHYDRATASE-RXN	(expasy) Glycerol dehydratase [4.2.1.30]	0.00362862	0.0608047	0.0596767	0.952413	0.976667
GLYCDEH-RXN	(expasy) Glycerol dehydrogenase [1.1.1.6]	-0.111928	0.063284	-1.76866	0.076951	0.266422
GLYCEROL-KIN-RXN	(expasy) Glycerol kinase [2.7.1.30]	-0.0193067	0.0637134	-0.303024	0.761871	0.877415
2.7.7.39-RXN	(expasy) Glycerol-3-phosphate cytidylyltransferase [2.7.7.39]	0.176008	0.0640192	2.74929	0.0059724	0.0994932
1.1.1.8-RXN	(expasy) Glycerol-3-phosphate dehydrogenase (NAD(+)) [1.1.1.8]	0.0306886	0.0653701	0.46946	0.638741	0.796879
GLYC3PDEHYDROGBIOSYN-RXN	(expasy) Glycerol-3-phosphate dehydrogenase (NAD(P)(+)) [1.1.1.94]	0.147239	0.0654496	2.24966	0.0244705	0.148714
GLYC3PDEHYDROG-RXN	(expasy) Glycerol-3-phosphate dehydrogenase [1.1.5.3]	0.064021	0.0612313	1.04556	0.295765	0.530758
GLYCERONE-KINASE-RXN	(expasy) Glycerone kinase [2.7.1.29]	-0.00987475	0.0613824	-0.160873	0.872194	0.930878
GLYCPDIESTER-RXN	(expasy) Glycerophosphodiester phosphodiesterase [3.1.4.46]	0.177368	0.0641823	2.76351	0.00571834	0.0994932
AKBLIG-RXN	(expasy) Glycine C-acetyltransferase [2.3.1.29]	-0.0686223	0.0603502	-1.13707	0.25551	0.488262
GCVP-RXN	(expasy) Glycine dehydrogenase (aminomethyl-transferring) [1.4.4.2]	0.104501	0.0602677	1.73394	0.0829288	0.278263
1.4.99.5-RXN	(expasy) Glycine dehydrogenase (cyanide-forming) [1.4.99.5]	0.0353675	0.0605881	0.583736	0.559398	0.745864
GLYOHMETRANS-RXN	(expasy) Glycine hydroxymethyltransferase [2.1.2.1]	0.00492039	0.0615382	0.0799567	0.936272	0.971253
RXN-7566	(expasy) Glycine reductase [1.21.4.2]	0.235694	0.0595573	3.95743	7.58e-05	0.0178796
RXN-13404	(expasy) Glycine/sarcosine N-methyltransferase [2.1.1.156]	-0.181248	0.0619397	-2.9262	0.0034313	0.0759175
GLYCINE--TRNA-LIGASE-RXN	(expasy) Glycine--tRNA ligase [6.1.1.14]	0.0356956	0.0623223	0.572759	0.566808	0.74918
RXN0-5184	(expasy) Glycogen phosphorylase [2.4.1.1]	0.104809	0.0642442	1.63141	0.102803	0.30327
RXN-7668	(expasy) Glycogen(starch) synthase [2.4.1.11]	0.0105847	0.0604443	0.175115	0.860989	0.926832
GLYOXYLATE-REDUCTASE-NADP+-RXN	(expasy) Glyoxylate reductase (NADP(+)) [1.1.1.79]	0.0500563	0.0595457	0.840637	0.400551	0.624808
GLYCOLATE-REDUCTASE-RXN	(expasy) Glyoxylate reductase [1.1.1.26]	0.0305718	0.0655676	0.466263	0.641027	0.797622
GMP-REDUCT-RXN	(expasy) GMP reductase [1.7.1.7]	0.0595772	0.0630744	0.944554	0.344887	0.577446
GMP-SYN-GLUT-RXN	(expasy) GMP synthase (glutamine-hydrolyzing) [6.3.5.2]	-0.0088551	0.0624177	-0.141868	0.887184	0.937148
RXN-12014	(expasy) GPR endopeptidase [3.4.24.78]	-0.105667	0.0624293	-1.69258	0.0905353	0.29151
RXN-8340	(expasy) GTP 3',8-cyclase [4.1.99.22]	-0.100032	0.0648082	-1.5435	0.122709	0.331596
GTP-CYCLOHYDRO-I-RXN	(expasy) GTP cyclohydrolase I [3.5.4.16]	0.0394792	0.0637622	0.619163	0.535809	0.72671
GTP-CYCLOHYDRO-II-RXN	(expasy) GTP cyclohydrolase II [3.5.4.25]	0.173095	0.0664232	2.60594	0.0091623	0.110058
RXN-10063	(expasy) GTP cyclohydrolase IV [3.5.4.39]	-0.0793079	0.0658293	-1.20475	0.228299	0.461158
GDPPYPHOSKIN-RXN	(expasy) GTP diphosphokinase [2.7.6.5]	0.126881	0.0661726	1.91743	0.0551833	0.229137
GUANINE-DEAMINASE-RXN	(expasy) Guanine deaminase [3.5.4.3]	-0.00279198	0.0613078	-0.0455404	0.963677	0.980784
PPGPPSYN-RXN	(expasy) Guanosine-3',5'-bis(diphosphate) 3'-diphosphatase [3.1.7.2]	0.0339247	0.0605008	0.560732	0.574981	0.755262
PPPGPPHYDRO-RXN	(expasy) Guanosine-5'-triphosphate,3'-diphosphate diphosphatase [3.6.1.40]	0.0429724	0.0665157	0.646049	0.518248	0.713851
GUANYL-KIN-RXN	(expasy) Guanylate kinase [2.7.4.8]	0.141958	0.0638623	2.22287	0.0262245	0.155372
TRANS-RXN-370	(expasy) H(+)-exporting diphosphatase [7.1.3.1]	0.0336262	0.0604617	0.556157	0.578104	0.757257
ATPSYN-RXN	(expasy) H(+)-transporting two-sector ATPase [7.1.2.2]	0.0497567	0.0631133	0.788371	0.430479	0.64985
2.3.1.78-RXN	(expasy) Heparan-alpha-glucosaminide N-acetyltransferase [2.3.1.78]	0.126508	0.062987	2.00848	0.044592	0.2126
4.2.2.7-RXN	(expasy) Heparin lyase [4.2.2.7]	0.00426706	0.0613534	0.0695489	0.944553	0.973426
4.2.2.8-RXN	(expasy) Heparin-sulfate lyase [4.2.2.8]	0.14337	0.060198	2.38164	0.0172359	0.12778
TRANS-HEXAPRENYLTRANSTRANSFERASE-RXN	(expasy) Heptaprenyl diphosphate synthase [2.5.1.30]	-0.00208086	0.0631656	-0.032943	0.97372	0.984071
HEXOKINASE-RXN	(expasy) Hexokinase [2.7.1.1]	-0.0178068	0.0644709	-0.2762	0.782395	0.884422
HIPPURATE-HYDROLASE-RXN	(expasy) Hippurate hydrolase [3.5.1.32]	0.0267121	0.0623765	0.428239	0.668477	0.812953
HISTIDINE-AMMONIA-LYASE-RXN	(expasy) Histidine ammonia-lyase [4.3.1.3]	0.0408806	0.0594889	0.687197	0.491959	0.692459
2.7.13.3-RXN	(expasy) Histidine kinase [2.7.13.3]	0.0282441	0.0639153	0.441899	0.658563	0.807983
HISTIDINE--TRNA-LIGASE-RXN	(expasy) Histidine--tRNA ligase [6.1.1.21]	0.100785	0.0630942	1.59738	0.110182	0.312392
RXN-8001	(expasy) Histidinol dehydrogenase [1.1.1.23]	0.00980407	0.0637357	0.153824	0.877749	0.933102
HISTIDPHOS-RXN	(expasy) Histidinol-phosphatase [3.1.3.15]	0.0425356	0.0619998	0.68606	0.492675	0.692778
HISTAMINOTRANS-RXN	(expasy) Histidinol-phosphate transaminase [2.6.1.9]	0.0566619	0.063021	0.899096	0.368602	0.596503
HISTONE-ACETYLTRANSFERASE-RXN	(expasy) Histone acetyltransferase [2.3.1.48]	-0.0322885	0.0602928	-0.535528	0.592285	0.764517
ENTDB-RXN	(expasy) Holo-[acyl-carrier-protein] synthase [2.7.8.7]	0.074998	0.0664109	1.1293	0.25877	0.490936
HOMOACONITATE-HYDRATASE-RXN	(expasy) Homoaconitate hydratase [4.2.1.36]	-0.108256	0.0617521	-1.75307	0.0795896	0.270261
HOMOCITRATE-SYNTHASE-RXN	(expasy) Homocitrate synthase [2.3.3.14]	-0.0551078	0.0618623	-0.890814	0.373029	0.60092
HOMOCYSTEINE-S-METHYLTRANSFERASE-RXN	(expasy) Homocysteine S-methyltransferase [2.1.1.10]	-0.00187159	0.0661589	-0.0282892	0.977431	0.985462
HOMOSERDEHYDROG-RXN	(expasy) Homoserine dehydrogenase [1.1.1.3]	0.0527772	0.063767	0.827658	0.407864	0.632732
HOMOSERKIN-RXN	(expasy) Homoserine kinase [2.7.1.39]	-0.0491517	0.0615513	-0.798549	0.424552	0.643646
HOMOSERINE-O-ACETYLTRANSFERASE-RXN	(expasy) Homoserine O-acetyltransferase [2.3.1.31]	0.0652276	0.0637955	1.02245	0.306569	0.542371
HOMSUCTRAN-RXN	(expasy) Homoserine O-succinyltransferase [2.3.1.46]	-0.0632811	0.0627536	-1.0084	0.31326	0.551027
RXN-11136	(expasy) HslU--HslV peptidase [3.4.25.2]	-0.0808165	0.0610569	-1.32363	0.185627	0.407169
2.4.1.212-RXN	(expasy) Hyaluronan synthase [2.4.1.212]	-0.051727	0.0611582	-0.84579	0.39767	0.624456
1.12.1.3-RXN	(expasy) Hydrogen dehydrogenase (NADP(+)) [1.12.1.3]	0.261551	0.0643242	4.06614	4.78e-05	0.0178796
HYDROGEN-DEHYDROGENASE-RXN	(expasy) Hydrogen dehydrogenase [1.12.1.2]	0.194996	0.0616232	3.16432	0.00155445	0.052407
R341-RXN	(expasy) Hydrogenobyrinic acid a,c-diamide synthase (glutamine-hydrolyzing) [6.3.5.9]	-0.0646763	0.0670106	-0.965165	0.334462	0.5712
GLYOXII-RXN	(expasy) Hydroxyacylglutathione hydrolase [3.1.2.6]	0.0323303	0.0606949	0.53267	0.594262	0.766236
R122-RXN	(expasy) Hydroxydechloroatrazine ethylaminohydrolase [3.5.4.43]	-0.0915433	0.0617272	-1.48303	0.138066	0.352255
THIAZOLSYN3-RXN	(expasy) Hydroxyethylthiazole kinase [2.7.1.50]	-0.0153163	0.0627313	-0.244157	0.807109	0.901314
HYDROXYLAMINE-REDUCTASE-RXN	(expasy) Hydroxylamine reductase [1.7.99.1]	-0.00835249	0.0635752	-0.13138	0.895475	0.942045
OHMETHYLBILANESYN-RXN	(expasy) Hydroxymethylbilane synthase [2.5.1.61]	-0.069614	0.061945	-1.1238	0.261096	0.493607
HYDROXYMETHYLGLUTARYL-COA-LYASE-RXN	(expasy) Hydroxymethylglutaryl-CoA lyase [4.1.3.4]	0.0161965	0.0615819	0.263008	0.792544	0.892468
1.1.1.34-RXN	(expasy) Hydroxymethylglutaryl-CoA reductase (NADPH) [1.1.1.34]	0.0607503	0.0655038	0.927431	0.353703	0.58346
HYDROXYMETHYLGLUTARYL-COA-REDUCTASE-RXN	(expasy) Hydroxymethylglutaryl-CoA reductase [1.1.1.88]	0.00323982	0.0632067	0.0512574	0.95912	0.97962
OHMETPYRKIN-RXN	(expasy) Hydroxymethylpyrimidine kinase [2.7.1.49]	-0.00981345	0.0615079	-0.159548	0.873237	0.930878
RXN0-305	(expasy) Hydroxypyruvate isomerase [5.3.1.22]	0.112687	0.0626092	1.79985	0.0718836	0.255186
HYDROXYPYRUVATE-REDUCTASE-RXN	(expasy) Hydroxypyruvate reductase [1.1.1.81]	-0.160708	0.0630846	-2.54749	0.0108501	0.116391
HYPOXANPRIBOSYLTRAN-RXN	(expasy) Hypoxanthine phosphoribosyltransferase [2.4.2.8]	0.00945216	0.0612939	0.15421	0.877444	0.933102
GLUTAMIDOTRANS-RXN	(expasy) Imidazole glycerol-phosphate synthase [4.3.2.10]	0.0288909	0.0634016	0.455681	0.648619	0.803539
IMIDPHOSDEHYD-RXN	(expasy) Imidazoleglycerol-phosphate dehydratase [4.2.1.19]	0.0748228	0.0646303	1.1577	0.246985	0.478427
IMIDAZOLONEPROPIONASE-RXN	(expasy) Imidazolonepropionase [3.5.2.7]	-0.13106	0.0632581	-2.07183	0.0382809	0.192903
IMPCYCLOHYDROLASE-RXN	(expasy) IMP cyclohydrolase [3.5.4.10]	0.0739796	0.0605275	1.22225	0.221614	0.453363
IMP-DEHYDROG-RXN	(expasy) IMP dehydrogenase [1.1.1.205]	0.0802907	0.0623917	1.28688	0.198136	0.424915
IGPSYN-RXN	(expasy) Indole-3-glycerol-phosphate synthase [4.1.1.48]	0.0175855	0.0621786	0.282823	0.777312	0.882263
1.2.7.8-RXN	(expasy) Indolepyruvate ferredoxin oxidoreductase [1.2.7.8]	0.105316	0.0627884	1.67732	0.0934799	0.296409
INORGPYROPHOSPHAT-RXN	(expasy) Inorganic diphosphatase [3.6.1.1]	0.0567928	0.0634737	0.894746	0.370923	0.59889
MYO-INOSITOL-2-DEHYDROGENASE-RXN	(expasy) Inositol 2-dehydrogenase [1.1.1.18]	0.152986	0.0645149	2.37133	0.0177243	0.12968
MYO-INOSITOL-1OR-4-MONOPHOSPHATASE-RXN	(expasy) Inositol-phosphate phosphatase [3.1.3.25]	0.0476048	0.0623561	0.763435	0.445204	0.661844
ISOCHORMAT-RXN	(expasy) Isochorismatase [3.3.2.1]	-0.0733597	0.0682701	-1.07455	0.282576	0.518301
ISOCHORSYN-RXN	(expasy) Isochorismate synthase [5.4.4.2]	0.0413039	0.0622263	0.663768	0.506839	0.706769
ISOCITDEH-RXN	(expasy) Isocitrate dehydrogenase (NADP(+)) [1.1.1.42]	0.10356	0.0646571	1.60168	0.109227	0.312392
ISOLEUCINE--TRNA-LIGASE-RXN	(expasy) Isoleucine--tRNA ligase [6.1.1.5]	0.074409	0.0624033	1.19239	0.233109	0.46556
PRIBFAICARPISOM-RXN	(expasy) isomerase [5.3.1.16]	0.0334894	0.0629687	0.531842	0.594835	0.766236
IPPISOM-RXN	(expasy) Isopentenyl-diphosphate Delta-isomerase [5.3.3.2]	-0.0180243	0.0614309	-0.293408	0.76921	0.880519
1.3.99.16-RXN	(expasy) Isoquinoline 1-oxidoreductase [1.3.99.16]	0.0895678	0.060147	1.48915	0.136449	0.350656
3.2.1.83-RXN	(expasy) Kappa-carrageenase [3.2.1.83]	-0.0499191	0.0620415	-0.804607	0.421046	0.640388
RXN-16060	(expasy) Ketol-acid reductoisomerase (NAD(+)) [1.1.1.382]	-0.134279	0.062013	-2.16533	0.0303624	0.163595
ACETOLACTREDUCTOISOM-RXN	(expasy) Ketol-acid reductoisomerase (NADP(+)) [1.1.1.86]	0.0363433	0.0626692	0.579922	0.561967	0.748565
2.4.1.230-RXN	(expasy) Kojibiose phosphorylase [2.4.1.230]	0.0363869	0.0592752	0.613863	0.539306	0.72868
3-HYDROXY-KYNURENINASE-RXN	(expasy) Kynureninase [3.7.1.3]	0.0384011	0.0680645	0.564187	0.572627	0.752869
LTARTDEHYDRA-RXN	(expasy) L(+)-tartrate dehydratase [4.2.1.32]	0.123107	0.0650985	1.89109	0.0586128	0.233459
L-3-CYANOALANINE-SYNTHASE-RXN	(expasy) L-3-cyanoalanine synthase [4.4.1.9]	0.0322302	0.0613625	0.525242	0.599415	0.76945
GLYCOLALDREDUCT-RXN	(expasy) Lactaldehyde reductase [1.1.1.77]	-0.0144311	0.0598627	-0.241071	0.8095	0.902297
RXN-19631	(expasy) Lactate 2-monooxygenase [1.13.12.4]	0.00311757	0.0625495	0.0498416	0.960249	0.97962
RXN0-5228	(expasy) L-Ala-D/L-Glu epimerase [5.1.1.20]	0.115706	0.0613647	1.88555	0.0593553	0.234055
RXN-16296	(expasy) L-alanine--L-anticapsin ligase [6.3.2.49]	0.0110148	0.0630788	0.17462	0.861378	0.926832
L-ARABINONATE-DEHYDRATASE-RXN	(expasy) L-arabinonate dehydratase [4.2.1.25]	0.217232	0.0622658	3.48879	0.000485208	0.0361608
L-ARABINONOLACTONASE-RXN	(expasy) L-arabinonolactonase [3.1.1.15]	0.110697	0.0650356	1.70209	0.0887378	0.288194
ARABISOM-RXN	(expasy) L-arabinose isomerase [5.3.1.4]	0.184116	0.0624122	2.95	0.00317777	0.0749954
L-ASPARTATE-OXID-RXN	(expasy) L-aspartate oxidase [1.4.3.16]	0.13531	0.0683785	1.97884	0.0478336	0.223403
1.4.1.11-RXN	(expasy) L-erythro-3,5-diaminohexanoate dehydrogenase [1.4.1.11]	-0.141702	0.0650882	-2.17707	0.0294751	0.16177
LEUCINE-DEHYDROGENASE-RXN	(expasy) Leucine dehydrogenase [1.4.1.9]	0.137339	0.0598669	2.29408	0.0217861	0.14151
LEUCINE--TRNA-LIGASE-RXN	(expasy) Leucine--tRNA ligase [6.1.1.4]	0.160485	0.0643634	2.49342	0.0126521	0.124217
3.2.1.65-RXN	(expasy) Levanase [3.2.1.65]	-0.0411942	0.0632152	-0.65165	0.514627	0.712436
FUCISOM-RXN	(expasy) L-fucose isomerase [5.3.1.25]	0.103697	0.0620076	1.67232	0.0944609	0.297127
RXN0-5298	(expasy) L-fucose mutarotase [5.1.3.29]	-0.0467553	0.0626159	-0.7467	0.455245	0.67009
DARABKIN-RXN	(expasy) L-fuculokinase [2.7.1.51]	-0.00960781	0.0651036	-0.147577	0.882676	0.935531
DARABALDOL-RXN	(expasy) L-fuculose-phosphate aldolase [4.1.2.17]	0.0130127	0.0605994	0.214733	0.829975	0.906126
RXN-14116	(expasy) L-glutamate gamma-semialdehyde dehydrogenase [1.2.1.88]	-0.120364	0.0629368	-1.91246	0.0558172	0.230429
RXN-13117	(expasy) L-glutamine 2-deoxy-scyllo-inosose aminotransferase [2.6.1.100]	-0.0442574	0.0625927	-0.70707	0.479523	0.690912
3.2.1.73-RXN	(expasy) Licheninase [3.2.1.73]	0.076321	0.0646448	1.18062	0.237753	0.46924
L-IDITOL-2-DEHYDROGENASE-RXN	(expasy) L-iditol 2-dehydrogenase [1.1.1.14]	-0.0101601	0.0631816	-0.160808	0.872245	0.930878
RXN-12335	(expasy) Linalool dehydratase [4.2.1.127]	0.128886	0.0656084	1.96448	0.0494749	0.22454
KDOTRANS-RXN	(expasy) Lipid IV(A) 3-deoxy-D-manno-octulosonic acid transferase [2.4.99.12]	0.122969	0.0652548	1.88444	0.0595055	0.234055
RXN-12366	(expasy) Lipid IV(A) 4-amino-4-deoxy-L-arabinosyltransferase [2.4.2.43]	0.203655	0.0657446	3.09767	0.00195046	0.0575386
LIPIDADISACCHARIDESYNTH-RXN	(expasy) Lipid-A-disaccharide synthase [2.4.1.182]	0.194443	0.0664325	2.92692	0.00342335	0.0759175
RXN-17127	(expasy) Lipoate--protein ligase [6.3.1.20]	0.0803037	0.0609982	1.31649	0.188009	0.407255
RXN-14950	(expasy) Lipoyl synthase [2.8.1.8]	-0.0333776	0.063191	-0.528201	0.597359	0.768266
RXN0-947	(expasy) Lipoyl(octanoyl) transferase [2.3.1.181]	-0.099616	0.0605942	-1.64398	0.100179	0.299903
L-LACTATE-DEHYDROGENASE-CYTOCHROME-RXN	(expasy) L-lactate dehydrogenase (cytochrome) [1.1.2.3]	-0.106054	0.0626376	-1.69314	0.090429	0.29151
L-LACTATE-DEHYDROGENASE-RXN	(expasy) L-lactate dehydrogenase [1.1.1.27]	-0.0608345	0.0616658	-0.986518	0.323879	0.563406
RXN-7737	(expasy) LL-diaminopimelate aminotransferase [2.6.1.83]	0.135312	0.0659352	2.0522	0.0401505	0.19871
1.8.4.14-RXN	(expasy) L-methionine (R)-S-oxide reductase [1.8.4.14]	0.112962	0.0621554	1.81741	0.0691544	0.250442
LONG-CHAIN-ALCOHOL-DEHYDROGENASE-RXN	(expasy) Long-chain-alcohol dehydrogenase [1.1.1.192]	0.00506638	0.065446	0.0774131	0.938295	0.97262
ACYLACPSYNTH-RXN	(expasy) Long-chain-fatty-acid--[acyl-carrier-protein] ligase [6.2.1.20]	-0.00613748	0.0659975	-0.0929957	0.925907	0.96441
RXN-7904	(expasy) Long-chain-fatty-acid--CoA ligase [6.2.1.3]	0.164755	0.0639051	2.57812	0.00993395	0.110058
RXN0-6563	(expasy) Low-specificity L-threonine aldolase [4.1.2.48]	-0.0412298	0.0626191	-0.658422	0.510267	0.710461
RHAMNISOM-RXN	(expasy) L-rhamnose isomerase [5.3.1.14]	0.125503	0.0635685	1.97429	0.0483489	0.224361
RXN0-5306	(expasy) L-rhamnose mutarotase [5.1.3.32]	0.17289	0.0637303	2.71284	0.00667091	0.104956
LXULRU5P-RXN	(expasy) L-ribulose-5-phosphate 3-epimerase [5.1.3.22]	-0.068901	0.059594	-1.15617	0.24761	0.478959
RIBULPEPIM-RXN	(expasy) L-ribulose-5-phosphate 4-epimerase [5.1.3.4]	0.135328	0.062382	2.16935	0.0300564	0.163595
4.3.1.17-RXN	(expasy) L-serine ammonia-lyase [4.3.1.17]	-0.0510284	0.0619715	-0.823417	0.410271	0.634642
2.9.1.1-RXN	(expasy) L-seryl-tRNA(Sec) selenium transferase [2.9.1.1]	0.0212729	0.0633303	0.335905	0.736943	0.858151
THREODEHYD-RXN	(expasy) L-threonine 3-dehydrogenase [1.1.1.103]	-0.00496119	0.0612074	-0.0810555	0.935398	0.971058
RXN-14569	(expasy) L-threonylcarbamoyladenylate synthase [2.7.7.87]	0.108057	0.0637148	1.69595	0.0898953	0.291285
LYXK-RXN	(expasy) L-xylulokinase [2.7.1.53]	-0.0442559	0.0616621	-0.717715	0.472933	0.685438
LYSINE-23-AMINOMUTASE-RXN	(expasy) Lysine 2,3-aminomutase [5.4.3.2]	0.0587607	0.0614918	0.955586	0.339281	0.572613
BETA-LYSINE-56-AMINOMUTASE-RXN	(expasy) Lysine 5,6-aminomutase [5.4.3.3]	-0.0438437	0.0623939	-0.702692	0.482248	0.690912
LYSDECARBOX-RXN	(expasy) Lysine decarboxylase [4.1.1.18]	0.121556	0.0650628	1.86829	0.0617212	0.237118
LEUCYLTRANSFERASE-RXN	(expasy) Lysine/arginine leucyltransferase [2.3.2.6]	0.0679596	0.0621651	1.09321	0.274301	0.508707
LYSINE--TRNA-LIGASE-RXN	(expasy) Lysine--tRNA ligase [6.1.1.6]	0.147098	0.0657452	2.23739	0.0252609	0.151565
LYSOPHOSPHOLIPASE-RXN	(expasy) Lysophospholipase [3.1.1.5]	0.096454	0.0601271	1.60417	0.108677	0.312392
3.4.24.75-RXN	(expasy) Lysostaphin [3.4.24.75]	0.0465705	0.0601384	0.774388	0.438701	0.657355
3.2.1.17-RXN	(expasy) Lysozyme [3.2.1.17]	0.0948722	0.062094	1.52788	0.126542	0.336281
LYSYLTRANSFERASE-RXN	(expasy) Lysyltransferase [2.3.2.3]	0.0308631	0.0608011	0.507607	0.611729	0.77699
RXN1F-20	(expasy) Magnesium chelatase [6.6.1.1]	-0.0363627	0.0622799	-0.58386	0.559315	0.745864
RXN-13191	(expasy) Magnesium-protoporphyrin IX monomethyl ester (oxidative) cyclase [1.14.13.81]	0.142949	0.062978	2.26982	0.0232182	0.147868
MALIC-NADP-RXN	(expasy) Malate dehydrogenase (oxaloacetate-decarboxylating) (NADP(+)) [1.1.1.40]	0.151521	0.0645791	2.34628	0.0189619	0.13361
1.1.1.39-RXN	(expasy) Malate dehydrogenase (oxaloacetate-decarboxylating) [1.1.1.38]	-0.0144397	0.0614806	-0.234866	0.814313	0.902297
MALATE-DEH-RXN	(expasy) Malate dehydrogenase [1.1.1.37]	0.183361	0.062633	2.92754	0.00341651	0.0759175
MALSYN-RXN	(expasy) Malate synthase [2.3.3.9]	-0.0282906	0.0686112	-0.412333	0.680096	0.8175
RXN-11475	(expasy) Malonyl-[acyl-carrier protein] O-methyltransferase [2.1.1.197]	0.069994	0.0632507	1.10661	0.268462	0.504167
5.4.99.16-RXN	(expasy) Maltose alpha-D-glucosyltransferase [5.4.99.16]	-0.0295339	0.0603061	-0.489734	0.624322	0.785116
MALTACETYLTRAN-RXN	(expasy) Maltose O-acetyltransferase [2.3.1.79]	0.0429678	0.0612132	0.701937	0.482719	0.690912
MALTOSE-PHOSPHORYLASE-RXN	(expasy) Maltose phosphorylase [2.4.1.8]	0.122385	0.0609868	2.00675	0.044776	0.212761
3.2.1.78-RXN	(expasy) Mannan endo-1,4-beta-mannosidase [3.2.1.78]	0.0712149	0.0616429	1.15528	0.247975	0.478959
MANNITOL-2-DEHYDROGENASE-RXN	(expasy) Mannitol 2-dehydrogenase [1.1.1.67]	-0.129267	0.0697278	-1.85388	0.0637556	0.242032
MANNPDEHYDROG-RXN	(expasy) Mannitol-1-phosphate 5-dehydrogenase [1.1.1.17]	-0.0319943	0.0584057	-0.547794	0.583833	0.760619
MANNKIN-RXN	(expasy) Mannokinase [2.7.1.7]	0.195785	0.0605453	3.2337	0.00122197	0.0510324
MANNONDEHYDRAT-RXN	(expasy) Mannonate dehydratase [4.2.1.8]	0.126609	0.0642011	1.97207	0.048602	0.224361
TEICHOICSYN2-RXN	(expasy) mannosaminyltransferase [2.4.1.187]	0.0388641	0.0629943	0.616946	0.537271	0.727319
MANNPGUANYLTRANGDP-RXN	(expasy) Mannose-1-phosphate guanylyltransferase (GDP) [2.7.7.22]	0.260621	0.0654591	3.98143	6.85e-05	0.0178796
2.7.7.13-RXN	(expasy) Mannose-1-phosphate guanylyltransferase [2.7.7.13]	0.0836748	0.0611847	1.36758	0.171444	0.39434
MANNPISOM-RXN	(expasy) Mannose-6-phosphate isomerase [5.3.1.8]	0.122242	0.0620853	1.96894	0.0489602	0.224361
RXN-9935	(expasy) Mannosylfructose-phosphate synthase [2.4.1.246]	0.0132542	0.0601611	0.220311	0.825629	0.903678
RXN-14900	(expasy) Mannosylglycerate hydrolase [3.2.1.170]	-0.00407635	0.0622718	-0.0654607	0.947807	0.973944
3.2.1.96-RXN	(expasy) Mannosyl-glycoprotein endo-beta-N-acetylglucosaminidase [3.2.1.96]	-0.0617987	0.060992	-1.01323	0.310952	0.548329
MANNURONATE-REDUCTASE-RXN	(expasy) Mannuronate reductase [1.1.1.131]	0.0892809	0.06212	1.43723	0.150652	0.374251
RXN-19959	(expasy) Medium-chain acyl-CoA ligase [6.2.1.2]	0.120605	0.0626856	1.92397	0.0543581	0.229137
3.4.13.19-RXN	(expasy) Membrane dipeptidase [3.4.13.19]	-0.0581366	0.0613726	-0.947273	0.3435	0.576981
METHANE-MONOOXYGENASE-RXN	(expasy) Methane monooxygenase (soluble) [1.14.13.25]	0.298642	0.0625862	4.77169	1.83e-06	0.00129341
R212-RXN	(expasy) Methanogen homoaconitase [4.2.1.114]	-0.053082	0.0629033	-0.843867	0.398743	0.624526
METHANOL-DEHYDROGENASE-RXN	(expasy) Methanol dehydrogenase [1.1.1.244]	0.186485	0.0614218	3.03614	0.00239625	0.0634352
METHENYLTHFCYCLOHYDRO-RXN	(expasy) Methenyltetrahydrofolate cyclohydrolase [3.5.4.9]	0.1229	0.0627171	1.95959	0.050044	0.226397
S-ADENMETSYN-RXN	(expasy) Methionine adenosyltransferase [2.5.1.6]	0.0315694	0.0619234	0.509813	0.610182	0.77699
METHIONINE-GAMMA-LYASE-RXN	(expasy) Methionine gamma-lyase [4.4.1.11]	0.00822556	0.0622352	0.132169	0.894851	0.942045
HOMOCYSMETB12-RXN	(expasy) Methionine synthase [2.1.1.13]	0.0998889	0.0656109	1.52244	0.127898	0.337611
R15-RXN	(expasy) Methionine transaminase [2.6.1.88]	-0.0313598	0.0597866	-0.52453	0.59991	0.76945
METHIONINE--TRNA-LIGASE-RXN	(expasy) Methionine--tRNA ligase [6.1.1.10]	0.0986461	0.0626958	1.57341	0.115624	0.318114
3.4.11.18-RXN	(expasy) Methionyl aminopeptidase [3.4.11.18]	0.0870069	0.0630303	1.3804	0.167464	0.390638
METHIONYL-TRNA-FORMYLTRANSFERASE-RXN	(expasy) Methionyl-tRNA formyltransferase [2.1.2.9]	0.113726	0.0639555	1.7782	0.0753704	0.264169
METHYLASPARTATE-AMMONIA-LYASE-RXN	(expasy) Methylaspartate ammonia-lyase [4.3.1.2]	-0.0841316	0.0639186	-1.31623	0.188097	0.407255
METHYLASPARTATE-MUTASE-RXN	(expasy) Methylaspartate mutase [5.4.99.1]	0.156259	0.0599397	2.60694	0.00913543	0.110058
2.1.1.63-RXN	(expasy) Methylated-DNA--[protein]-cysteine S-methyltransferase [2.1.1.63]	0.0124062	0.0620986	0.199783	0.84165	0.912857
METHYLCROTONYL-COA-CARBOXYLASE-RXN	(expasy) Methylcrotonoyl-CoA carboxylase [6.4.1.4]	-0.12382	0.0639999	-1.9347	0.0530276	0.229137
METHYLENETHFDEHYDROG-NADP-RXN	(expasy) Methylenetetrahydrofolate dehydrogenase (NADP(+)) [1.5.1.5]	0.107832	0.0624527	1.72663	0.0842348	0.281487
1.5.1.20-RXN	(expasy) Methylenetetrahydrofolate reductase (NAD(P)H) [1.5.1.20]	0.100554	0.0646569	1.5552	0.119899	0.327122
METHGLYSYN-RXN	(expasy) Methylglyoxal synthase [4.2.3.3]	0.0515726	0.0632705	0.815113	0.415007	0.635298
1.2.1.27-RXN	(expasy) Methylmalonate-semialdehyde dehydrogenase (CoA acylating) [1.2.1.27]	0.081282	0.0593216	1.37019	0.170627	0.39414
2.1.3.1-RXN	(expasy) Methylmalonyl-CoA carboxytransferase [2.1.3.1]	0.0202879	0.060957	0.332824	0.739267	0.86015
METHYLMALONYL-COA-EPIM-RXN	(expasy) Methylmalonyl-CoA epimerase [5.1.99.1]	0.0826938	0.0649355	1.27348	0.202849	0.431282
METHYLMALONYL-COA-MUT-RXN	(expasy) Methylmalonyl-CoA mutase [5.4.99.2]	0.165059	0.061222	2.69607	0.00701622	0.107989
MEVALONATE-KINASE-RXN	(expasy) Mevalonate kinase [2.7.1.36]	-0.0134847	0.0664832	-0.202829	0.839269	0.912857
3.4.24.3-RXN	(expasy) Microbial collagenase [3.4.24.3]	-0.167314	0.0668036	-2.50457	0.0122602	0.124217
3.1.31.1-RXN	(expasy) Micrococcal nuclease [3.1.31.1]	-0.0639206	0.0622303	-1.02716	0.304344	0.542078
2.7.11.24-RXN	(expasy) Mitogen-activated protein kinase [2.7.11.24]	-0.110125	0.0698513	-1.57656	0.114897	0.317637
RXN-16427	(expasy) Molybdenum cofactor guanylyltransferase [2.7.7.77]	-0.139431	0.0602896	-2.31268	0.0207401	0.139846
RXN-8344	(expasy) Molybdopterin adenylyltransferase [2.7.7.75]	-0.0647555	0.0626229	-1.03406	0.30111	0.539029
RXN-8348	(expasy) Molybdopterin molybdotransferase [2.10.1.1]	-0.0675401	0.0632834	-1.06726	0.285853	0.521608
RXN-12473	(expasy) Molybdopterin synthase sulfurtransferase [2.8.1.11]	0.0667583	0.0635401	1.05065	0.29342	0.529953
RXN-11361	(expasy) Molybdopterin-synthase adenylyltransferase [2.7.7.80]	0.114013	0.0613189	1.85935	0.0629781	0.239723
RXN-14247	(expasy) Monoterpene epsilon-lactone hydrolase [3.1.1.83]	0.149585	0.0638422	2.34304	0.0191276	0.13361
MORPHINE-6-DEHYDROGENASE-RXN	(expasy) Morphine 6-dehydrogenase [1.1.1.218]	-0.0758403	0.063222	-1.19959	0.2303	0.463135
RXN-16664	(expasy) Muramoyltetrapeptide carboxypeptidase [3.4.17.13]	-0.0826984	0.0610758	-1.35403	0.175727	0.39796
RXN-14640	(expasy) Mycothiol S-conjugate amidase [3.5.1.115]	0.0667471	0.0627534	1.06364	0.287491	0.523923
RXN1G-4	(expasy) Mycothiol synthase [2.3.1.189]	-0.0707668	0.062329	-1.13538	0.256218	0.488669
MYO-INOSOSE-2-DEHYDRATASE-RXN	(expasy) Myo-inosose-2 dehydratase [4.2.1.44]	0.102828	0.0619595	1.65961	0.0969933	0.29873
RXN-12515	(expasy) N(1)-aminopropylagmatine ureohydrolase [3.5.3.24]	-0.123524	0.0681325	-1.813	0.069832	0.251608
RXN-14570	(expasy) N(6)-L-threonylcarbamoyladenine synthase [2.3.1.234]	0.218412	0.066952	3.26222	0.00110543	0.0510324
RXN-12627	(expasy) N,N'-diacetylchitobiose phosphorylase [2.4.1.280]	-0.1059	0.062662	-1.69002	0.0910241	0.29186
RXN-12238	(expasy) N,N'-diacetyllegionaminate synthase [2.5.1.101]	0.121546	0.0641594	1.89444	0.0581665	0.233325
N-ACETYLDIAMINOPIMELATE-DEACETYLASE-RXN	(expasy) N-acetyldiaminopimelate deacetylase [3.5.1.47]	-0.0850874	0.0613731	-1.38639	0.165627	0.390638
RXN-14571	(expasy) N-acetylgalactosaminephosphotransferase [2.7.8.40]	-0.111926	0.0618095	-1.81083	0.0701672	0.252175
N-ACETYLGLUTPREDUCT-RXN	(expasy) N-acetyl-gamma-glutamyl-phosphate reductase [1.2.1.38]	0.173219	0.0658707	2.62968	0.00854645	0.109824
N-ACETYLGLUCOSAMINE-KINASE-RXN	(expasy) N-acetylglucosamine kinase [2.7.1.59]	0.0848879	0.0637458	1.33166	0.182971	0.406093
3.5.1.80-RXN	(expasy) N-acetylglucosamine-6-phosphate deacetylase [3.5.1.25]	0.126078	0.0640329	1.96895	0.0489583	0.224361
GLCNACPTRANS-RXN	(expasy) N-acetylglucosaminephosphotransferase [2.7.8.33]	0.00443155	0.060962	0.0726937	0.94205	0.973239
RXN-11070	(expasy) N-acetylglucosaminyl-diphospho-decaprenol L-rhamnosyltransferase [2.4.1.289]	0.0756142	0.0608056	1.24354	0.213669	0.446561
RXN-9297	(expasy) N-acetylhexosamine 1-kinase [2.7.1.162]	0.181319	0.0662991	2.73486	0.00624065	0.101572
2.4.1.151-RXN	(expasy) N-acetyllactosaminide 3-alpha-galactosyltransferase [2.4.1.87]	0.0448406	0.0622569	0.720251	0.471371	0.683874
RXN0-4641	(expasy) N-acetylmuramic acid 6-phosphate etherase [4.2.1.126]	0.0922933	0.064814	1.42397	0.154455	0.378319
RXN-14267	(expasy) N-acetylmuramoyl-L-alanine amidase [3.5.1.28]	-0.0156075	0.0594421	-0.262567	0.792884	0.892468
RXN0-5329	(expasy) N-acetylneuraminate epimerase [5.1.3.24]	0.146963	0.0619645	2.37173	0.017705	0.12968
ACNEULY-RXN	(expasy) N-acetylneuraminate lyase [4.1.3.3]	0.172571	0.0653808	2.63947	0.00830355	0.109373
N-ACETYLNEURAMINATE-SYNTHASE-RXN	(expasy) N-acetylneuraminate synthase [2.5.1.56]	0.1591	0.061445	2.58931	0.00961679	0.110058
2.1.3.9-RXN	(expasy) N-acetylornithine carbamoyltransferase [2.1.3.9]	0.149346	0.0630543	2.36854	0.0178585	0.12968
AMINOACYLASE-RXN	(expasy) N-acyl-aliphatic-L-amino acid amidohydrolase [3.5.1.14]	0.0829453	0.0612794	1.35356	0.175877	0.39796
3.5.1.81-RXN	(expasy) N-acyl-D-amino-acid deacylase [3.5.1.81]	0.0441394	0.0609771	0.723867	0.469147	0.682747
3.5.1.82-RXN	(expasy) N-acyl-D-glutamate deacylase [3.5.1.82]	0.160189	0.0647045	2.4757	0.0132974	0.124217
N-ACYLGLUCOSAMINE-2-EPIMERASE-RXN	(expasy) N-acylglucosamine 2-epimerase [5.1.3.8]	0.0147396	0.0645851	0.228219	0.819476	0.902297
5.1.3.9-RXN	(expasy) N-acylglucosamine-6-phosphate 2-epimerase [5.1.3.9]	0.0441234	0.0597904	0.737967	0.460535	0.673675
RXN-9990	(expasy) N-acylneuraminate cytidylyltransferase [2.7.7.43]	0.0293598	0.0600835	0.488651	0.625089	0.785382
RXN-9988	(expasy) N-acylneuraminate-9-phosphate synthase [2.5.1.57]	0.0182294	0.0595086	0.306332	0.759352	0.877415
NADPYROPHOSPHAT-RXN	(expasy) NAD(+) diphosphatase [3.6.1.22]	-0.0601997	0.0609469	-0.98774	0.32328	0.563056
NAD-KIN-RXN	(expasy) NAD(+) kinase [2.7.1.23]	0.113319	0.0661082	1.71414	0.0865028	0.284511
NAD-SYNTH-GLN-RXN	(expasy) NAD(+) synthase (glutamine-hydrolyzing) [6.3.5.1]	0.112319	0.0672422	1.67037	0.0948469	0.297127
NAD-SYNTH-NH3-RXN	(expasy) NAD(+) synthase [6.3.1.5]	-0.0905725	0.0595128	-1.5219	0.128035	0.337611
RXN-12752	(expasy) NAD(P)H-hydrate epimerase [5.1.99.6]	0.151491	0.0642261	2.35871	0.0183385	0.132486
NADH-PEROXIDASE-RXN	(expasy) NADH peroxidase [1.11.1.1]	0.170653	0.0650887	2.62185	0.00874538	0.110058
NADH-DEHYDROG-A-RXN	(expasy) NADH ubiquinone reductase (H(+)-translocating) [7.1.1.2]	-0.204781	0.0645481	-3.17254	0.00151114	0.052407
TRANS-RXN-214	(expasy) NADH ubiquinone reductase (Na(+)-transporting) [7.2.1.1]	0.121549	0.0606475	2.00419	0.0450495	0.213345
NADPH-DEHYDROGENASE-RXN	(expasy) NADPH dehydrogenase [1.6.99.1]	0.101739	0.0665283	1.52926	0.126199	0.336281
QOR-RXN	(expasy) NADPH quinone reductase [1.6.5.5]	0.0823131	0.0677168	1.21555	0.224157	0.455389
3.5.1.77-RXN	(expasy) N-carbamoyl-D-amino-acid hydrolase [3.5.1.77]	0.0825013	0.0614567	1.34243	0.179457	0.40144
3.5.1.87-RXN	(expasy) N-carbamoyl-L-amino-acid hydrolase [3.5.1.87]	0.0254283	0.0616265	0.412619	0.679886	0.8175
N-CARBAMOYLPUTRESCINE-AMIDASE-RXN	(expasy) N-carbamoylputrescine amidase [3.5.1.53]	-0.0376419	0.0616275	-0.610797	0.541334	0.730416
3.2.1.135-RXN	(expasy) Neopullulanase [3.2.1.135]	0.104546	0.0642385	1.62746	0.103639	0.305099
2.4.2.12-RXN	(expasy) Nicotinamide phosphoribosyltransferase [2.4.2.12]	-0.088247	0.0641344	-1.37597	0.168831	0.391909
2.7.7.1-RXN	(expasy) Nicotinamide-nucleotide adenylyltransferase [2.7.7.1]	-0.00974808	0.0679495	-0.143461	0.885926	0.936913
NMNAMIDOHYDRO-RXN	(expasy) Nicotinamide-nucleotide amidase [3.5.1.42]	0.114517	0.0621355	1.84302	0.0653262	0.243681
RXN-7637	(expasy) Nicotinate dehydrogenase [1.17.1.5]	-0.0603082	0.0620413	-0.972065	0.331018	0.568148
NICOTINATEPRIBOSYLTRANS-RXN	(expasy) Nicotinate phosphoribosyltransferase [6.3.4.21]	0.00855301	0.0610994	0.139985	0.888672	0.937148
NICONUCADENYLYLTRAN-RXN	(expasy) Nicotinate-nucleotide adenylyltransferase [2.7.7.18]	0.0146034	0.061555	0.237242	0.812469	0.902297
QUINOPRIBOTRANS-RXN	(expasy) Nicotinate-nucleotide diphosphorylase (carboxylating) [2.4.2.19]	0.177653	0.066656	2.66523	0.00769358	0.109373
DMBPPRIBOSYLTRANS-RXN	(expasy) Nicotinate-nucleotide--dimethylbenzimidazole phosphoribosyltransferase [2.4.2.21]	0.0703398	0.0639126	1.10056	0.271087	0.507079
RXN-12958	(expasy) Nigerose phosphorylase [2.4.1.279]	-0.0819169	0.0621048	-1.31901	0.187165	0.407255
RXN-8060	(expasy) Ni-sirohydrochlorin a,c-diamide synthase [6.3.5.12]	0.00211082	0.0656278	0.0321635	0.974342	0.984071
NITRATE-REDUCTASE-CYTOCHROME-RXN	(expasy) Nitrate reductase (cytochrome) [1.9.6.1]	-0.107125	0.0633002	-1.69233	0.0905823	0.29151
1.7.2.2-RXN	(expasy) Nitrite reductase (cytochrome; ammonia-forming) [1.7.2.2]	-0.240971	0.0658294	-3.66054	0.000251688	0.0272798
RXN0-6377	(expasy) Nitrite reductase (NAD(P)H) [1.7.1.4]	-0.211184	0.0618332	-3.41538	0.000636934	0.0375791
NITROGENASE-RXN	(expasy) Nitrogenase [1.18.6.1]	-0.080452	0.05865	-1.37173	0.170147	0.393674
2-NITROPROPANE-DIOXYGENASE-RXN	(expasy) Nitronate monooxygenase [1.13.12.16]	0.00150779	0.0622589	0.0242181	0.980679	0.986263
3.5.2.14-RXN	(expasy) N-methylhydantoinase (ATP-hydrolyzing) [3.5.2.14]	0.0182264	0.065346	0.278922	0.780305	0.883223
3.2.1.55-RXN	(expasy) Non-reducing end alpha-L-arabinofuranosidase [3.2.1.55]	0.104198	0.0628352	1.65828	0.0972612	0.29873
RXN-14089	(expasy) Non-reducing end beta-L-arabinofuranosidase [3.2.1.185]	0.107366	0.0628079	1.70943	0.0873706	0.28452
3.5.1.91-RXN	(expasy) N-substituted formamide deformylase [3.5.1.91]	-0.0166352	0.0651547	-0.255318	0.798477	0.895914
RXN-9778	(expasy) N-succinylornithine carbamoyltransferase [2.1.3.11]	0.1729	0.0631349	2.73857	0.00617065	0.101572
CDPKIN-RXN	(expasy) Nucleoside-diphosphate kinase [2.7.4.6]	-0.110737	0.0609109	-1.81802	0.0690608	0.250442
ATPASE-RXN	(expasy) Nucleoside-triphosphate phosphatase [3.6.1.15]	0.0275879	0.0610642	0.451784	0.651424	0.804109
NUCLEOTIDE-PYROPHOSPHATASE-RXN	(expasy) Nucleotide diphosphatase [3.6.1.9]	0.117278	0.0621172	1.88801	0.0590243	0.233459
ACETYLHOMOSER-CYS-RXN	(expasy) O-acetylhomoserine aminocarboxypropyltransferase [2.5.1.49]	0.0703832	0.0650915	1.0813	0.279565	0.51612
3.2.1.10-RXN	(expasy) Oligo-1,6-glucosidase [3.2.1.10]	-0.0151711	0.0616841	-0.245948	0.805723	0.901187
3.4.24.70-RXN	(expasy) Oligopeptidase A [3.4.24.70]	0.172284	0.0613448	2.80845	0.00497809	0.0952563
3.4.21.83-RXN	(expasy) Oligopeptidase B [3.4.21.83]	0.101237	0.0633488	1.59808	0.110024	0.312392
3.2.1.156-RXN	(expasy) Oligosaccharide reducing-end xylanase [3.2.1.156]	0.0030217	0.0638985	0.047289	0.962283	0.980784
RXN-10719	(expasy) O-phospho-L-seryl-tRNA Cys-tRNA synthase [2.5.1.73]	0.0496774	0.067127	0.740051	0.459269	0.673215
1.5.1.28-RXN	(expasy) Opine dehydrogenase [1.5.1.28]	0.0964031	0.0622887	1.54768	0.121699	0.330126
ORNITHINE--OXO-ACID-AMINOTRANSFERASE-RXN	(expasy) Ornithine aminotransferase [2.6.1.13]	-0.0602272	0.0614125	-0.9807	0.326741	0.566747
ORNCARBAMTRANSFER-RXN	(expasy) Ornithine carbamoyltransferase [2.1.3.3]	0.0257783	0.0605719	0.425581	0.670413	0.812953
ORNITHINE-CYCLODEAMINASE-RXN	(expasy) Ornithine cyclodeaminase [4.3.1.12]	-0.0406947	0.0621323	-0.654969	0.512488	0.711758
ORNDECARBOX-RXN	(expasy) Ornithine decarboxylase [4.1.1.17]	0.0762229	0.0657242	1.15974	0.246155	0.478427
OROPRIBTRANS-RXN	(expasy) Orotate phosphoribosyltransferase [2.4.2.10]	0.0407916	0.0634132	0.643266	0.520051	0.715389
OROTPDECARB-RXN	(expasy) Orotidine-5'-phosphate decarboxylase [4.1.1.23]	0.0777813	0.062548	1.24354	0.213667	0.446561
O-SUCCINYLBENZOATE-COA-SYN-RXN	(expasy) o-succinylbenzoate synthase [4.2.1.113]	-0.070467	0.0626905	-1.12405	0.260993	0.493607
O-SUCCINYLBENZOATE-COA-LIG-RXN	(expasy) o-succinylbenzoate--CoA ligase [6.2.1.26]	0.0680453	0.0641852	1.06014	0.289081	0.525466
RXN-19736	(expasy) Oxaloacetate decarboxylase (Na(+) extruding) [7.2.4.2]	0.208647	0.063375	3.29226	0.000993846	0.0502602
OXALODECARB-RXN	(expasy) Oxaloacetate decarboxylase [4.1.1.112]	0.0899172	0.0616066	1.45954	0.144417	0.365822
OXALOACETATE-TAUTOMERASE-RXN	(expasy) Oxaloacetate tautomerase [5.3.2.2]	0.0423074	0.0608706	0.695038	0.487031	0.69193
PANTEPADENYLYLTRAN-RXN	(expasy) Pantetheine-phosphate adenylyltransferase [2.7.7.3]	0.146786	0.0636659	2.30557	0.0211349	0.139846
PANTOATE-BETA-ALANINE-LIG-RXN	(expasy) Pantoate--beta-alanine ligase (AMP-forming) [6.3.2.1]	0.163105	0.0667594	2.44318	0.0145583	0.124217
PANTOTHENATE-KIN-RXN	(expasy) Pantothenate kinase [2.7.1.33]	0.0517743	0.0633314	0.817513	0.413635	0.634642
4.2.2.2-RXN	(expasy) Pectate lyase [4.2.2.2]	0.145365	0.0587608	2.47384	0.0133669	0.124217
4.2.2.22-RXN	(expasy) Pectate trisaccharide-lyase [4.2.2.22]	0.0526988	0.0626411	0.841282	0.40019	0.624808
RXN-19782	(expasy) Pectinesterase [3.1.1.11]	-0.00880407	0.0613899	-0.143412	0.885965	0.936913
PENICILLIN-AMIDASE-RXN	(expasy) Penicillin amidase [3.5.1.11]	0.101393	0.0633084	1.60157	0.109251	0.312392
3.4.21.107-RXN	(expasy) Peptidase Do [3.4.21.107]	0.0850213	0.0615575	1.38117	0.167227	0.390638
RXN-14992	(expasy) Peptide chain release factor N(5)-glutamine methyltransferase [2.1.1.297]	0.123461	0.0633099	1.95011	0.0511629	0.22782
3.5.1.27-RXN	(expasy) Peptide deformylase [3.5.1.88]	0.0131657	0.0616088	0.213698	0.830782	0.906308
1.8.4.12-RXN	(expasy) Peptide-methionine (R)-S-oxide reductase [1.8.4.12]	-0.0537946	0.0599665	-0.897078	0.369677	0.597561
RXN-8668	(expasy) Peptide-methionine (S)-S-oxide reductase [1.8.4.11]	-0.0756746	0.0609858	-1.24086	0.214659	0.446561
3.5.1.52-RXN	(expasy) Peptide-N(4)-(N-acetyl-beta-glucosaminyl)asparagine amidase [3.5.1.52]	-0.0138222	0.0617816	-0.223727	0.82297	0.903678
2.4.1.129-RXN	(expasy) Peptidoglycan glycosyltransferase [2.4.1.129]	0.0445465	0.0637723	0.698524	0.484849	0.691861
RXN-11290	(expasy) Peptidoglycan-N-acetylglucosamine deacetylase [3.5.1.104]	0.0103431	0.0614143	0.168415	0.866257	0.929386
3.4.15.5-RXN	(expasy) Peptidyl-dipeptidase Dcp [3.4.15.5]	-0.0179777	0.0599711	-0.299772	0.764351	0.877415
PEPTIDYLPROLYL-ISOMERASE-RXN	(expasy) Peptidylprolyl isomerase [5.2.1.8]	0.16248	0.0663905	2.44734	0.0143916	0.124217
RXN-10819	(expasy) Phenylacetate--CoA ligase [6.2.1.30]	0.0844389	0.0622939	1.35549	0.17526	0.39796
PHENYLALANINE--TRNA-LIGASE-RXN	(expasy) Phenylalanine--tRNA ligase [6.1.1.20]	0.0954595	0.0636834	1.49897	0.133881	0.344683
1.2.1.58-RXN	(expasy) Phenylglyoxylate dehydrogenase (acylating) [1.2.1.58]	-0.00807148	0.06243	-0.129288	0.897129	0.943085
PHOSACETYLTRANS-RXN	(expasy) Phosphate acetyltransferase [2.3.1.8]	0.271079	0.0672502	4.0309	5.56e-05	0.0178796
RXN-9590	(expasy) Phosphate acyltransferase [2.3.1.274]	0.0553902	0.0604433	0.916401	0.359457	0.58572
PHOSPHATE-BUTYRYLTRANSFERASE-RXN	(expasy) Phosphate butyryltransferase [2.3.1.19]	0.0339177	0.064319	0.527336	0.597961	0.768341
PTAALT-RXN	(expasy) Phosphate propanoyltransferase [2.3.1.222]	-0.00320674	0.0609822	-0.052585	0.958063	0.97962
CDPDIGLYSYN-RXN	(expasy) Phosphatidate cytidylyltransferase [2.7.7.41]	-0.000301228	0.062438	-0.00482443	0.996151	0.996151
PGLYCEROLTRANSI-RXN	(expasy) Phosphatidylglycerol--membrane-oligosaccharide glycerophosphotransferase [2.7.8.20]	0.0939483	0.0689195	1.36316	0.172832	0.396381
RXN0-20	(expasy) Phosphatidylglycerol--prolipoprotein diacylglyceryl transferase [2.5.1.145]	0.0414409	0.0614184	0.674732	0.499846	0.700081
PGPPHOSPHA-RXN	(expasy) Phosphatidylglycerophosphatase [3.1.3.27]	-0.00660461	0.0619676	-0.106582	0.915121	0.95844
2.4.1.57-RXN	(expasy) Phosphatidyl-myo-inositol alpha-mannosyltransferase [2.4.1.345]	0.0192981	0.0666057	0.289736	0.772018	0.880884
PHOSPHASERDECARB-RXN	(expasy) Phosphatidylserine decarboxylase [4.1.1.65]	0.178595	0.0666581	2.67927	0.00737819	0.10799
RXN-10837	(expasy) Phosphinothricin acetyltransferase [2.3.1.183]	-0.128156	0.0675907	-1.89606	0.0579525	0.233325
PHOSACETYLGLUCOSAMINEMUT-RXN	(expasy) Phosphoacetylglucosamine mutase [5.4.2.3]	-0.0240575	0.0618153	-0.389183	0.69714	0.827266
1.8.4.8-RXN	(expasy) Phosphoadenylyl-sulfate reductase (thioredoxin) [1.8.4.8]	-0.000805998	0.0613645	-0.0131346	0.98952	0.991621
3.1.4.1-RXN	(expasy) Phosphodiesterase I [3.1.4.1]	0.0245098	0.0678928	0.361008	0.718094	0.845104
PEPCARBOXYKIN-RXN	(expasy) Phosphoenolpyruvate carboxykinase (ATP) [4.1.1.49]	-0.00992313	0.0605307	-0.163935	0.869782	0.930878
4.1.1.32-RXN	(expasy) Phosphoenolpyruvate carboxykinase (GTP) [4.1.1.32]	0.235524	0.0684162	3.44251	0.000576335	0.0375791
PHOSPHOENOLPYRUVATE-MUTASE-RXN	(expasy) Phosphoenolpyruvate mutase [5.4.2.9]	-0.00255198	0.0621691	-0.0410491	0.967257	0.982099
2.7.1.121-RXN	(expasy) Phosphoenolpyruvate--glycerone phosphotransferase [2.7.1.121]	0.0277548	0.0651547	0.425982	0.670121	0.812953
2.7.3.9-RXN	(expasy) Phosphoenolpyruvate--protein phosphotransferase [2.7.3.9]	0.162242	0.0664169	2.44279	0.0145743	0.124217
PHOSPHOGLUCMUT-RXN	(expasy) Phosphoglucomutase (alpha-D-glucose-1,6-bisphosphate-dependent) [5.4.2.2]	0.0934283	0.0651804	1.43338	0.151749	0.375659
RXN-9952	(expasy) Phosphogluconate dehydrogenase (NADP(+)-dependent, decarboxylating) [1.1.1.44]	0.101089	0.0610743	1.65518	0.0978889	0.29873
5.4.2.10-RXN	(expasy) Phosphoglucosamine mutase [5.4.2.10]	0.0291915	0.0630929	0.462674	0.643598	0.799416
PGLYCDEHYDROG-RXN	(expasy) Phosphoglycerate dehydrogenase [1.1.1.95]	0.0373282	0.0617439	0.604565	0.545468	0.733507
PHOSGLYPHOS-RXN	(expasy) Phosphoglycerate kinase [2.7.2.3]	0.0871699	0.062334	1.39843	0.161983	0.387882
RXN-15513	(expasy) Phosphoglycerate mutase (2,3-diphosphoglycerate-dependent) [5.4.2.11]	-0.0343901	0.0615925	-0.558348	0.576607	0.756692
3PGAREARR-RXN	(expasy) Phosphoglycerate mutase (2,3-diphosphoglycerate-independent) [5.4.2.12]	0.122467	0.0634513	1.93009	0.0535958	0.229137
2.5.1.41-RXN	(expasy) Phosphoglycerol geranylgeranyltransferase [2.5.1.41]	0.201578	0.0636527	3.16684	0.00154105	0.052407
GPH-RXN	(expasy) Phosphoglycolate phosphatase [3.1.3.18]	-0.023678	0.0610548	-0.387816	0.698152	0.827266
PHOSPHOKETOLASE-RXN	(expasy) Phosphoketolase [4.1.2.9]	-0.0919352	0.0633977	-1.45014	0.147021	0.369772
PHOSMANMUT-RXN	(expasy) Phosphomannomutase [5.4.2.8]	0.159352	0.0645877	2.46721	0.0136169	0.124217
PYRIMSYN1-RXN	(expasy) Phosphomethylpyrimidine synthase [4.1.99.17]	0.249402	0.0669927	3.72282	0.000197008	0.0272798
RXN-11347	(expasy) Phospho-N-acetylmuramoyl-pentapeptide-transferase [2.7.8.13]	0.114379	0.0622039	1.83878	0.065948	0.244457
4.1.1.82-RXN	(expasy) Phosphonopyruvate decarboxylase [4.1.1.82]	0.0768264	0.060764	1.26434	0.206108	0.435595
PYRIMSYN3-RXN	(expasy) Phosphooxymethylpyrimidine kinase [2.7.4.7]	0.104925	0.0662967	1.58265	0.113501	0.316996
P-PANTOCYSLIG-RXN	(expasy) Phosphopantothenate--cysteine ligase (CTP) [6.3.2.5]	0.0299136	0.0640814	0.466807	0.640638	0.797622
P-PANTOCYSDECARB-RXN	(expasy) Phosphopantothenoylcysteine decarboxylase [4.1.1.36]	0.0163899	0.0638623	0.256644	0.797453	0.895475
PPENTOMUT-RXN	(expasy) Phosphopentomutase [5.4.2.7]	-0.0407117	0.0627436	-0.648859	0.51643	0.712733
2PGADEHYDRAT-RXN	(expasy) Phosphopyruvate hydratase [4.2.1.11]	0.0527589	0.0631209	0.83584	0.403245	0.628157
GLYRIBONUCSYN-RXN	(expasy) Phosphoribosylamine--glycine ligase [6.3.4.13]	0.0904789	0.0626711	1.44371	0.148821	0.371698
AIRCARBOXY-RXN	(expasy) Phosphoribosylaminoimidazole carboxylase [4.1.1.21]	0.0475161	0.0623998	0.761479	0.446371	0.661844
AICARTRANSFORM-RXN	(expasy) Phosphoribosylaminoimidazolecarboxamide formyltransferase [2.1.2.3]	0.0216984	0.0616482	0.351971	0.72486	0.850374
SAICARSYN-RXN	(expasy) Phosphoribosylaminoimidazolesuccinocarboxamide synthase [6.3.2.6]	0.0184947	0.0622804	0.296958	0.766498	0.878835
HISTCYCLOHYD-RXN	(expasy) Phosphoribosyl-AMP cyclohydrolase [3.5.4.19]	0.0844682	0.0645148	1.30928	0.190438	0.411696
PRAISOM-RXN	(expasy) Phosphoribosylanthranilate isomerase [5.3.1.24]	-0.0136243	0.0627916	-0.216976	0.828227	0.904915
HISTPRATPHYD-RXN	(expasy) Phosphoribosyl-ATP diphosphatase [3.6.1.31]	0.070308	0.063099	1.11425	0.265172	0.49865
AIRS-RXN	(expasy) Phosphoribosylformylglycinamidine cyclo-ligase [6.3.3.1]	0.126922	0.0657166	1.93135	0.0534401	0.229137
FGAMSYN-RXN	(expasy) Phosphoribosylformylglycinamidine synthase [6.3.5.3]	0.0876914	0.0619936	1.41452	0.157209	0.381177
GART-RXN	(expasy) Phosphoribosylglycinamide formyltransferase 1 [2.1.2.2]	0.122489	0.0648298	1.88939	0.0588394	0.233459
PSERPHOSPHA-RXN	(expasy) Phosphoserine phosphatase [3.1.3.3]	0.0962415	0.0654144	1.47126	0.141221	0.359657
PSERTRANSAM-RXN	(expasy) Phosphoserine transaminase [2.6.1.52]	0.182751	0.0644319	2.83634	0.00456339	0.0914388
RXN-15479	(expasy) Photosystem I [1.97.1.12]	0.010101	0.0628091	0.160821	0.872234	0.930878
3.4.24.55-RXN	(expasy) Pitrilysin [3.4.24.55]	0.0255578	0.0607358	0.420803	0.673899	0.815114
TEICHOICSYN5-RXN	(expasy) Poly(glycerol-phosphate) alpha-glucosyltransferase [2.4.1.52]	0.0282089	0.0625827	0.450745	0.652173	0.804109
POLYNUCLEOTIDE-ADENYLYLTRANSFERASE-RXN	(expasy) Polynucleotide adenylyltransferase [2.7.7.19]	0.148705	0.0669593	2.22083	0.0263622	0.155537
POLYPHOSPHATE-KINASE-RXN	(expasy) Polyphosphate kinase [2.7.4.1]	-0.0531054	0.0614387	-0.864364	0.387388	0.612212
2.7.7.8-RXN	(expasy) Polyribonucleotide nucleotidyltransferase [2.7.7.8]	0.112394	0.0636802	1.76498	0.0775671	0.267238
PORPHOBILSYNTH-RXN	(expasy) Porphobilinogen synthase [4.2.1.24]	0.130676	0.0633364	2.0632	0.0390937	0.195337
2.1.1.130-RXN	(expasy) Precorrin-2 C(20)-methyltransferase [2.1.1.130]	0.0140362	0.0631086	0.222413	0.823993	0.903678
DIMETHUROPORDEHYDROG-RXN	(expasy) Precorrin-2 dehydrogenase [1.3.1.76]	0.0894356	0.062508	1.43079	0.152491	0.376837
2.1.1.131-RXN	(expasy) Precorrin-3B C(17)-methyltransferase [2.1.1.131]	-0.141503	0.0625879	-2.26086	0.0237678	0.148261
2.1.1.133-RXN	(expasy) Precorrin-4 C(11)-methyltransferase [2.1.1.133]	-0.117685	0.0613411	-1.91853	0.0550442	0.229137
1.3.1.54-RXN	(expasy) Precorrin-6A reductase [1.3.1.54]	-0.183911	0.0638338	-2.88109	0.00396308	0.0850262
2.1.1.132-RXN	(expasy) Precorrin-6B C(5,15)-methyltransferase (decarboxylating) [2.1.1.132]	-0.0654502	0.0620979	-1.05398	0.29189	0.529106
5.4.1.2-RXN	(expasy) Precorrin-8X methylmutase [5.4.99.61]	0.0609306	0.0613541	0.993098	0.320662	0.559185
PREPHENATEDEHYDRAT-RXN	(expasy) Prephenate dehydratase [4.2.1.51]	-0.0809123	0.0614284	-1.31718	0.187779	0.407255
PREPHENATEDEHYDROG-RXN	(expasy) Prephenate dehydrogenase [1.3.1.12]	0.0897241	0.0636359	1.40996	0.158551	0.383774
3.4.23.43-RXN	(expasy) Prepilin peptidase [3.4.23.43]	0.0997786	0.0609912	1.63595	0.10185	0.301715
RXN0-4022	(expasy) PreQ(1) synthase [1.7.1.13]	0.015958	0.0651199	0.245055	0.806414	0.901249
PROLINE-RACEMASE-RXN	(expasy) Proline racemase [5.1.1.4]	-0.0141687	0.0616626	-0.229778	0.818264	0.902297
PROLINE--TRNA-LIGASE-RXN	(expasy) Proline--tRNA ligase [6.1.1.15]	0.124693	0.0634512	1.96518	0.0493934	0.22454
3.4.11.5-RXN	(expasy) Prolyl aminopeptidase [3.4.11.5]	-0.0747678	0.0613852	-1.21801	0.223221	0.454792
3.4.21.26-RXN	(expasy) Prolyl oligopeptidase [3.4.21.26]	0.0432184	0.0607418	0.71151	0.476768	0.689585
LACCOA-RXN	(expasy) Propionate CoA-transferase [2.8.3.1]	0.00279043	0.0651214	0.0428497	0.965821	0.981768
PROPIONYL-COA-CARBOXY-RXN	(expasy) Propionyl-CoA carboxylase [6.4.1.3]	-0.0742724	0.0606047	-1.22552	0.220379	0.452255
3.4.25.1-RXN	(expasy) Proteasome endopeptidase complex [3.4.25.1]	-0.0400415	0.0641403	-0.624279	0.532444	0.724132
RXN8J2-140	(expasy) Protein arginine kinase [2.7.14.1]	0.126029	0.0632749	1.99176	0.046397	0.218266
5.3.4.1-RXN	(expasy) Protein disulfide-isomerase [5.3.4.1]	0.0423784	0.063887	0.663334	0.507117	0.706769
RXN-11891	(expasy) Protein O-GlcNAcase [3.2.1.169]	0.130468	0.0618692	2.10878	0.0349638	0.180032
RXN-14554	(expasy) Protein S-acyltransferase [2.3.1.225]	-0.0373846	0.0688457	-0.543019	0.587116	0.760619
PRODISULFREDUCT-RXN	(expasy) Protein-disulfide reductase (glutathione) [1.8.4.2]	0.0404533	0.0648675	0.62363	0.532871	0.724132
1.6.4.4-RXN	(expasy) Protein-disulfide reductase [1.8.1.8]	0.07267	0.0605728	1.19971	0.23025	0.463135
MCPMETEST-RXN	(expasy) Protein-glutamate methylesterase [3.1.1.61]	0.0638753	0.0619852	1.03049	0.302778	0.54017
CHER-RXN	(expasy) Protein-glutamate O-methyltransferase [2.1.1.80]	-0.0271319	0.0615804	-0.440593	0.659507	0.807983
CHEBDEAMID-RXN	(expasy) Protein-glutamine glutaminase [3.5.1.44]	0.0707611	0.0623947	1.13409	0.256758	0.488669
2.1.1.77-RXN	(expasy) Protein-L-isoaspartate(D-aspartate) O-methyltransferase [2.1.1.77]	0.0189024	0.0619232	0.305256	0.760171	0.877415
RXN-15087	(expasy) Protein-N(pi)-phosphohistidine--D-mannose phosphotransferase [2.7.1.191]	-0.11561	0.0657978	-1.75705	0.0789094	0.269243
3.1.3.16-RXN	(expasy) Protein-serine/threonine phosphatase [3.1.3.16]	-0.0801811	0.058122	-1.37953	0.167731	0.390638
PROTEIN-TYROSINE-PHOSPHATASE-RXN	(expasy) Protein-tyrosine-phosphatase [3.1.3.48]	-0.0122777	0.0617407	-0.19886	0.842373	0.912857
TRANS-RXN0-277	(expasy) Proton-translocating NAD(P)(+) transhydrogenase [7.1.1.1]	0.0301409	0.0665863	0.452658	0.650795	0.804109
PROTOHEMEFERROCHELAT-RXN	(expasy) Protoporphyrin ferrochelatase [4.99.1.1]	0.251521	0.0663457	3.79106	0.000150004	0.0265508
PROTOPORGENOXI-RXN	(expasy) Protoporphyrinogen oxidase [1.3.3.4]	0.108157	0.0652097	1.65861	0.0971943	0.29873
PSEUDOURIDINE-KINASE-RXN	(expasy) Pseudouridine kinase [2.7.1.83]	-0.120698	0.0662118	-1.82291	0.0683168	0.249268
RXN0-5398	(expasy) Pseudouridylate synthase [4.2.1.70]	-0.00335819	0.062795	-0.0534787	0.957351	0.97962
3.6.3.1-RXN	(expasy) P-type phospholipid transporter [7.6.2.1]	-0.105488	0.0645502	-1.6342	0.102217	0.302169
RXN-12302	(expasy) Pullulanase [3.2.1.41]	-0.126931	0.0607754	-2.08852	0.036751	0.187868
ADENPHOSPHOR-RXN	(expasy) Purine-nucleoside phosphorylase [2.4.2.1]	0.0900129	0.0631931	1.42441	0.154328	0.378319
PUTRESCINE-CARBAMOYLTRANSFERASE-RXN	(expasy) Putrescine carbamoyltransferase [2.1.3.6]	-0.029608	0.0637099	-0.464731	0.642124	0.798286
2.6.1.82-RXN	(expasy) Putrescine--2-oxoglutarate transaminase [2.6.1.82]	-0.0571789	0.0625199	-0.914571	0.360417	0.586609
RXN-19051	(expasy) Pyridinium-3,5-bisthiocarboxylic acid mononucleotide nickel chelatase [4.99.1.12]	-0.0528271	0.0628554	-0.840454	0.400654	0.624808
PYRIDOXAL-4-DEHYDROGENASE-RXN	(expasy) Pyridoxal 4-dehydrogenase [1.1.1.107]	0.0459231	0.0613979	0.747959	0.454485	0.669667
RXN-11322	(expasy) Pyridoxal 5'-phosphate synthase (glutamine hydrolyzing) [4.3.3.6]	0.110996	0.0647915	1.71313	0.0866881	0.284511
PMPOXI-RXN	(expasy) Pyridoxal 5'-phosphate synthase [1.4.3.5]	0.0200379	0.0658035	0.304511	0.760739	0.877415
PNKIN-RXN	(expasy) Pyridoxal kinase [2.7.1.35]	0.0427181	0.0652027	0.655158	0.512366	0.711758
PDXJ-RXN	(expasy) Pyridoxine 5'-phosphate synthase [2.6.99.2]	0.0813117	0.0615658	1.32073	0.186592	0.407255
1.97.1.2-RXN	(expasy) Pyrogallol hydroxytransferase [1.97.1.2]	-0.0364193	0.067918	-0.536225	0.591803	0.764517
PYROGLUTAMYL-PEPTIDASE-I-RXN	(expasy) Pyroglutamyl-peptidase I [3.4.19.3]	-0.134457	0.0618822	-2.17279	0.0297963	0.162902
PYRROLINECARBREDUCT-RXN	(expasy) Pyrroline-5-carboxylate reductase [1.5.1.2]	0.10118	0.0660301	1.53233	0.125441	0.336281
PYRUVATE-CARBOXYLASE-RXN	(expasy) Pyruvate carboxylase [6.4.1.1]	0.0120957	0.0638026	0.18958	0.849638	0.919089
RXN0-1134	(expasy) Pyruvate dehydrogenase (acetyl-transferring) [1.2.4.1]	0.0847894	0.0593116	1.42956	0.152844	0.37705
PEPDEPHOS-RXN	(expasy) Pyruvate kinase [2.7.1.40]	-0.0500339	0.0619454	-0.807709	0.419258	0.638354
PYRUFLAVREDUCT-RXN	(expasy) Pyruvate synthase [1.2.7.1]	-0.157968	0.0611887	-2.58165	0.00983288	0.110058
PYRUVATEORTHOPHOSPHATE-DIKINASE-RXN	(expasy) Pyruvate, phosphate dikinase [2.7.9.1]	0.120802	0.0630023	1.91742	0.0551841	0.229137
PEPSYNTH-RXN	(expasy) Pyruvate, water dikinase [2.7.9.2]	-0.0930939	0.0645356	-1.44252	0.149156	0.371698
QUINOLINATE-SYNTHA-RXN	(expasy) Quinolinate synthase [2.5.1.72]	0.120467	0.0685343	1.75777	0.0787872	0.269243
3.4.21.88-RXN	(expasy) Repressor LexA [3.4.21.88]	0.028772	0.0638121	0.450886	0.652072	0.804109
DIMESULFREDUCT-RXN	(expasy) Respiratory dimethylsulfoxide reductase [1.8.5.3]	-0.104382	0.0628686	-1.66032	0.0968501	0.29873
RXN-12173	(expasy) Rhamnogalacturonan endolyase [4.2.2.23]	0.0267962	0.0618382	0.433327	0.664777	0.810787
RHAMNULOKIN-RXN	(expasy) Rhamnulokinase [2.7.1.5]	0.0911074	0.0634397	1.43613	0.150966	0.374375
RHAMNULPALDOL-RXN	(expasy) Rhamnulose-1-phosphate aldolase [4.1.2.19]	0.014952	0.0606901	0.246366	0.805399	0.901187
3.4.21.105-RXN	(expasy) Rhomboid protease [3.4.21.105]	0.0239608	0.0617338	0.388132	0.697919	0.827266
RIBITOL-5-PHOSPHATE-2-DEHYDROGENASE-RXN	(expasy) Ribitol-5-phosphate 2-dehydrogenase (NADP(+)) [1.1.1.405]	-0.0139981	0.0631495	-0.221667	0.824573	0.903678
RXN-18411	(expasy) Ribitol-5-phosphate 2-dehydrogenase [1.1.1.137]	-0.0402722	0.068962	-0.583976	0.559236	0.745864
RIBOFLAVINKIN-RXN	(expasy) Riboflavin kinase [2.7.1.26]	0.10269	0.0641904	1.59976	0.109651	0.312392
RIBOFLAVIN-SYN-RXN	(expasy) Riboflavin synthase [2.5.1.9]	0.035597	0.0652018	0.54595	0.5851	0.760619
RIBOKIN-RXN	(expasy) Ribokinase [2.7.1.15]	0.0624471	0.0624923	0.999276	0.317661	0.555318
3.1.13.5-RXN	(expasy) Ribonuclease D [3.1.13.5]	-0.0252857	0.0604167	-0.418521	0.675566	0.815517
3.1.26.12-RXN	(expasy) Ribonuclease E [3.1.26.12]	-0.0217042	0.0613515	-0.353769	0.723512	0.849497
3.1.26.4-RXN	(expasy) Ribonuclease H [3.1.26.4]	0.120827	0.0638791	1.89149	0.0585591	0.233459
3.1.26.3-RXN	(expasy) Ribonuclease III [3.1.26.3]	0.131913	0.0643193	2.05092	0.0402752	0.19871
3.1.26.8-RXN	(expasy) Ribonuclease M5 [3.1.26.8]	0.0329382	0.0632898	0.520434	0.602761	0.771708
3.1.26.5-RXN	(expasy) Ribonuclease P [3.1.26.5]	-0.0349663	0.0613675	-0.569786	0.568823	0.749259
3.1.26.11-RXN	(expasy) Ribonuclease Z [3.1.26.11]	0.0813506	0.0625333	1.30092	0.193287	0.417217
CDPREDUCT-RXN	(expasy) Ribonucleoside-diphosphate reductase [1.17.4.1]	0.0309015	0.0610083	0.506513	0.612497	0.77699
1.17.4.2-RXN	(expasy) Ribonucleoside-triphosphate reductase (thioredoxin) [1.17.4.2]	-0.0120474	0.0619196	-0.194565	0.845734	0.915565
RXN-8801	(expasy) Ribose 1,5-bisphosphate isomerase [5.3.1.29]	0.195187	0.0604931	3.2266	0.00125269	0.0510324
RIB5PISOM-RXN	(expasy) Ribose-5-phosphate isomerase [5.3.1.6]	0.0896823	0.063221	1.41855	0.156029	0.38016
PRPPSYN-RXN	(expasy) Ribose-phosphate diphosphokinase [2.7.6.1]	0.0761747	0.0627886	1.21319	0.225056	0.455908
RIBOSYLNICOTINAMIDE-KINASE-RXN	(expasy) Ribosylnicotinamide kinase [2.7.1.22]	-0.00680734	0.0596456	-0.11413	0.909135	0.952998
RIBOSYLPYRIMIDINE-NUCLEOSIDASE-RXN	(expasy) Ribosylpyrimidine nucleosidase [3.2.2.8]	-0.0578491	0.0618242	-0.935704	0.349426	0.582788
RIBULOKIN-RXN	(expasy) Ribulokinase [2.7.1.16]	0.146484	0.0621566	2.3567	0.0184384	0.132518
RIBULP3EPIM-RXN	(expasy) Ribulose-phosphate 3-epimerase [5.1.3.1]	0.101974	0.0641969	1.58846	0.112183	0.315808
RXN-15952	(expasy) RNA 2',3'-cyclic 3'-phosphodiesterase [3.1.4.58]	0.0247658	0.0612456	0.404369	0.685941	0.821042
RNA-3-PHOSPHATE-CYCLASE-RXN	(expasy) RNA 3'-terminal-phosphate cyclase (ATP) [6.5.1.4]	0.123806	0.0633219	1.95518	0.050562	0.227041
RNA-LIGASE-ATP-RXN	(expasy) RNA ligase (ATP) [6.5.1.3]	-0.0301568	0.0601504	-0.501357	0.61612	0.778257
RNA-DIRECTED-DNA-POLYMERASE-RXN	(expasy) RNA-directed DNA polymerase [2.7.7.49]	-0.0588951	0.0613095	-0.960619	0.336744	0.5712
1.5.1.7-RXN	(expasy) Saccharopine dehydrogenase (NAD(+), L-lysine-forming) [1.5.1.7]	-0.0380669	0.0625047	-0.609025	0.542508	0.730915
S-ADENOSYLHOMOCYSTEINE-DEAMINASE-RXN	(expasy) S-adenosylhomocysteine deaminase [3.5.4.28]	0.196697	0.0648464	3.03328	0.00241914	0.0634352
RXN0-1342	(expasy) S-adenosylmethionine tRNA ribosyltransferase-isomerase [2.4.99.17]	0.0963332	0.0625611	1.53983	0.123602	0.333141
SARCOX-RXN	(expasy) Sarcosine oxidase [1.5.3.1]	0.0228531	0.0664218	0.344061	0.730801	0.855271
1.21.4.3-RXN	(expasy) Sarcosine reductase [1.21.4.3]	0.161648	0.0610317	2.64859	0.00808272	0.109373
2.7.9.3-RXN	(expasy) Selenide, water dikinase [2.7.9.3]	-0.108322	0.0612796	-1.76767	0.0771163	0.266422
SELENOCYSTEINE-LYASE-RXN	(expasy) Selenocysteine lyase [4.4.1.16]	0.00311038	0.0602196	0.0516506	0.958807	0.97962
RXN-16003	(expasy) Serine 3-dehydrogenase (NADP(+)) [1.1.1.276]	-0.150904	0.0669265	-2.25478	0.0241474	0.148669
SERINE-O-ACETTRAN-RXN	(expasy) Serine O-acetyltransferase [2.3.1.30]	0.102306	0.06471	1.58099	0.11388	0.31743
SERINE--PYRUVATE-AMINOTRANSFERASE-RXN	(expasy) Serine--pyruvate transaminase [2.6.1.51]	0.0456919	0.0680454	0.671491	0.501908	0.701581
RXN0-2161	(expasy) Serine--tRNA ligase [6.1.1.11]	0.143655	0.0652756	2.20075	0.0277539	0.157498
RXN-16649	(expasy) Serine-type D-Ala-D-Ala carboxypeptidase [3.4.16.4]	0.0782569	0.0632429	1.2374	0.215938	0.446561
S-FORMYLGLUTATHIONE-HYDROLASE-RXN	(expasy) S-formylglutathione hydrolase [3.1.2.12]	-0.0777539	0.0641812	-1.21148	0.225713	0.456586
SHIKIMATE-5-DEHYDROGENASE-RXN	(expasy) Shikimate dehydrogenase [1.1.1.25]	0.1635	0.0641038	2.55056	0.0107551	0.116253
SHIKIMATE-KINASE-RXN	(expasy) Shikimate kinase [2.7.1.71]	0.0813471	0.0655129	1.2417	0.214348	0.446561
BUTYRYL-COA-DEHYDROGENASE-RXN	(expasy) Short-chain acyl-CoA dehydrogenase [1.3.8.1]	-0.0717037	0.0618657	-1.15902	0.246448	0.478427
RXN-15014	(expasy) Short-chain-enoyl-CoA hydratase [4.2.1.150]	-0.0410423	0.0606707	-0.676477	0.498738	0.699914
RXN-13182	(expasy) Sialate O-acetylesterase [3.1.1.53]	0.0150975	0.061026	0.247394	0.804603	0.901187
3.4.21.89-RXN	(expasy) Signal peptidase I [3.4.21.89]	0.0582598	0.0645665	0.902323	0.366885	0.594405
RXN-17362	(expasy) Signal peptidase II [3.4.23.36]	0.0852684	0.0637298	1.33797	0.180907	0.403409
4.99.1.3-RXN	(expasy) Sirohydrochlorin cobaltochelatase [4.99.1.3]	-0.0869061	0.0594199	-1.46258	0.143583	0.365017
SIROHEME-FERROCHELAT-RXN	(expasy) Sirohydrochlorin ferrochelatase [4.99.1.4]	-0.105637	0.0611916	-1.72633	0.0842872	0.281487
2.1.1.72-RXN	(expasy) Site-specific DNA-methyltransferase (adenine-specific) [2.1.1.72]	0.0857525	0.0626716	1.36828	0.171224	0.39434
2.1.1.113-RXN	(expasy) Site-specific DNA-methyltransferase (cytosine-N(4)-specific) [2.1.1.113]	0.0347176	0.0653497	0.531259	0.59524	0.766236
RXN-10035	(expasy) S-methyl-5'-thioadenosine deaminase [3.5.4.31]	0.226404	0.0647862	3.49463	0.000474722	0.0361608
5-METHYLTHIOADENOSINE-PHOSPHORYLASE-RXN	(expasy) S-methyl-5'-thioadenosine phosphorylase [2.4.2.28]	0.0846001	0.0615608	1.37425	0.169364	0.392502
5-METHYLTHIORIBOSE-KINASE-RXN	(expasy) S-methyl-5-thioribose kinase [2.7.1.100]	-0.153199	0.0625889	-2.4477	0.0143772	0.124217
5.3.1.23-RXN	(expasy) S-methyl-5-thioribose-1-phosphate isomerase [5.3.1.23]	0.111883	0.0649693	1.72209	0.0850524	0.282665
1.1.1.261-RXN	(expasy) sn-glycerol-1-phosphate dehydrogenase [1.1.1.261]	-0.0131643	0.0630219	-0.208885	0.834538	0.909005
SORB6PDEHYDROG-RXN	(expasy) Sorbitol-6-phosphate 2-dehydrogenase [1.1.1.140]	0.0814698	0.0601305	1.35488	0.175454	0.39796
RXN-11148	(expasy) Sortase B [3.4.22.71]	-0.236154	0.064828	-3.64277	0.000269716	0.0272798
SPERMIDINESYN-RXN	(expasy) Spermidine synthase [2.5.1.16]	0.013314	0.0635317	0.209565	0.834007	0.909005
RXN-15212	(expasy) Sphingomyelin phosphodiesterase [3.1.4.12]	-0.0786428	0.066288	-1.18638	0.235472	0.468957
3.4.21.116-RXN	(expasy) SpoIVB peptidase [3.4.21.116]	-0.0179287	0.062154	-0.288456	0.772998	0.881292
RIBOSYLHOMOCYSTEINASE-RXN	(expasy) S-ribosylhomocysteine lyase [4.4.1.21]	0.128394	0.0632503	2.02994	0.042363	0.206849
RXN-13028	(expasy) Starch synthase (maltosyl-transferring) [2.4.99.16]	0.0240143	0.0616656	0.389428	0.69696	0.827266
GLYCOGENSYN-RXN	(expasy) Starch synthase [2.4.1.21]	-0.0328216	0.0603286	-0.544047	0.586409	0.760619
3.4.22.10-RXN	(expasy) Streptopain [3.4.22.10]	-0.00215873	0.0606626	-0.0355859	0.971613	0.984071
3.4.21.62-RXN	(expasy) Subtilisin [3.4.21.62]	-0.185682	0.0622175	-2.9844	0.00284136	0.0689657
SUCCINATE-DEHYDROGENASE-UBIQUINONE-RXN	(expasy) Succinate dehydrogenase (quinone) [1.3.5.1]	0.0594283	0.0606793	0.979384	0.32739	0.566747
SUCCCOASYN-RXN	(expasy) Succinate--CoA ligase (ADP-forming) [6.2.1.5]	0.00569778	0.0600698	0.0948527	0.924432	0.963914
RXN-8891	(expasy) Succinate-semialdehyde dehydrogenase (acetylating) [1.2.1.76]	0.0429568	0.0611203	0.702823	0.482166	0.690912
RXN-8807	(expasy) Succinyl-CoA acetate CoA-transferase [2.8.3.18]	-0.0241588	0.0614154	-0.393367	0.694048	0.825859
SUCCDIAMINOPIMDESUCC-RXN	(expasy) Succinyl-diaminopimelate desuccinylase [3.5.1.18]	0.0525445	0.0635	0.827473	0.407969	0.632732
[truncated: 264 more rows]

## Sheet: Supplementary-Data.3
Supplementary Data 3: Statistical outputs from AIC model competitions used to compare two-sided generalized linear mixed effects models for explaining variation in microbial taxon abundance (centred log-transformed) using either host survival (yes/no) versus years before death as explanatory variables. Benjamini and Hochberg false-discovery rate adjustments applied to features with △AIC values gr…
[truncated: 1,588 more rows]

[truncated: 1 more sheets: Supplementary-Data.4]
