# Supplementary material for: Methanogenic patterns in the gut microbiome are associated with survival in a population of feral horses
Source: Nat Commun. 2024 Jul 22;15:6012. doi: 10.1038/s41467-024-49963-x (PMC11263349; doi:10.1038/s41467-024-49963-x)
Supplement: Supplementary file 6 — Source data file [file 41467_2024_49963_MOESM6_ESM.xlsx]

## Sheet: Figure 1
Fig. 1 A map of Sable Island (Nova Scotia, Canada) with representative photographs of the landscape.
Column	Description
sample_name	Fecal sample ID
longitude	Longitude of sample collection
latitude	Latitude of sample collection
sample_name	longitude	latitude
A10_2019	-59.8711	43.9367
A100_2019	-59.8489	43.9345
A104_2018	-60.0474	43.9335
A105_2018	-60.0515	43.9336
A109_2018	-59.8627	43.9314
A11_2016	-59.8982	43.9333
A11_2018	-60.0027	43.9312
A11_2019	-59.8704	43.9339
A110_2018	-59.8627	43.9314
A111_2016	-59.8231	43.9486
A112_2016	-59.8231	43.9486
A112_2018	-59.8617	43.9316
A113_2018	-59.8617	43.9316
A114_2018	-59.8617	43.9316
A115_2018	-59.8617	43.9316
A117_2016	-59.955	43.9299
A118_2018	-60.1507	43.9681
A12_2019	-59.799	43.9519
A121_2018	-59.7869	43.9604
A123_2018	-60.0261	43.9316
A124_2018	-60.0245	43.9317
A125_2016	-59.9684	43.9301
A125_2018	-60.0261	43.9316
A126_2018	-60.0267	43.9318
A127_2016	-59.9684	43.9301
A127_2018	-60.0267	43.9318
A128_2016	-59.9684	43.9301
A13_2017	-59.8818	43.9293
A13_2018	-60.0145	43.9296
A131_2016	-60.0004	43.9318
A131_2018	-59.8461	43.9372
A133_2018	-59.8461	43.9372
A136_2018	-60.0983	43.9464
A137_2018	-60.1047	43.9484
A138_2016	-59.8027	43.9562
A14_2015	-60.0232	43.9313
A14_2016	-59.8377	43.9443
A14_2017	-59.8871	43.9346
A14_2018	-60.0145	43.9296
A14_2019	-59.799	43.9519
A141_2018	-60.0263	43.9322
A143_2018	-60.0263	43.9322
A144_2018	-60.0267	43.9329
A145_2018	-60.0267	43.9329
A148_2018	-60.0264	43.9335
A15_2016	-59.8377	43.9443
A150_2018	-59.8372	43.9451
A16_2016	-59.8377	43.9443
A17_2016	-59.8318	43.945
A17_2019	-59.8993	43.9332
A18_2016	-59.8318	43.945
A18_2019	-59.9035	43.9338
A19_2018	-59.8327	43.9415
A19_2019	-59.9035	43.9338
A2_2016	-59.8856	43.9368
A2_2019	-60.0704	43.937
A20_2015	-59.7996	43.9541
A20_2018	-59.8204	43.942
A20_2019	-59.9016	43.9318
A21_2017	-60.0248	43.9318
A21_2018	-59.8258	43.9468
A21_2019	-59.9016	43.9318
A22_2015	-60.003	43.9306
A22_2016	-60.0283	43.9337
A22_2017	-60.0248	43.9318
A22_2018	-59.8285	43.9469
A22_2019	-59.9016	43.9318
A23_2016	-60.0283	43.9337
A23_2018	-60.1204	43.9537
A23_2019	-59.9333	43.9335
A24_2017	-60.1411	43.9645
A24_2018	-60.1204	43.9537
A24_2019	-59.9333	43.9335
A25_2015	-59.8628	43.932
A25_2017	-60.1411	43.9645
A25_2019	-59.8516	43.9391
A26_2015	-59.8628	43.932
A27_2015	-59.8657	43.9313
A27_2017	-60.1377	43.9625
A27_2018	-60.1029	43.9474
A27_2019	-59.8459	43.9352
A28_2015	-59.8695	43.932
A28_2017	-60.1379	43.9605
A28_2018	-59.9124	43.9322
A28_2019	-59.8459	43.9352
A29_2017	-60.1379	43.9605
A29_2019	-59.8459	43.9352
A3_2016	-59.8856	43.9368
A30_2018	-59.9054	43.9336
A30_2019	-60.1485	43.9674
A31_2018	-59.902	43.9332
A31_2019	-60.1485	43.9674
A32_2015	-60.1438	43.9647
A32_2017	-59.8312	43.9395
A32_2018	-59.7756	43.9639
A32_2019	-60.1485	43.9674
A33_2017	-59.8315	43.9403
A33_2019	-60.1433	43.9656
A34_2017	-59.8315	43.9403
A34_2019	-60.137	43.9605
A35_2017	-59.8318	43.9396
A35_2019	-60.137	43.9605
A36_2015	-60.1425	43.9642
A36_2016	-59.8806	43.9291
A37_2015	-60.1425	43.9642
A37_2019	-60.137	43.9605
A38_2015	-60.1394	43.9638
A38_2017	-60.0358	43.9342
A38_2019	-59.8563	43.9365
A39_2016	-59.8246	43.9475
A39_2017	-60.0113	43.9291
A39_2018	-59.8639	43.936
A39_2019	-59.8563	43.9365
A4_2016	-59.8861	43.9376
A4_2019	-60.0742	43.9388
A40_2015	-59.8979	43.9354
A40_2019	-59.8633	43.9314
A42_2015	-60.1411	43.9642
A42_2017	-60.1334	43.9603
A42_2019	-59.8635	43.9313
A43_2015	-60.1404	43.9645
A43_2018	-59.834	43.9433
A43_2019	-59.8635	43.9313
A44_2019	-59.8635	43.9313
A45_2015	-60.1404	43.9645
A45_2018	-59.8299	43.9444
A45_2019	-59.8635	43.9313
A46_2018	-59.9364	43.9296
A47_2017	-59.856	43.9375
A48_2017	-59.856	43.9375
A48_2018	-60.1432	43.9651
A48_2019	-60.0266	43.9315
A5_2019	-60.1377	43.9617
A50_2016	-60.0014	43.9342
A50_2018	-60.1432	43.9651
A50_2019	-60.0266	43.9315
A51_2018	-60.1432	43.9651
A51_2019	-60.0266	43.9315
A52_2015	-60.0254	43.9313
A52_2018	-60.1401	43.964
A52_2019	-60.0266	43.9315
A53_2015	-60.0254	43.9313
A53_2016	-59.998	43.9342
A53_2019	-60.0265	43.9325
A54_2016	-60.0011	43.9316
A54_2017	-60.0486	43.9332
A54_2018	-59.9134	43.9338
A54_2019	-59.7568	43.9776
A55_2017	-60.0466	43.9334
A55_2018	-59.9044	43.9342
A56_2015	-60.0182	43.9314
A56_2016	-60.0035	43.931
A56_2018	-59.7901	43.9564
A57_2015	-60.0176	43.9312
A57_2017	-60.0466	43.9334
A57_2019	-59.885	43.9345
A58_2015	-60.0083	43.9289
A58_2016	-60.0038	43.9296
A58_2017	-60.0466	43.9334
A58_2019	-59.885	43.9345
A59_2016	-60.0038	43.9296
A59_2018	-59.7854	43.9619
A6_2017	-59.9127	43.9303
A6_2019	-60.1377	43.9617
A60_2018	-59.7854	43.9619
A60_2019	-59.8473	43.9362
A61_2015	-60.0192	43.9328
A61_2018	-59.8129	43.9463
A62_2015	-60.0226	43.9311
A62_2016	-59.8831	43.9325
A62_2017	-59.8857	43.9347
A62_2018	-59.8129	43.9463
A62_2019	-59.8466	43.9401
A63_2015	-60.0226	43.9311
A63_2016	-59.8828	43.9323
A63_2019	-59.8466	43.9401
A64_2016	-59.8828	43.9323
A64_2018	-59.8148	43.9473
A64_2019	-59.8466	43.9401
A65_2017	-59.7945	43.9533
A65_2019	-59.8466	43.9401
A66_2017	-59.7945	43.9533
A66_2019	-59.8468	43.9403
A67_2019	-59.8468	43.9403
A69_2017	-59.7894	43.9555
A69_2018	-60.128	43.9559
A69_2019	-60.0291	43.9332
A7_2015	-59.8817	43.9318
A7_2016	-59.8982	43.9333
A7_2019	-60.1386	43.9603
A70_2017	-60.1359	43.9614
A70_2018	-60.1272	43.9558
A71_2016	-59.8765	43.9307
A71_2017	-60.1359	43.9614
A71_2019	-59.8137	43.9496
A72_2016	-59.8765	43.9307
A72_2017	-59.803	43.9524
A73_2017	-59.8033	43.9528
A73_2018	-59.8799	43.9353
A73_2019	-59.8137	43.9496
A74_2016	-59.8765	43.9307
A74_2017	-59.8031	43.9525
A74_2019	-59.8137	43.9496
A75_2017	-59.8163	43.9451
A75_2018	-59.8838	43.9352
A76_2017	-59.8158	43.9445
A76_2018	-59.8838	43.9352
A76_2019	-59.8345	43.9444
A78_2016	-60.0051	43.9334
A78_2017	-59.8158	43.9445
A79_2018	-60.0641	43.9373
A8_2016	-59.8982	43.9333
A80_2019	-59.8012	43.9531
A81_2017	-59.8186	43.9443
A82_2016	-59.9935	43.9343
A83_2016	-59.9935	43.9343
A83_2018	-59.7569	43.9777
A84_2016	-59.9935	43.9343
A84_2019	-59.8041	43.9554
A85_2018	-59.8847	43.9346
A85_2019	-59.7972	43.9558
A86_2018	-59.8974	43.9344
A87_2018	-59.8974	43.9344
A87_2019	-59.7972	43.9558
A89_2016	-59.9935	43.9318
A9_2016	-59.8982	43.9333
A9_2018	-59.8658	43.9397
A9_2019	-60.1405	43.9641
A90_2018	-60.1006	43.9472
A92_2019	-60.0039	43.931
A93_2018	-59.8489	43.9385
A94_2018	-59.8489	43.9385
A94_2019	-60.0045	43.9283
A95_2016	-60.0029	43.9307
A95_2018	-59.8479	43.9365
A96_2019	-60.009	43.9294
A97_2019	-60.009	43.9294
A98_2018	-59.8478	43.9363
A98_2019	-60.009	43.9294
A99_2018	-59.8478	43.9363
A99_2019	-59.8489	43.9345
B01_2014	-60.02	43.9313
B02_2014	-60.0296	43.9308
B03_2014	-60.0287	43.9297
B04_2014	-60.0164	43.931
B08_2014	-59.7222	44.002
B103_2014	-59.7753	43.9654
B14_2014	-60.1426	43.9622
B17_2014	-60.1426	43.9612
B18_2014	-59.8479	43.9365
B20_2014	-59.8404	43.9361
B21_2014	-59.8311	43.9382
B22_2014	-59.8311	43.9382
B24_2014	-59.8695	43.9317
B32_2014	-59.9919	43.9341
B34_2014	-59.9919	43.9341
B39_2014	-59.9191	43.9302
B40_2014	-59.9191	43.9302
B41_2014	-59.8052	43.9534
B43_2014	-59.8052	43.9534
B44_2014	-59.8007	43.952
B45_2014	-60.0258	43.9334
B47_2014	-60.0258	43.9334
B53_2014	-59.8444	43.9441
B58_2014	-59.8837	43.9355
B69_2014	-59.8832	43.9314
B71_2014	-59.8832	43.9314
B79_2014	-59.731	43.996
B80_2014	-59.731	43.996
B81_2014	-59.731	43.996
B86_2014	-59.8218	43.9472
B95_2014	-59.9826	43.9331
B99_2014	-59.9995	43.9323
C11_2017	-60.1215	43.9554
C19_2017	-59.8476	43.9432
C25_2017	-59.8262	43.9449
C26_2017	-59.8261	43.945
C27_2017	-59.8174	43.9506
C28_2017	-59.8174	43.9506
C29_2017	-60.0272	43.9326
C34_2017	-60.1103	43.9502
C35_2017	-60.1078	43.948
C37_2017	-59.8844	43.9378
C40_2017	-59.8825	43.9344
C41_2017	-59.8825	43.9344
C49_2017	-59.8025	43.9513
C50_2017	-59.8104	43.9467
C51_2017	-59.8161	43.9445
C52_2017	-59.8161	43.9445
C55_2017	-59.7739	43.9685
C57_2017	-60.0755	43.9388
C59_2017	-60.1336	43.9588
C60_2017	-60.1336	43.9586
C62_2017	-60.1407	43.962
C65_2017	-60.1407	43.962
C68_2017	-59.8143	43.9439
C69_2017	-59.8143	43.9439
C70_2017	-59.8184	43.9424
C71_2017	-59.8232	43.942
C73_2017	-59.8253	43.9447
C75_2017	-59.8249	43.9417
C8_2017	-60.1409	43.9641
D01_2014	-60.02	43.9313
D02_2014	-59.8984	43.9351
D08_2014	-59.7749	43.9655
D09_2014	-59.7749	43.9655
D1_2016	-59.9513	43.9295
D1_2019	-59.8838	43.9351
D101_2016	-59.7405	43.9899
D102_2016	-59.7899	43.9541
D103_2016	-59.8866	43.9294
D108_2019	-59.8934	43.9325
D11_2014	-60.1389	43.9612
D11_2015	-60.0216	43.9329
D11_2019	-59.8551	43.9414
D110_2019	-59.8902	43.9332
D112_2016	-59.9242	43.9311
D112_2019	-59.853	43.9398
D114_2016	-60.0059	43.933
D115_2016	-60.0059	43.933
D116_2019	-59.8401	43.9366
D119_2016	-60.0451	43.9341
D119_2019	-59.8401	43.9366
D12_2014	-60.1267	43.9555
D120_2016	-60.0451	43.9341
D120_2019	-59.8401	43.9366
D121_2019	-59.8401	43.9366
D122_2016	-60.0377	43.9337
D122_2019	-59.8401	43.9366
D123_2016	-59.8454	43.9379
D124_2016	-59.8454	43.9379
D125_2019	-60.0239	43.9304
D126_2019	-60.0239	43.9304
D127_2016	-60.0071	43.9337
D127_2019	-60.0239	43.9304
D128_2019	-60.0241	43.9307
D129_2019	-60.0241	43.9307
D130_2019	-60.0247	43.9301
D131_2019	-60.0247	43.9301
D132_2016	-59.7616	43.974
D133_2019	-60.0247	43.9301
D136_2016	-59.7655	43.9706
D136_2019	-60.0251	43.9299
D139_2016	-59.7655	43.9706
D14_2014	-59.8047	43.9485
D14_2019	-59.8669	43.9391
D140_2019	-60.0254	43.9313
D141_2019	-60.0254	43.9313
D142_2019	-60.0244	43.9309
D148_2019	-59.7781	43.9607
D149_2019	-59.7721	43.9655
D15_2016	-60.0271	43.9307
D15_2019	-59.7587	43.9753
D150_2016	-60.0049	43.9296
D151_2016	-60.012	43.9296
D152_2016	-60.0216	43.9327
D153_2016	-60.0216	43.9327
D153_2019	-60.003	43.932
D154_2016	-60.0216	43.9327
D156_2016	-60.0216	43.9327
D157_2016	-60.0216	43.9327
D158_2019	-59.821	43.9479
D159_2016	-60.0213	43.9324
D16_2018	-60.1258	43.9574
D162_2016	-59.8105	43.9469
D17_2014	-59.777	43.9642
D17_2016	-60.0213	43.9327
D17_2019	-59.761	43.9753
D18_2019	-59.761	43.9753
D19_2015	-60.1401	43.9623
D19_2018	-59.8759	43.9309
D19_2019	-59.761	43.9753
D20_2019	-59.7608	43.9757
D21_2019	-59.7608	43.9757
D23_2019	-60.0589	43.9361
D24_2015	-59.8116	43.9504
D24_2018	-59.8738	43.9308
D26_2016	-60.003	43.9301
D27_2018	-60.0262	43.9327
D28_2015	-60.0429	43.9341
D28_2018	-60.0258	43.9326
D28_2019	-60.0416	43.9326
D29_2015	-60.0279	43.9324
D29_2016	-60.1448	43.9646
D29_2019	-60.0304	43.9335
D3_2019	-60.1452	43.9653
D30_2019	-60.0304	43.9335
D31_2016	-60.1409	43.9623
D31_2019	-60.0304	43.9335
D32_2018	-59.8151	43.9504
D32_2019	-60.0304	43.9335
D33_2016	-60.1324	43.9582
D33_2018	-59.8151	43.9495
D34_2019	-60.0304	43.9335
D35_2019	-60.0304	43.9335
D36_2018	-59.8161	43.9501
D36_2019	-60.0304	43.9335
D37_2016	-59.8027	43.9529
D37_2019	-59.8881	43.9364
D38_2016	-59.8027	43.9529
D38_2018	-59.7737	43.9682
D38_2019	-59.8881	43.9364
D39_2019	-59.8881	43.9364
D4_2018	-59.888	43.9353
D4_2019	-60.1452	43.9653
D40_2016	-59.8104	43.9517
D40_2019	-59.8871	43.9352
D41_2016	-59.8246	43.9475
D43_2019	-59.8049	43.9512
D44_2016	-59.8246	43.9475
D44_2019	-59.8049	43.9512
D46_2016	-59.8296	43.945
D46_2018	-60.1265	43.9563
D47_2018	-59.8839	43.9337
D47_2019	-59.8143	43.946
D48_2019	-59.8143	43.946
D49_2016	-59.9003	43.9337
D5_2018	-59.8941	43.9333
D5_2019	-60.1446	43.9645
D50_2019	-59.8143	43.946
D51_2019	-59.8143	43.946
D53_2016	-60.0048	43.934
D54_2016	-60.0048	43.934
D54_2019	-59.8143	43.946
D55_2016	-60.0048	43.934
D55_2019	-59.8143	43.946
D56_2019	-59.8143	43.946
D57_2016	-60.0174	43.931
D57_2019	-59.8143	43.946
D58_2016	-60.02	43.931
D58_2019	-59.8143	43.946
D59_2016	-60.0085	43.9304
D59_2018	-59.8986	43.9339
D59_2019	-59.8143	43.946
D6_2015	-60.0145	43.9332
D6_2019	-60.1446	43.9645
D60_2019	-59.8143	43.946
D61_2016	-59.874	43.9297
D63_2016	-59.874	43.9297
D63_2019	-60.1272	43.9553
D66_2016	-59.7983	43.9549
D67_2018	-59.8149	43.9456
D67_2019	-60.1436	43.9645
D69_2016	-59.9669	43.9274
D69_2019	-59.8791	43.9308
D70_2019	-59.8791	43.9308
D71_2018	-59.8267	43.9412
D72_2016	-59.8466	43.9401
D72_2019	-59.8785	43.9308
D73_2016	-59.8466	43.9401
D73_2018	-60.0564	43.9363
D75_2016	-59.8351	43.9377
D75_2019	-59.8758	43.9306
D76_2016	-59.8325	43.9425
D76_2018	-60.0555	43.9362
D76_2019	-59.8758	43.9306
D77_2018	-60.055	43.9347
D77_2019	-59.8758	43.9306
D79_2019	-59.8722	43.9302
D80_2016	-59.8313	43.9414
D81_2019	-60.0255	43.9317
D82_2016	-59.8313	43.9414
D83_2016	-59.9945	43.9345
D83_2019	-60.0239	43.9315
D84_2016	-59.9934	43.9341
D84_2019	-60.0239	43.9315
D85_2016	-59.9934	43.9341
D85_2019	-60.0239	43.9315
D87_2019	-60.0243	43.9327
D88_2016	-59.9999	43.9312
D89_2016	-60.002	43.9308
D9_2019	-59.8592	43.9394
D90_2016	-59.8576	43.9357
D90_2019	-59.7945	43.9519
D92_2016	-59.8568	43.937
D93_2019	-59.7945	43.9519
D94_2016	-59.8568	43.937
D95_2019	-59.7906	43.9552
D96_2016	-59.8713	43.9346
D96_2019	-59.7906	43.9552
D98_2016	-59.877	43.9327
D99_2016	-59.7405	43.9899
E04_2014	-59.8701	43.936
E1_2014	-60.136	43.9624
E10_2014	-59.8662	43.9361
E10_2018	-60.1501	43.9675
E109_2019	-59.9527	43.9334
E11_2018	-60.1351	43.9593
E11_2019	-59.8609	43.9323
E12_2019	-59.8624	43.9358
E120_2019	-59.7615	43.9731
E122_2019	-59.7615	43.9731
E13_2014	-59.8792	43.9385
E135_2019	-59.8203	43.9454
E137_2019	-59.828	43.9408
E138_2019	-59.8443	43.9371
E139_2019	-59.8443	43.9371
E14_2014	-59.8792	43.9385
E14_2018	-60.1341	43.9589
E15_2018	-59.8818	43.9336
E15_2019	-59.8624	43.9358
E16_2019	-59.7741	43.9684
E2_2014	-59.8837	43.9355
E20_2018	-60.0271	43.9327
E21_2014	-60.1186	43.9542
E21_2018	-60.0271	43.9327
E21_2019	-60.014	43.9331
E22_2014	-59.9334	43.9355
E22_2018	-60.0246	43.9304
E22_2019	-60.014	43.9331
E24_2014	-59.9334	43.9355
E24_2018	-60.021	43.931
E25_2014	-59.8752	43.9308
E25_2018	-59.8006	43.9516
E26_2014	-59.8752	43.9308
E27_2014	-59.8752	43.9308
E29_2018	-59.8147	43.9487
E3_2014	-59.8701	43.936
E3_2019	-60.1452	43.9653
E31_2019	-59.8932	43.9359
E32_2018	-59.7577	43.9778
E32_2019	-59.8935	43.9349
E33_2019	-59.8935	43.9349
E34_2014	-59.8979	43.9331
E34_2018	-59.9497	43.932
E35_2014	-59.8979	43.9331
E35_2018	-59.9497	43.932
E38_2014	-59.8979	43.9331
E38_2019	-59.811	43.9493
E39_2018	-60.1046	43.9483
E40_2014	-60.0259	43.9321
E40_2019	-59.811	43.9493
E41_2014	-60.0256	43.9305
E42_2019	-59.8127	43.9456
E43_2019	-59.8127	43.9456
E44_2018	-59.9046	43.9357
E44_2019	-59.8142	43.9468
E45_2014	-59.8446	43.9355
E45_2018	-59.9046	43.9357
E45_2019	-59.8127	43.9456
E46_2018	-59.7994	43.9524
E46_2019	-60.1204	43.9554
E47_2014	-59.8001	43.9556
E47_2019	-60.1329	43.9591
E48_2014	-60.1487	43.9671
E48_2018	-59.8663	43.9393
E49_2014	-60.1487	43.9671
E49_2018	-59.8604	43.9392
E49_2019	-60.1314	43.9577
E5_2019	-60.1452	43.9653
E50_2014	-60.1487	43.9671
E50_2019	-60.1314	43.9577
E51_2014	-60.1487	43.9671
E52_2014	-60.1396	43.9612
E52_2018	-59.8114	43.9521
E53_2014	-60.1396	43.9612
E54_2014	-60.1396	43.9612
E56_2019	-59.875	43.9383
E58_2014	-59.981	43.9329
E59_2018	-59.822	43.9496
E6_2014	-59.8701	43.936
E60_2019	-60.0249	43.9323
E61_2019	-60.0249	43.9323
E62_2019	-60.024	43.9312
E64_2019	-60.024	43.9312
E65_2019	-60.024	43.9312
E66_2019	-60.024	43.9312
E67_2019	-60.024	43.9312
E7_2018	-59.9139	43.9348
E7_2019	-60.1463	43.9661
E73_2019	-59.7905	43.9571
E75_2019	-59.7905	43.9571
E8_2018	-60.1524	43.9686
E83_2019	-59.8939	43.9327
E85_2019	-59.8487	43.9379
E86_2019	-59.8487	43.9379
E87_2019	-59.8476	43.9373
E89_2019	-59.8476	43.9373
E9_2019	-60.1442	43.9652
E90_2019	-59.8363	43.9392
E93_2019	-60.0262	43.9323
E94_2019	-60.0262	43.9323
E96_2019	-60.0273	43.9318
E99_2019	-60.0262	43.9323
F1_2018	-59.8859	43.9341
F10_2018	-59.8434	43.9384
F100_2018	-59.822	43.9479
F105_2018	-59.822	43.9479
F107_2018	-59.9933	43.9341
F111_2018	-59.8775	43.9308
F112_2018	-59.8775	43.9308
F114_2018	-59.8761	43.9311
F115_2018	-59.8761	43.9311
F116_2018	-59.8761	43.9311
F12_2018	-59.845	43.9377
F122_2018	-59.967	43.9323
F125_2018	-59.7611	43.9737
F129_2018	-60.0237	43.9316
F13_2018	-59.8404	43.9446
F132_2018	-60.0213	43.9329
F133_2018	-60.0237	43.9316
F134_2018	-60.0213	43.9329
F136_2018	-60.0237	43.9316
F137_2018	-60.0237	43.9316
F14_2018	-59.8389	43.9438
F140_2018	-60.0216	43.9325
F144_2018	-59.8234	43.942
F149_2018	-59.8965	43.9327
F150_2018	-59.8965	43.9327
F152_2018	-59.8962	43.9353
F154_2018	-59.8537	43.9408
F156_2018	-59.877	43.9316
F157_2018	-59.877	43.9316
F158_2018	-60.0267	43.9329
F16_2018	-59.8295	43.9459
F161_2018	-60.0281	43.9327
F17_2018	-59.7893	43.9578
F18_2018	-59.9847	43.935
F20_2018	-60.1046	43.9483
F27_2018	-59.9032	43.9359
F28_2018	-59.9046	43.9357
F29_2018	-59.9001	43.9337
F30_2018	-59.8715	43.9385
F31_2018	-59.8715	43.9385
F32_2018	-59.8715	43.9385
F34_2018	-59.8695	43.9352
F35_2018	-59.8695	43.9352
F38_2018	-59.8478	43.9361
F39_2018	-59.8478	43.9361
F40_2018	-59.8458	43.9358
F42_2018	-59.8341	43.9418
F43_2018	-59.8341	43.9418
F44_2018	-59.8341	43.9418
F45_2018	-59.8341	43.9418
F46_2018	-60.1433	43.9635
F48_2018	-60.1313	43.9574
F49_2018	-60.0167	43.9312
F5_2018	-59.8717	43.9328
F51_2018	-60.0125	43.9303
F52_2018	-60.0125	43.9303
F54_2018	-59.897	43.933
F55_2018	-59.897	43.933
F56_2018	-59.897	43.933
F59_2018	-59.897	43.933
F6_2018	-59.8717	43.9328
F61_2018	-59.7797	43.9597
F62_2018	-59.7797	43.9597
F63_2018	-59.7797	43.9597
F65_2018	-59.8529	43.9421
F67_2018	-59.8394	43.9439
F68_2018	-59.8297	43.9448
F70_2018	-60.1104	43.9496
F74_2018	-59.8568	43.9363
F75_2018	-59.8579	43.9355
F76_2018	-59.8579	43.9355
F78_2018	-60.0237	43.9315
F8_2018	-60.0334	43.9339
F80_2018	-60.0254	43.9317
F81_2018	-60.0254	43.9317
F82_2018	-60.0254	43.9317
F83_2018	-60.0254	43.9317
F89_2018	-60.0251	43.9302
F91_2018	-59.9031	43.935
F93_2018	-60.1029	43.9477
F97_2018	-59.8104	43.9504
F98_2018	-59.822	43.9479
H101_2017	-59.8504	43.9341
H104_2017	-60.1154	43.9505
H105_2017	-60.0234	43.9312
H106_2017	-60.0234	43.9312
H107_2017	-60.0263	43.9325
H11_2017	-59.7572	43.9773
H111_2017	-59.8572	43.9323
H112_2017	-59.8836	43.9311
H116_2017	-59.8185	43.9439
H118_2017	-59.8185	43.9439
H119_2017	-59.8182	43.9438
H12_2017	-60.0256	43.9317
H123_2017	-60.0292	43.9327
H124_2017	-60.0292	43.9327
H125_2017	-60.0292	43.9327
H130_2017	-60.0261	43.9299
H131_2017	-60.0261	43.9299
H14_2017	-60.0256	43.9317
H19_2017	-59.886	43.9348
H25_2017	-60.036	43.9326
H30_2017	-60.1367	43.9607
H32_2017	-59.8501	43.9342
H34_2017	-59.8471	43.9357
H35_2017	-59.8315	43.9402
H37_2017	-59.8979	43.9328
H38_2017	-59.8979	43.9328
H4_2017	-60.1095	43.9504
H41_2017	-59.8976	43.9333
H43_2017	-60.0299	43.933
H45_2017	-60.0073	43.9282
H48_2017	-60.0257	43.9313
H49_2017	-60.0257	43.9313
H52_2017	-59.8842	43.9346
H53_2017	-59.8842	43.9346
H54_2017	-59.8857	43.9347
H55_2017	-59.8857	43.9347
H56_2017	-59.7895	43.9582
H57_2017	-59.7895	43.9582
H58_2017	-59.7895	43.9582
H59_2017	-59.7895	43.9582
H60_2017	-59.7895	43.9582
H62_2017	-60.1439	43.9646
H64_2017	-60.1439	43.9646
H66_2017	-59.8033	43.9526
H72_2017	-59.8178	43.9506
H73_2017	-59.8226	43.9485
H74_2017	-59.8226	43.9485
H75_2017	-59.8981	43.9337
H77_2017	-59.8992	43.9318
H78_2017	-59.8992	43.9318
H80_2017	-60.0257	43.9306
H84_2017	-59.8926	43.9335
H85_2017	-59.8836	43.9379
H87_2017	-59.8836	43.9379
H90_2017	-59.8774	43.9304
H92_2017	-59.8774	43.9304
H93_2017	-60.1337	43.9583
H94_2017	-60.1337	43.9583
H96_2017	-60.0304	43.9318
H97_2017	-60.0304	43.9318
H98_2017	-60.0304	43.9318
H99_2017	-60.0304	43.9318
J1_2014	-59.9462	43.9347
J1_2016	-59.9513	43.9295
J10_2014	-60.0641	43.9363
J100_2014	-60.1396	43.9612
J101_2014	-60.0245	43.9336
J101_2015	-60.1307	43.9598
J102_2015	-60.1307	43.9598
J103_2014	-60.0245	43.9336
J105_2015	-59.8762	43.9328
J106_2015	-59.8762	43.9328
J108_2014	-59.9693	43.9274
J109_2014	-59.9703	43.9279
J11_2014	-60.0641	43.9363
J11_2015	-60.1496	43.9673
J11_2019	-60.1442	43.9647
J111_2014	-59.9687	43.9277
J111_2015	-59.8739	43.9297
J112_2014	-59.8778	43.9337
J113_2014	-59.8778	43.9337
J114_2015	-59.8739	43.9297
J115_2015	-59.8774	43.93
J116_2015	-59.8774	43.93
J119_2015	-59.8774	43.93
J12_2014	-60.0644	43.9369
J12_2015	-60.1496	43.9673
J12_2019	-60.1442	43.9647
J121_2015	-60.144	43.9652
J123_2015	-60.144	43.9652
J124_2015	-60.144	43.9652
J126_2015	-60.1436	43.9648
J127_2015	-60.1436	43.9648
J129_2015	-60.1447	43.9644
J13_2015	-60.1496	43.9673
J13_2019	-60.1442	43.9647
J131_2015	-60.1447	43.9644
J133_2015	-59.8395	43.9441
J134_2015	-59.8395	43.9441
J135_2015	-59.8395	43.9441
J136_2015	-59.8382	43.9427
J14_2014	-60.0714	43.9383
J140_2015	-59.8382	43.9427
J141_2015	-59.8377	43.9427
J142_2015	-59.832	43.9427
J143_2015	-59.832	43.9427
J144_2015	-59.832	43.9427
J146_2015	-59.8268	43.9472
J15_2014	-60.0714	43.9383
J15_2019	-60.1421	43.9641
J150_2015	-59.8268	43.9472
J152_2015	-59.8338	43.943
J153_2015	-59.8338	43.943
J154_2015	-59.834	43.9429
J155_2015	-59.834	43.9429
J157_2015	-59.8299	43.9446
J158_2015	-59.8294	43.9442
J16_2014	-60.0714	43.9383
J160_2015	-59.8294	43.9442
J163_2015	-59.8415	43.9445
J164_2015	-59.8415	43.9445
J166_2015	-59.8415	43.9445
J167_2015	-59.8415	43.9445
J168_2015	-59.8408	43.943
J172_2015	-59.8408	43.943
J176_2015	-59.8629	43.9402
J18_2014	-59.8837	43.9355
J180_2015	-59.894	43.9369
J181_2015	-59.8433	43.9361
J182_2015	-59.8441	43.9354
J183_2015	-59.8433	43.9392
J184_2015	-59.8433	43.9392
J186_2015	-59.8494	43.9402
J187_2015	-59.8494	43.9402
J19_2015	-59.8861	43.9318
J19_2019	-60.1421	43.9641
J190_2015	-59.8753	43.9304
J191_2015	-59.8753	43.9304
J198_2015	-59.8736	43.9306
J2_2014	-59.9462	43.9347
J20_2014	-59.8837	43.9355
J200_2015	-59.8322	43.9415
J201_2015	-59.8308	43.9425
J202_2015	-59.8308	43.9425
J203_2015	-59.828	43.9392
J21_2014	-59.8701	43.936
J21_2016	-59.9991	43.9322
J21_2019	-59.9437	43.9345
J22_2016	-60.0029	43.9287
J22_2019	-59.9437	43.9345
J23_2015	-59.8826	43.9324
J24_2019	-60.0953	43.9447
J25_2015	-59.8826	43.9324
J27_2016	-60.0029	43.9287
J28_2019	-60.0964	43.945
J3_2015	-60.1467	43.9666
J3_2016	-60.0279	43.9318
J31_2014	-59.8847	43.9288
J31_2019	-60.1039	43.9484
J34_2014	-59.8847	43.9288
J34_2015	-59.8782	43.9307
J36_2014	-59.8847	43.9283
J37_2015	-60.0744	43.9382
J37_2019	-59.7858	43.9587
J38_2014	-59.8847	43.9283
J38_2015	-60.0744	43.9382
J39_2019	-59.7866	43.9564
J4_2014	-60.136	43.9624
J4_2015	-60.1467	43.9666
J4_2016	-60.0279	43.9318
J40_2014	-60.0285	43.9336
J41_2019	-59.8753	43.9298
J42_2014	-60.0285	43.9336
J43_2014	-60.0285	43.9336
J43_2015	-60.0912	43.9432
J43_2016	-59.8842	43.9354
J44_2015	-60.0912	43.9432
J44_2019	-59.8792	43.93
J45_2014	-60.1154	43.953
J45_2015	-60.0912	43.9432
J46_2014	-60.1154	43.953
J46_2015	-60.0912	43.9432
J47_2015	-60.0912	43.9432
J48_2015	-60.0912	43.9432
J5_2015	-60.1467	43.9666
J51_2015	-60.1	43.9464
J52_2014	-59.8696	43.9318
J55_2014	-59.8004	43.9503
J55_2015	-59.7679	43.9709
J56_2015	-59.7679	43.9709
J58_2015	-59.766	43.9704
J60_2019	-60.1013	43.9472
J61_2014	-59.793	43.9531
J61_2015	-59.7683	43.9682
J61_2019	-60.1013	43.9472
J63_2014	-59.7917	43.9551
J63_2015	-59.7757	43.9666
J63_2019	-60.1059	43.9488
J64_2015	-59.7757	43.9666
J64_2019	-60.1059	43.9488
J65_2014	-59.7921	43.9543
J65_2019	-60.1059	43.9488
J67_2019	-60.1091	43.9501
J68_2014	-59.9899	43.9348
J68_2019	-60.074	43.9386
J69_2019	-60.074	43.9386
J7_2015	-60.1467	43.9666
J70_2015	-59.968	43.9318
J70_2019	-60.074	43.9386
J71_2015	-59.9529	43.9314
J71_2019	-60.106	43.949
J72_2014	-59.8987	43.9341
J72_2015	-59.9529	43.9314
J73_2014	-59.8987	43.9341
J73_2015	-59.9529	43.9314
J73_2019	-60.106	43.949
J74_2014	-59.8987	43.9341
J74_2015	-59.9529	43.9314
J74_2019	-60.106	43.949
J75_2015	-59.9243	43.9306
J75_2019	-60.106	43.949
J76_2019	-60.106	43.949
J77_2014	-59.9012	43.9333
J77_2015	-59.9243	43.9306
J77_2019	-60.106	43.949
J78_2014	-59.9012	43.9333
J78_2015	-59.9243	43.9306
J79_2015	-59.9243	43.9306
J8_2014	-60.136	43.9624
J8_2015	-60.1512	43.9675
J8_2016	-59.8464	43.9403
J80_2014	-59.9012	43.9333
J80_2015	-60.1052	43.9489
J80_2019	-60.1108	43.9508
J81_2019	-60.1108	43.9508
J82_2015	-60.1052	43.9489
J82_2019	-60.1108	43.9508
J83_2014	-60.0223	43.9305
J83_2015	-60.1052	43.9489
J83_2019	-60.1108	43.9508
J84_2014	-60.0223	43.9305
J84_2019	-60.1108	43.9508
J85_2014	-60.0223	43.9305
J85_2019	-59.8291	43.9396
J86_2015	-60.1089	43.9492
J86_2019	-59.8291	43.9396
J87_2015	-60.1089	43.9492
J87_2019	-59.8291	43.9396
J88_2014	-59.8201	43.9499
J88_2015	-60.1181	43.9542
J88_2019	-59.8291	43.9396
J89_2014	-59.8201	43.9499
J89_2019	-59.8291	43.9396
J9_2015	-60.149	43.9666
J90_2014	-59.8201	43.9499
J90_2019	-59.8315	43.9428
J91_2019	-59.8315	43.9428
J92_2014	-59.8201	43.9499
J93_2015	-60.1202	43.9535
J93_2019	-59.8328	43.9437
J94_2019	-59.8328	43.9437
J95_2019	-59.8328	43.9437
J96_2014	-59.8171	43.9464
J96_2019	-59.8328	43.9437
J97_2014	-59.8171	43.9464
JM010_2013	-60.0273	43.9326
JM012_2013	-60.0273	43.9326
JM013_2013	-60.0273	43.9326
JM014_2013	-60.0273	43.9326
JM015_2013	-60.0273	43.9326
JM017_2013	-59.7762	43.9635
JM018_2013	-59.7762	43.9635
JM019_2013	-59.7762	43.9635
JM022_2013	-59.7762	43.9635
JM023_2013	-59.7762	43.9635
JP001_2013	-59.978	43.9337
JP002_2013	-59.978	43.9337
JP003_2013	-59.978	43.9337
JP004_2013	-59.9695	43.9344
JP005_2013	-59.9695	43.9344
JP006_2013	-59.9595	43.9362
JP008_2013	-59.9595	43.9362
JP009_2013	-59.9595	43.9362
JP011_2013	-59.9595	43.9362
JP012_2013	-59.8849	43.9297
JP013_2013	-59.8849	43.9297
JP014_2013	-59.8849	43.9297
JP016_2013	-60.1424	43.9648
JP017_2013	-60.1424	43.9648
JP018_2013	-60.1424	43.9648
JP019_2013	-60.1424	43.9648
JP020_2013	-60.1424	43.9648
JP022_2013	-60.1424	43.9648
JP023_2013	-60.1344	43.9598
JP025_2013	-60.1344	43.9598
JP026_2013	-59.7793	43.96
JP028_2013	-59.7793	43.96
JP029_2013	-59.7793	43.96
JP031_2013	-59.7768	43.9639
JP032_2013	-59.7765	43.9642
JP033_2013	-59.7765	43.9642
JP040_2013	-60.0267	43.9318
JP042_2013	-60.0267	43.9318
JP047_2013	-60.0271	43.9325
JP048_2013	-60.0255	43.9317
JP049_2013	-60.0255	43.9317
JP050_2013	-60.0255	43.9317
JP051_2013	-60.0255	43.9317
JP052_2013	-60.0255	43.9317
JP053_2013	-60.0255	43.9317
JP054_2013	-60.0255	43.9317
JP056_2013	-60.0255	43.9317
JP061_2013	-59.7762	43.9635
JP068_2013	-60.1014	43.946
JP073_2013	-59.8722	43.9379
JP077_2013	-59.8608	43.9404
JP080_2013	-59.8608	43.9404
JP082_2013	-59.8608	43.9404
JP083_2013	-59.8605	43.9373
JP084_2013	-59.8605	43.9373
JW001_2013	-60.0268	43.9326
JW003_2013	-60.0268	43.9326
JW004_2013	-60.0268	43.9326
JW006_2013	-60.0268	43.9326
JW008_2013	-60.0267	43.9325
JW009_2013	-59.887	43.9358
JW012_2013	-59.8856	43.9346
JW013_2013	-59.8848	43.9372
JW014_2013	-59.8848	43.9372
JW015_2013	-59.8865	43.9375
JW016_2013	-59.8865	43.9375
JW017_2013	-59.8865	43.9375
JW018_2013	-59.8865	43.9375
JW021_2013	-59.7906	43.9572
JW028_2013	-59.8905	43.934
JW030_2013	-59.8924	43.9342
JW032_2013	-59.8941	43.9341
JW033_2013	-59.8941	43.9341
JW034_2013	-59.8038	43.9522
JW035_2013	-59.8038	43.9522
JW036_2013	-59.8038	43.9522
JW037_2013	-59.8038	43.9522
JW038_2013	-59.8025	43.9539
JW039_2013	-59.8025	43.9539
JW041_2013	-59.8038	43.9522
JW042_2013	-59.8025	43.9539
JW043_2013	-60.1444	43.9651
JW044_2013	-60.1423	43.9643
JW045_2013	-60.1423	43.9643
JW046_2013	-60.1423	43.9643
JW047_2013	-60.1423	43.9643
JW049_2013	-60.1423	43.9643
JW054_2013	-59.9516	43.9314
JW055_2013	-59.9496	43.9351
JW061_2013	-59.8594	43.9395
JW072_2013	-59.7903	43.955
JW073_2013	-59.7903	43.955
JW077_2013	-59.7908	43.9542
JW078_2013	-59.7908	43.9542
JW079_2013	-59.84	43.9412
JW081_2013	-59.8084	43.9472
JW083_2013	-60.0255	43.9315
JW086_2013	-60.0255	43.9315
JW089_2013	-60.0196	43.9306
JW090_2013	-60.0196	43.9306
JW093_2013	-60.018	43.9315
JW094_2013	-60.0196	43.9306
JW097_2013	-60.0233	43.9307
JW099_2013	-60.0233	43.9307
JW100_2013	-60.0233	43.9307
JW105_2013	-59.919	43.9316
JW106_2013	-59.9057	43.9324
JW107_2013	-59.8948	43.9351
JW108_2013	-59.8948	43.9351
JW112_2013	-59.8728	43.931
JW113_2013	-59.8111	43.9515
JW114_2013	-59.8111	43.9515
JW115_2013	-59.8152	43.9487
JW116_2013	-59.8152	43.9487
JW117_2013	-59.8152	43.9487
JW118_2013	-59.8152	43.9487
JW121_2013	-59.8152	43.9487
JW122_2013	-59.8144	43.9482
JW123_2013	-59.8144	43.9482
JW124_2013	-59.8024	43.9539
JW127_2013	-59.8361	43.9389
JW132_2013	-59.8695	43.9317
JW134_2013	-59.8695	43.9317
JW135_2013	-59.8695	43.9317
JW136_2013	-59.8695	43.9317
JW138_2013	-59.8695	43.9317
JW139_2013	-59.8582	43.9365
JW140_2013	-59.8582	43.9365
JW142_2013	-59.7992	43.9515
K01_2014	-60.0204	43.9317
K03_2014	-60.0269	43.9325
K04_2014	-60.0297	43.9312
K05_2014	-60.0297	43.9312
K06_2014	-60.025	43.9329
K08_2014	-60.0199	43.9328
K09_2014	-59.8868	43.935
K1_2016	-59.9513	43.9295
K1_2017	-60.0249	43.9298
K10_2014	-59.8868	43.935
K10_2017	-60.0269	43.9299
K10_2018	-59.8843	43.9344
K100_2014	-59.859	43.9397
K101_2014	-59.8601	43.9354
K103_2014	-60.0271	43.9328
K107_2015	-59.8034	43.9557
K11_2014	-59.8868	43.935
K11_2015	-60.1504	43.9675
K11_2017	-60.0257	43.9313
K11_2018	-59.8843	43.9344
K111_2014	-60.0271	43.9328
K112_2014	-60.0271	43.9328
K114_2014	-59.8239	43.9474
K114_2015	-59.763	43.9698
K116_2014	-59.8463	43.941
K117_2014	-59.8463	43.941
K118_2014	-59.8529	43.9411
K12_2014	-59.8868	43.935
K12_2015	-60.1413	43.9641
K12_2017	-60.0246	43.9304
K12_2018	-59.8862	43.9372
K123_2014	-60.0034	43.931
K125_2014	-60.0085	43.9295
K127_2014	-60.0085	43.9295
K129_2014	-59.8177	43.9445
K13_2015	-60.1246	43.9546
K13_2017	-60.0246	43.9304
K132_2014	-59.805	43.9484
K134_2014	-59.9197	43.934
K135_2014	-59.9181	43.9346
K14_2015	-60.1246	43.9546
K14_2017	-60.0246	43.9304
K14_2018	-59.8411	43.9413
K141_2014	-59.8528	43.9394
K142_2014	-59.8525	43.9373
K146_2014	-59.8398	43.9426
K15_2018	-59.8488	43.938
K154_2014	-59.8685	43.9394
K16_2016	-59.77	43.9653
K16_2017	-59.8825	43.9376
K160_2014	-59.8549	43.941
K161_2014	-59.8549	43.941
K17_2014	-59.8848	43.9299
K17_2015	-60.0924	43.9436
K175_2014	-60.0357	43.9344
K177_2014	-60.0357	43.9344
K179_2014	-60.0357	43.9344
K18_2015	-60.0924	43.9436
K19_2018	-60.0627	43.937
K20_2014	-59.7749	43.9655
K20_2016	-59.8802	43.9307
K20_2017	-59.7556	43.9795
K20_2018	-59.897	43.933
K21_2014	-59.7749	43.9673
K21_2018	-59.897	43.933
K22_2014	-59.7749	43.9673
K22_2017	-59.7603	43.9753
K23_2014	-59.7749	43.9673
K23_2015	-59.8265	43.9442
K23_2016	-60.0946	43.9442
K23_2017	-59.8477	43.9365
K24_2014	-59.7749	43.9673
K24_2015	-59.8265	43.9442
K24_2018	-59.8998	43.9362
K26_2015	-59.824	43.9477
K26_2017	-59.8253	43.9413
K26_2018	-59.8998	43.9362
K27_2015	-59.9398	43.9323
K28_2014	-59.8128	43.9522
K28_2015	-59.9398	43.9323
K28_2017	-59.8298	43.9447
K28_2018	-59.7601	43.9742
K29_2014	-59.8128	43.9522
K29_2015	-59.9669	43.935
K29_2017	-59.8877	43.9331
K29_2018	-59.7601	43.9742
K3_2015	-59.8557	43.9326
K30_2014	-59.9909	43.9348
K30_2016	-60.0035	43.9311
K30_2017	-59.8877	43.9331
K30_2018	-59.7601	43.9742
K31_2014	-59.9909	43.9348
K31_2015	-59.9669	43.935
K31_2017	-59.9071	43.9325
K31_2018	-59.8265	43.9429
K32_2014	-59.9909	43.9348
K32_2015	-59.9736	43.9319
K32_2018	-59.8265	43.9429
K33_2017	-59.8991	43.9332
K33_2018	-59.8265	43.9429
K34_2015	-60.045	43.9344
K34_2016	-59.8831	43.9323
K34_2017	-60.0269	43.932
K34_2018	-59.8265	43.9429
K35_2014	-59.9452	43.9353
K35_2017	-60.0269	43.932
K36_2014	-59.8128	43.9522
K36_2015	-60.0316	43.9325
K36_2016	-59.8831	43.9323
K36_2017	-60.0269	43.932
K36_2018	-60.1395	43.9639
K37_2014	-59.8093	43.9527
K37_2015	-60.0281	43.9331
K37_2018	-60.1395	43.9639
K38_2014	-59.8257	43.9466
K39_2017	-60.0256	43.9317
K40_2014	-59.8257	43.9466
K40_2015	-60.0284	43.9299
K40_2016	-59.7766	43.964
K40_2018	-60.0253	43.9318
K41_2014	-59.8257	43.9466
K41_2015	-60.0264	43.9302
K42_2015	-59.7747	43.9654
K42_2017	-59.771	43.9662
K43_2014	-59.8257	43.9466
K43_2015	-59.7873	43.9616
K43_2017	-59.771	43.9662
K44_2014	-59.8257	43.9466
K44_2015	-59.7873	43.9616
K45_2017	-59.8875	43.9352
K45_2018	-59.9023	43.9314
K47_2014	-59.8696	43.9368
K48_2014	-59.8696	43.9368
K48_2017	-59.8865	43.9322
K49_2014	-59.8696	43.9368
K49_2015	-59.8063	43.9481
K49_2017	-59.8865	43.9322
K5_2017	-59.8993	43.9332
K50_2014	-59.8782	43.9383
K50_2015	-59.8063	43.9481
K50_2018	-59.8257	43.9446
K51_2015	-59.8814	43.9349
K51_2017	-60.0262	43.9303
K52_2015	-59.8657	43.931
K52_2017	-60.0255	43.9316
K52_2018	-59.8257	43.9446
K53_2018	-59.8257	43.9446
K54_2017	-59.8484	43.9392
K55_2018	-59.8261	43.9466
K56_2014	-59.8995	43.933
K56_2018	-60.0242	43.9326
K57_2017	-60.029	43.9314
K57_2018	-60.0248	43.9326
K58_2017	-59.8607	43.9408
K59_2014	-59.8995	43.933
K59_2015	-60.1234	43.9565
K6_2015	-60.1436	43.9652
K6_2017	-59.8993	43.9332
K60_2017	-59.8226	43.9487
K60_2018	-59.8835	43.9352
K61_2014	-59.8995	43.933
K61_2017	-60.03	43.9329
K61_2018	-60.0234	43.9318
K62_2014	-59.8858	43.936
K62_2015	-59.8418	43.9394
K62_2017	-60.03	43.9329
K62_2018	-60.0307	43.9318
K63_2014	-59.8858	43.936
K63_2017	-60.0302	43.9332
K64_2014	-59.8858	43.936
K64_2017	-60.0302	43.9332
K65_2014	-59.7759	43.9645
K65_2017	-60.0302	43.9332
K67_2014	-59.7759	43.9645
K68_2014	-59.7756	43.9636
K68_2018	-59.8541	43.9332
K69_2014	-59.7774	43.9594
K69_2015	-59.9975	43.9314
K7_2017	-59.8993	43.9332
K7_2018	-59.7575	43.9787
K70_2014	-59.7774	43.9594
K70_2015	-59.9975	43.9314
K71_2015	-59.9975	43.9318
K71_2018	-60.025	43.9327
K72_2018	-60.025	43.9327
K74_2014	-60.1224	43.9544
K74_2015	-59.9955	43.9333
K75_2014	-60.1224	43.9544
K76_2014	-60.1224	43.9544
K78_2018	-59.8991	43.9323
K79_2015	-60.0093	43.9325
K8_2016	-60.0245	43.9312
K8_2017	-60.026	43.9328
K8_2018	-59.7575	43.9787
K80_2014	-59.8129	43.9462
K81_2018	-59.8976	43.9334
K82_2014	-59.809	43.9497
K82_2018	-60.0084	43.9301
K83_2014	-59.809	43.9497
K83_2018	-60.0084	43.9301
K84_2014	-59.809	43.9497
K85_2014	-59.809	43.9497
K86_2014	-59.809	43.9497
K87_2015	-59.7774	43.9642
K87_2018	-59.8314	43.9398
K88_2018	-59.8314	43.9398
K89_2014	-59.8052	43.9494
K89_2018	-59.8314	43.9398
K9_2016	-60.0262	43.9328
K9_2017	-60.026	43.9328
K9_2018	-59.7575	43.9787
K90_2014	-59.8052	43.9494
K91_2014	-59.8052	43.9494
K91_2015	-59.8536	43.9389
K92_2018	-60.0294	43.9326
K93_2014	-59.8668	43.9399
K93_2015	-59.8536	43.9389
K94_2014	-59.8668	43.9399
K94_2015	-59.8624	43.9319
K95_2014	-59.8668	43.9399
K95_2015	-59.8654	43.9367
K96_2014	-59.859	43.9397
K97_2014	-59.859	43.9397
K98_2014	-59.859	43.9397
K99_2014	-59.859	43.9397
L03_2014	-59.8886	43.9366
L04_2014	-59.8957	43.9333
L06_2014	-60.0036	43.9307
L09_2014	-60.0034	43.931
L1_2015	-59.8739	43.9315
L1_2018	-59.9134	43.9338
L10_2015	-60.1291	43.9593
L10_2018	-59.8377	43.9419
L100_2014	-59.8855	43.936
L100_2015	-60.0071	43.9317
L100_2016	-60.0531	43.9345
L100_2018	-59.7805	43.9592
L102_2014	-60.0012	43.9341
L102_2018	-59.8643	43.9331
L104_2016	-60.0276	43.9323
L104_2018	-60.0309	43.9314
L105_2015	-60.0071	43.9317
L106_2018	-59.8317	43.9464
L108_2014	-59.9999	43.9316
L108_2016	-60.0265	43.9351
L109_2014	-59.9999	43.9316
L11_2018	-59.8377	43.9419
L110_2015	-60.1245	43.9546
L110_2016	-60.0212	43.9324
L111_2015	-59.8327	43.9466
L112_2016	-59.8632	43.9374
L113_2015	-59.8327	43.9466
L113_2016	-59.8801	43.9328
L114_2014	-59.8699	43.9384
L114_2015	-59.8327	43.9466
L114_2016	-59.8801	43.9328
L115_2015	-59.8327	43.9466
L117_2016	-60.0731	43.9386
L118_2016	-60.0754	43.9389
L119_2015	-59.8299	43.9469
L119_2016	-60.0754	43.9389
L12_2014	-60.0011	43.93
L12_2015	-60.1458	43.9652
L12_2016	-60.0032	43.9301
L12_2018	-60.1362	43.9623
L120_2014	-60.0926	43.9436
L122_2016	-60.1384	43.9609
L123_2016	-59.7948	43.9543
L124_2016	-59.7948	43.9543
L125_2015	-59.8321	43.9431
L126_2015	-59.8321	43.9431
L126_2016	-59.7948	43.9543
L127_2014	-59.8037	43.9505
L127_2016	-59.7948	43.9543
L128_2014	-59.8037	43.9505
L129_2014	-59.8037	43.9505
L129_2016	-59.7948	43.9543
L13_2014	-60.0053	43.9295
L13_2015	-60.1458	43.9652
L130_2014	-59.8045	43.9502
L130_2015	-59.891	43.9341
L131_2016	-59.7864	43.9625
L134_2014	-59.8113	43.9524
L135_2014	-59.809	43.9534
L135_2016	-59.7755	43.9618
L136_2016	-59.7755	43.9618
L137_2014	-59.809	43.9534
L138_2015	-60.0527	43.9346
L139_2014	-60.0057	43.9329
L14_2014	-60.0053	43.9295
L14_2015	-60.1458	43.9652
L14_2018	-59.9652	43.9327
L140_2014	-60.0057	43.9329
L141_2015	-60.0291	43.9337
L143_2014	-60.0057	43.9329
L146_2014	-60.0052	43.9316
L15_2015	-60.1435	43.9653
L15_2018	-59.8754	43.9298
L152_2015	-60.0269	43.9326
L153_2014	-59.8207	43.9452
L16_2014	-60.0095	43.9286
L160_2014	-59.9831	43.9339
L162_2014	-59.9831	43.9346
L162_2015	-59.8815	43.9299
L168_2015	-60.0195	43.9332
L169_2014	-59.8006	43.9551
L17_2014	-59.8806	43.9335
L170_2015	-60.0243	43.9322
L18_2015	-60.1504	43.9675
L18_2018	-60.0247	43.9317
L181_2015	-59.8039	43.9513
L182_2015	-59.8067	43.9471
L183_2015	-59.797	43.9506
L19_2014	-59.8806	43.9335
L19_2015	-60.146	43.966
L19_2018	-60.0254	43.9322
L192_2015	-59.8796	43.9309
L194_2015	-59.8828	43.9324
L196_2015	-59.9063	43.9299
L199_2015	-59.7854	43.9567
L2_2018	-59.8998	43.9362
L20_2016	-60.021	43.9332
L20_2018	-60.0252	43.9324
L200_2015	-59.7853	43.9568
L201_2015	-59.7854	43.9567
L208_2015	-59.8686	43.9393
L21_2018	-60.0254	43.9327
L211_2015	-60.0299	43.9334
L22_2018	-60.0262	43.9323
L23_2015	-60.1313	43.957
L23_2016	-59.8006	43.9483
L24_2016	-59.8006	43.9483
L24_2018	-60.0287	43.9301
L25_2015	-60.1126	43.9507
L25_2016	-59.8001	43.9516
L26_2014	-59.7222	44.002
L26_2018	-60.0226	43.931
L27_2014	-59.776	43.9669
L27_2015	-60.0924	43.9436
L27_2018	-59.7757	43.963
L28_2014	-59.7867	43.9578
L28_2015	-59.8036	43.9542
L29_2015	-59.8036	43.9542
L29_2016	-59.8103	43.9503
L3_2018	-59.7573	43.9759
L30_2014	-59.9556	43.9343
L31_2015	-59.8036	43.9542
L32_2014	-59.9909	43.9348
L32_2015	-59.8036	43.9542
L32_2016	-59.8231	43.9424
L33_2014	-60.0004	43.9327
L33_2016	-59.8231	43.9424
L33_2018	-59.8966	43.9319
L34_2018	-59.8966	43.9319
L35_2015	-59.8049	43.9526
L36_2014	-60.0004	43.9327
L36_2018	-59.8994	43.9323
L37_2015	-59.8072	43.9488
L38_2015	-59.8072	43.9488
L4_2015	-59.8701	43.936
L4_2018	-59.7573	43.9759
L40_2014	-59.8181	43.943
L40_2015	-59.8266	43.9447
L40_2016	-60.0285	43.9321
L41_2015	-59.8834	43.9376
L42_2015	-59.8834	43.9376
L42_2016	-60.0285	43.9321
L43_2014	-59.8209	43.9455
L44_2014	-59.8209	43.9455
L45_2014	-59.8209	43.9455
L45_2015	-59.8834	43.9376
L46_2014	-59.8209	43.9455
L46_2015	-59.8852	43.9307
L47_2015	-59.8852	43.9307
L47_2016	-59.7996	43.9518
L47_2018	-59.8184	43.9423
L48_2014	-59.8108	43.9468
L49_2014	-59.8108	43.9468
L49_2015	-59.8852	43.9307
L49_2018	-59.8221	43.9416
L50_2018	-59.8221	43.9416
L51_2014	-59.8714	43.9387
L52_2014	-59.8714	43.9387
L52_2018	-59.8491	43.9386
L53_2014	-59.8714	43.9387
L53_2016	-59.867	43.9306
L53_2018	-60.0259	43.9318
L54_2014	-59.8714	43.9387
L54_2015	-59.8818	43.9345
L54_2016	-59.8717	43.9329
L55_2018	-60.0252	43.9323
L56_2014	-59.8684	43.9371
L56_2018	-60.028	43.932
L58_2014	-59.8684	43.9371
L59_2014	-59.8684	43.9371
L59_2018	-60.028	43.932
L6_2015	-59.8701	43.936
L6_2016	-59.8972	43.9338
L6_2018	-59.7573	43.9759
L60_2015	-60.0289	43.9325
L60_2018	-60.027	43.9319
L61_2018	-60.0371	43.9333
L62_2015	-60.0289	43.9325
L62_2016	-60.1433	43.9649
L62_2018	-59.8661	43.94
L63_2014	-60.0525	43.9342
L63_2016	-60.1433	43.9649
L64_2015	-60.0268	43.9327
L64_2016	-60.1429	43.9648
L65_2015	-60.0268	43.9327
L66_2015	-60.0256	43.9319
L67_2014	-59.9279	43.9346
L67_2016	-60.1373	43.9612
L68_2014	-59.9121	43.9329
L68_2016	-60.1152	43.9524
L68_2018	-59.7611	43.9737
L69_2016	-60.1152	43.9524
L70_2015	-59.772	43.9644
L71_2014	-59.777	43.9642
L72_2014	-60.1224	43.9544
L72_2015	-59.7987	43.9522
L73_2015	-59.7987	43.9522
L73_2016	-59.809	43.9497
L75_2018	-60.0286	43.933
L76_2014	-59.8198	43.9441
L76_2016	-59.8096	43.948
L77_2018	-60.0286	43.933
L78_2015	-59.7987	43.9522
L78_2016	-59.8096	43.948
L79_2014	-59.8239	43.9469
L79_2015	-59.7998	43.9543
L8_2015	-59.8651	43.9368
L8_2016	-59.8972	43.9338
L8_2018	-59.8377	43.9419
L80_2014	-59.8238	43.9472
L80_2015	-59.8105	43.9522
L81_2015	-59.8107	43.9526
L82_2015	-59.8122	43.945
L82_2018	-60.0278	43.9325
L84_2014	-59.832	43.9469
L84_2018	-59.8394	43.9451
L85_2016	-59.8875	43.9353
L87_2014	-59.832	43.9469
L88_2014	-59.832	43.9469
L88_2015	-59.8544	43.9416
L88_2016	-59.9014	43.9337
L89_2014	-59.832	43.9469
L89_2018	-59.8333	43.946
L9_2015	-59.8651	43.9368
L9_2018	-59.8377	43.9419
L90_2014	-59.832	43.9469
L91_2014	-59.8861	43.9329
L93_2016	-59.9087	43.9317
L94_2015	-59.8579	43.9371
L94_2018	-59.8294	43.9471
L95_2015	-59.8579	43.9371
L95_2016	-59.9109	43.9305
L96_2015	-59.8579	43.9371
L96_2018	-59.8976	43.9334
L97_2014	-59.8855	43.936
L97_2018	-60.1499	43.9671
L98_2015	-59.8579	43.9371
L98_2018	-60.1499	43.9671
M10_2016	-59.9005	43.9293
M101_2019	-59.882	43.9336
M103_2019	-59.7883	43.9611
M104_2019	-59.7859	43.961
M105_2019	-59.7859	43.961
M106_2016	-60.029	43.9301
M106_2019	-59.7859	43.961
M107_2019	-59.7763	43.9654
M108_2019	-60.0255	43.9318
M109_2019	-60.0255	43.9318
M110_2016	-59.807	43.9475
M110_2019	-60.0268	43.9312
M111_2016	-59.807	43.9475
M111_2019	-60.0289	43.9313
M112_2019	-60.0289	43.9313
M113_2019	-60.0289	43.9313
M114_2019	-60.0272	43.9301
M115_2019	-60.0265	43.9303
M116_2019	-60.0267	43.9318
M117_2019	-60.0267	43.9318
M118_2019	-60.0267	43.9318
M119_2019	-60.0267	43.9318
M12_2016	-59.8302	43.9451
M12_2019	-60.1081	43.9498
M120_2019	-60.0267	43.9318
M121_2019	-59.9035	43.9338
M122_2019	-59.8993	43.9358
M123_2019	-59.8957	43.9355
M124_2019	-59.8957	43.9355
M125_2019	-59.8957	43.9355
M126_2019	-59.8957	43.9355
M127_2019	-59.8957	43.9355
M128_2019	-59.8957	43.9355
M129_2019	-59.8957	43.9355
M13_2019	-59.9391	43.9331
M130_2019	-59.8449	43.9404
M131_2019	-59.8454	43.9416
M132_2019	-59.8372	43.9452
M133_2019	-60.1526	43.9688
M134_2019	-60.1523	43.9684
M135_2019	-60.1435	43.9641
M136_2019	-60.1435	43.9641
M138_2019	-60.1432	43.9639
M139_2019	-60.1432	43.9639
M14_2016	-59.8302	43.9451
M14_2019	-59.9391	43.9331
M140_2019	-60.1432	43.9639
M141_2019	-59.8558	43.9408
M142_2019	-59.8558	43.9408
M144_2019	-59.8648	43.9362
M145_2019	-59.8643	43.9361
M146_2019	-59.8648	43.9362
M147_2019	-59.8643	43.9363
M15_2016	-59.8302	43.9451
M151_2019	-59.8643	43.9363
M153_2019	-59.8643	43.9363
M155_2019	-59.8659	43.934
M156_2019	-59.8659	43.934
M16_2016	-59.8302	43.9451
M16_2019	-60.0037	43.9303
M160_2019	-60.0294	43.9333
M164_2019	-60.0294	43.9333
M167_2019	-59.7649	43.9708
M168_2019	-59.7649	43.9708
M17_2016	-59.8302	43.9451
M170_2019	-59.7767	43.9646
M171_2019	-59.7863	43.9576
M172_2019	-59.7866	43.9564
M174_2019	-59.8855	43.9345
M178_2019	-59.8889	43.937
M179_2019	-59.8464	43.9407
M18_2016	-59.8297	43.9448
M180_2019	-59.8464	43.9407
M181_2019	-59.8464	43.9407
M183_2019	-59.8464	43.9407
M184_2019	-59.8464	43.9407
M186_2019	-59.8464	43.9407
M187_2019	-59.8464	43.9407
M188_2019	-59.8464	43.9407
M19_2016	-60.0261	43.9327
M19_2019	-59.87	43.9375
M190_2019	-60.005	43.934
M194_2019	-60.0001	43.9303
M197_2019	-60.0113	43.9314
M198_2019	-59.807	43.9485
M2_2016	-59.885	43.9343
M20_2016	-60.0261	43.9327
M201_2019	-59.8147	43.9447
M21_2016	-60.0261	43.9327
M213_2019	-59.8046	43.9525
M214_2019	-59.8046	43.9525
M217_2019	-59.7963	43.9509
M22_2019	-59.7645	43.9725
M223_2019	-60.0551	43.9359
M228_2019	-60.0531	43.934
M229_2019	-60.0479	43.9337
M231_2019	-60.0479	43.9337
M233_2019	-60.0479	43.9337
M234_2019	-60.0479	43.9337
M237_2019	-60.048	43.9333
M239_2019	-60.048	43.9333
M242_2019	-59.8326	43.9417
M243_2019	-59.8326	43.9417
M245_2019	-59.8319	43.9468
M246_2019	-59.8319	43.9468
M247_2019	-59.8319	43.9468
M248_2019	-59.8319	43.9468
M25_2016	-59.8809	43.9307
M252_2019	-59.8319	43.9468
M255_2019	-59.8476	43.9362
M27_2019	-59.8666	43.9396
M29_2019	-59.876	43.9309
M3_2016	-59.885	43.9343
M30_2016	-59.7766	43.964
M30_2019	-60.0202	43.9333
M31_2016	-59.7766	43.964
M31_2019	-60.0239	43.9316
M32_2016	-59.7755	43.964
M35_2019	-60.029	43.9312
M36_2019	-60.029	43.9312
M37_2019	-59.8039	43.9497
M38_2019	-59.8201	43.9421
M39_2019	-59.8201	43.9421
M4_2016	-59.885	43.9343
M40_2016	-60.0292	43.9311
M42_2019	-59.9129	43.9359
M44_2016	-60.0292	43.9311
M44_2019	-59.9129	43.9359
M45_2019	-59.9129	43.9359
M46_2019	-59.9129	43.9359
M47_2019	-59.9129	43.9359
M48_2019	-59.902	43.9355
M49_2019	-59.7942	43.9579
M50_2019	-59.7942	43.9579
M51_2019	-59.7908	43.9586
M54_2019	-59.7854	43.9606
M55_2019	-59.7942	43.9579
M56_2019	-59.7942	43.9579
M57_2019	-59.7875	43.9616
M58_2019	-60.0945	43.9445
M59_2019	-60.0945	43.9445
M60_2019	-60.0945	43.9445
M61_2019	-60.0955	43.9446
M63_2019	-60.1058	43.9489
M65_2016	-59.886	43.9318
M65_2019	-59.8799	43.931
M66_2019	-59.8663	43.932
M67_2019	-59.8687	43.9355
M68_2019	-59.8687	43.9355
M69_2019	-59.8687	43.9355
M70_2016	-59.9206	43.9295
M70_2019	-59.8687	43.9355
M71_2019	-59.8687	43.9355
M72_2019	-60.03	43.932
M73_2019	-60.0279	43.9306
M74_2019	-60.0279	43.9306
M75_2016	-60.0285	43.9331
M75_2019	-60.0279	43.9306
M76_2016	-60.0284	43.9323
M76_2019	-60.0279	43.9306
M77_2019	-60.0279	43.9306
M78_2019	-60.0279	43.9306
M79_2016	-60.028	43.9319
M79_2019	-60.0279	43.9306
M8_2016	-59.8957	43.9337
M80_2016	-60.0275	43.9324
M80_2019	-59.8041	43.9534
M81_2019	-59.8041	43.9534
M82_2019	-59.7985	43.9517
M85_2019	-59.8179	43.9504
M87_2016	-59.7935	43.9532
M88_2016	-59.7935	43.9532
M89_2016	-59.7935	43.9532
M89_2019	-60.1092	43.9505
M95_2019	-60.1224	43.9535
M98_2016	-59.8723	43.933
M98_2019	-59.8804	43.9303
M99_2019	-59.8825	43.9342
P12_2015	-60.1369	43.9603
P12_2019	-60.0618	43.936
P14_2015	-60.1181	43.9542
P17_2015	-60.1228	43.9555
P19_2015	-60.1232	43.9567
P20_2015	-60.1232	43.9567
P23_2015	-59.9777	43.9337
P24_2015	-59.9777	43.9337
P27_2015	-59.724	44.0012
P28_2015	-59.7608	43.9751
P29_2015	-59.7772	43.9669
P30_2015	-59.7732	43.9649
P31_2015	-59.7706	43.9656
P37_2015	-60.0192	43.9313
P40_2015	-59.8934	43.9354
P41_2015	-59.8963	43.9354
P42_2015	-59.8947	43.935
P43_2015	-59.8947	43.935
P46_2015	-59.8841	43.9294
P47_2015	-59.8677	43.9318
P48_2015	-59.873	43.9329
P49_2015	-59.873	43.9329
P5_2015	-59.8246	43.9451
P51_2015	-59.8738	43.929
P52_2015	-59.8738	43.929
P54_2015	-59.8579	43.9325
P56_2015	-59.8561	43.933
PM001_2013	-60.0264	43.9319
PM003_2013	-60.0205	43.932
PM003_2017	-59.896	43.9318
PM004_2013	-60.0205	43.932
PM005_2013	-60.0205	43.932
PM006_2017	-59.8942	43.9342
PM007_2013	-60.0992	43.9459
PM007_2017	-60.0228	43.9339
PM008_2013	-60.0992	43.9459
PM008_2017	-60.0228	43.9339
PM009_2013	-60.0992	43.9459
PM009_2017	-60.0204	43.9313
PM010_2013	-60.0992	43.9459
PM013_2013	-59.9507	43.9362
PM014_2013	-59.8836	43.9289
PM015_2013	-59.8836	43.9289
PM016_2013	-59.8836	43.9289
PM017_2013	-59.8834	43.9325
PM019_2013	-59.8834	43.9325
PM029_2013	-59.884	43.9351
PM030_2013	-59.884	43.9351
PM031_2013	-59.884	43.9351
PM032_2013	-59.8863	43.9348
PM040_2013	-59.8933	43.9352
PM047_2013	-59.8875	43.9349
PM052_2013	-59.7373	43.9922
PM053_2013	-59.7373	43.9922
PM054_2013	-59.7373	43.9922
PM055_2013	-59.7373	43.9922
PM056_2013	-59.7373	43.9922
PM057_2013	-60.1014	43.946
PM059_2013	-60.1021	43.947
PM060_2013	-60.1021	43.947
PM061_2013	-60.1021	43.947
PM063_2013	-60.1021	43.947
PM065_2013	-60.1021	43.947
R1_2018	-59.7992	43.9531
R10_2016	-59.8804	43.9308
R10_2018	-59.8369	43.9442
R10_2019	-59.7856	43.9612
R11_2016	-59.7755	43.9642
R12_2019	-59.7856	43.9612
R13_2018	-59.8324	43.9457
R14_2019	-59.7856	43.9612
R15_2017	-59.8842	43.9346
R15_2019	-59.8479	43.9351
R16_2019	-59.8479	43.9351
R17_2017	-59.8839	43.9341
R18_2017	-59.9547	43.9316
R19_2016	-60.0036	43.9338
R19_2017	-59.9547	43.9316
R19_2019	-59.8479	43.9351
R2_2017	-60.0288	43.93
R20_2016	-60.0245	43.932
R20_2018	-59.8326	43.946
R21_2016	-60.0274	43.9329
R21_2017	-60.1432	43.9644
R21_2018	-60.0249	43.9326
R22_2016	-60.0245	43.932
R22_2017	-60.1432	43.9644
R22_2019	-59.7759	43.9646
R23_2016	-60.0245	43.932
R23_2018	-60.0255	43.9325
R23_2019	-59.7759	43.9646
R24_2017	-59.8462	43.9362
R24_2018	-60.0255	43.9325
R25_2019	-60.134	43.9612
R26_2017	-59.8361	43.9436
R26_2018	-60.0266	43.9318
R27_2017	-59.837	43.944
R27_2019	-60.1343	43.9608
R28_2017	-59.837	43.944
R29_2016	-60.027	43.9324
R29_2017	-59.837	43.944
R3_2017	-59.9237	43.9293
R3_2018	-59.7787	43.9594
R3_2019	-59.8824	43.9344
R30_2017	-59.835	43.9447
R30_2018	-59.8761	43.9311
R31_2017	-59.835	43.9447
R31_2018	-59.8707	43.932
R31_2019	-59.8655	43.9357
R32_2017	-59.835	43.9447
R32_2019	-59.8179	43.944
R33_2017	-59.835	43.9447
R35_2017	-59.9146	43.9299
R36_2017	-59.9127	43.9294
R37_2017	-59.8996	43.9323
R38_2017	-59.8996	43.9323
R38_2018	-59.7715	43.9643
R39_2017	-59.8991	43.9332
R4_2016	-59.8991	43.9322
R4_2017	-59.8932	43.9335
R4_2018	-59.8254	43.948
R4_2019	-60.0723	43.9387
R41_2018	-60.0267	43.9312
R42_2017	-59.8991	43.9332
R44_2016	-59.8942	43.9326
R45_2017	-60.0243	43.9318
R45_2018	-60.0281	43.9303
R46_2017	-60.0243	43.9318
R47_2016	-60.0287	43.9308
R47_2017	-60.0243	43.9318
R47_2018	-60.03	43.9312
R48_2017	-60.0264	43.9326
R48_2018	-60.029	43.9308
R49_2017	-60.0262	43.9329
R5_2017	-59.8932	43.9335
R5_2018	-59.8254	43.948
R50_2017	-60.0262	43.9329
R51_2017	-60.0262	43.9329
R52_2017	-59.7959	43.9528
R52_2018	-59.877	43.9316
R53_2017	-59.7959	43.9528
R53_2018	-59.877	43.9316
R54_2016	-59.8244	43.9416
R54_2017	-59.792	43.9532
R55_2018	-59.9932	43.9341
R56_2017	-59.8991	43.9332
R56_2018	-59.9972	43.9326
R57_2017	-59.8838	43.929
R58_2016	-59.8182	43.9443
R58_2017	-60.1091	43.9502
R6_2018	-59.8249	43.9484
R60_2016	-59.8096	43.9476
R60_2018	-60.02	43.9312
R61_2016	-59.8037	43.9546
R61_2017	-60.0739	43.9389
R62_2016	-59.9558	43.934
R64_2016	-59.9558	43.934
R65_2016	-59.9558	43.934
R65_2017	-60.0271	43.9297
R65_2018	-59.8351	43.9457
R66_2017	-60.0271	43.9297
R68_2017	-60.0239	43.9331
R68_2018	-59.8205	43.942
R7_2017	-60.0246	43.9312
R7_2018	-59.8597	43.9402
R70_2017	-59.8501	43.9347
R72_2017	-59.8474	43.9367
R74_2017	-60.0263	43.9325
R75_2017	-60.0263	43.9325
R77_2017	-59.9987	43.934
R78_2017	-59.9987	43.934
R8_2016	-59.8808	43.9308
R8_2017	-60.0261	43.9312
R83_2017	-59.8749	43.93
R84_2016	-59.7994	43.956
R84_2017	-59.8811	43.9294
R86_2017	-59.8172	43.9439
R88_2017	-59.826	43.9452
R89_2017	-59.826	43.9452
R9_2018	-60.0116	43.9307
R9_2019	-59.8766	43.9308
R90_2017	-59.826	43.9452
R91_2017	-60.0297	43.932
S1_2015	-60.0728	43.9384
S101_2014	-59.7766	43.9644
S101_2015	-59.758	43.9778
S102_2014	-60.0267	43.9317
S103_2014	-60.0267	43.9317
S104_2014	-60.0267	43.9317
S104_2015	-59.8627	43.9314
S105_2014	-60.0267	43.9317
S106_2014	-60.0269	43.9318
S106_2015	-60.0271	43.9305
S107_2014	-60.0267	43.9317
S107_2015	-60.0282	43.9301
S108_2014	-60.0267	43.9317
S109_2014	-60.0267	43.9317
S11_2014	-60.0265	43.9299
S11_2017	-60.1271	43.9581
S110_2014	-60.0267	43.9317
S111_2014	-59.809	43.9497
S112_2015	-59.8181	43.9443
S114_2014	-59.8311	43.9382
S124_2014	-59.8462	43.9405
S130_2014	-60.1451	43.9657
S131_2014	-59.7719	43.9652
S132_2014	-59.7719	43.9652
S133_2014	-59.7719	43.9652
S138_2014	-60.0254	43.9326
S14_2015	-60.0236	43.93
S140_2014	-60.0254	43.9326
S142_2014	-60.0202	43.9323
S144_2014	-60.0497	43.9345
S147_2014	-60.1171	43.9521
S148_2014	-60.1171	43.9521
S155_2014	-59.8685	43.9394
S16_2017	-59.8743	43.9304
S167_2014	-59.8935	43.9334
S168_2014	-59.8935	43.9334
S2_2015	-60.1271	43.9583
S20_2015	-59.8173	43.9467
S20_2017	-59.8491	43.9378
S22_2014	-60.1322	43.9608
S23_2014	-60.1321	43.9605
S23_2015	-59.7864	43.9627
S25_2014	-59.8996	43.934
S25_2017	-59.8265	43.9439
S27_2014	-59.8837	43.9306
S27_2017	-59.8161	43.9446
S29_2015	-59.8982	43.9321
S3_2015	-60.1274	43.9584
S30_2015	-59.8982	43.9321
S30_2017	-59.9537	43.9323
S31_2014	-59.7754	43.9648
S32_2015	-59.8191	43.9446
S33_2015	-59.8191	43.9446
S34_2014	-59.9052	43.9303
S34_2015	-59.8191	43.9446
S34_2017	-60.1236	43.9542
S35_2014	-59.9052	43.9303
S36_2014	-59.9052	43.9303
S36_2015	-59.9166	43.9351
S37_2015	-59.9166	43.9351
S38_2015	-59.9166	43.9351
S39_2015	-59.9017	43.9329
S4_2015	-60.1274	43.9584
S40_2015	-59.9017	43.9329
S40_2017	-59.8774	43.9371
S41_2014	-59.8141	43.9444
S41_2015	-59.9017	43.9329
S41_2017	-59.8774	43.9371
S42_2015	-60.1429	43.965
S43_2015	-60.1429	43.965
S44_2014	-59.8047	43.9483
S44_2015	-60.1226	43.9534
S45_2017	-59.8804	43.9382
S46_2015	-60.1147	43.9529
S48_2015	-60.0241	43.9314
S48_2017	-59.8056	43.9539
S49_2015	-60.0241	43.9314
S49_2017	-59.8041	43.9542
S51_2015	-60.0241	43.9314
S51_2017	-59.8082	43.9527
S52_2015	-60.0241	43.9314
S53_2017	-59.8186	43.9443
S54_2015	-60.0238	43.9303
S54_2017	-59.8255	43.9448
S56_2015	-60.0241	43.932
S57_2014	-59.8053	43.9484
S58_2014	-59.8093	43.9527
S58_2017	-59.7599	43.9746
S59_2014	-59.8093	43.9527
S59_2017	-60.0685	43.9371
S60_2015	-60.1476	43.9664
S61_2015	-60.1435	43.9653
S63_2017	-60.0744	43.9387
S64_2014	-59.8128	43.9522
S64_2017	-60.0744	43.9387
S65_2017	-60.0953	43.9443
S66_2015	-60.1399	43.9629
S66_2017	-60.1049	43.9483
S67_2015	-59.8203	43.9453
S67_2017	-60.1138	43.9522
S68_2014	-59.8474	43.9365
S68_2015	-59.8203	43.9453
S69_2014	-59.8551	43.9361
S69_2015	-59.8203	43.9453
S70_2014	-59.8458	43.9374
S70_2015	-59.8266	43.9447
S70_2017	-60.1334	43.9603
S71_2017	-60.1379	43.9628
S72_2015	-59.8265	43.9426
S72_2017	-60.1389	43.9631
[truncated: 400 more rows]

## Sheet: Figure 2
Fig. 2 Relationships between Sable Island horse survival and composite fecal microbiome, life history, or environmental terms.
Column	Description
sample_id	Fecal sample ID
year	Year of sample collection
sex	sex of horse sample was derived from
age_estimate	estimate age of horse
mean_location	mean longitude of horse across observations within a single year
survival_binary	A variable denoting whether an individual survived (1) or died (0) over the winter following sample collection
shannon_diversity	Estimate of Shannon evenness of microbiota communities within fecal samples
observed_diversity	Number of microbial taxa observed within fecal samples (uncorrected for sequencing depth)
depth	Metagenomic sequencing depth
PC1	First principal component of Aitchison distance ordinations of horse fecal microbiota communities
PC2	Second principal component of Aitchison distance ordinations of horse fecal microbiota communities
PC3	Third principal component of Aitchison distance ordinations of horse fecal microbiota communities
PC4	Fourth principal component of Aitchison distance ordinations of horse fecal microbiota communities
PC5	Fifth principal component of Aitchison distance ordinations of horse fecal microbiota communities
PC6	Sixth principal component of Aitchison distance ordinations of horse fecal microbiota communities
observed_diversity_genefam	Number of gene families observed within fecal samples (uncorrected for sequencing depth)
shannon_diversity_genefam	Estimate of Shannon evenness gene family profiles within fecal samples
PC1_gene	First principal component of Aitchison distance ordinations of horse fecal gene family profiles
PC2_gene	Second principal component of Aitchison distance ordinations of horse fecal gene family profiles
PC3_gene	Third principal component of Aitchison distance ordinations of horse fecal gene family profiles
PC4_gene	Fourth principal component of Aitchison distance ordinations of horse fecal gene family profiles
PC5_gene	Fifth principal component of Aitchison distance ordinations of horse fecal gene family profiles
PC6_gene	Sixth principal component of Aitchison distance ordinations of horse fecal gene family profiles
dfc_taxon	Aitchison distance of fecal samples from the within-year microbiota community centroid of the population
dfc_gene_family	Aitchison distance of fecal samples from the within-year microbiota community centroid of the population
sample_id	year	sex	age_estimate	mean_location	survival_binary	shannon_diversity	observed_diversity	depth	PC1	PC2	PC3	PC4	PC5	PC6	observed_diversity_genefam	shannon_diversity_genefam	PC1_gene	PC2_gene	PC3_gene	PC4_gene	PC5_gene	PC6_gene	dfc_taxon	dfc_gene_family
A10_2019	2019	F	4	-59.8702	1	6.36447	31010	4760171	3.51373	6.10547	-2.49039	-8.02521	1.80297	-2.00703	1668	6.24003	0.794221	0.0283916	0.437188	1.30194	0.753144	-0.0493076	16.8277	62.8427
A100_2019	2019	M	5	-59.8472	1	6.66162	30303	3368860	-4.57932	3.01028	0.954971	0.340106	-0.71371	1.972	1684	6.29011	-0.165975	-0.286189	1.71228	1.0293	1.05882	1.59477	16.2342	62.4305
A104_2018	2018	M	1	-60.0418	1	6.35623	32554	6655337	-1.51633	2.102	-5.71024	-6.37861	3.70696	-2.22585	1793	6.24522	0.168789	-1.23355	-0.510018	0.116778	0.384103	0.181785	17.0142	57.0732
A105_2018	2018	M	11	-60.0362	1	7.62009	32540	4781976	8.73762	-7.83096	6.53878	-1.02016	-2.77249	-1.40521	1801	6.26389	-0.0415479	-0.652685	0.559022	-2.19999	-1.08469	2.2171	19.0988	68.8102
A109_2018	2018	F	6	-59.8787	1	7.13173	25441	1251189	6.82408	-2.49221	3.80127	-4.248	-0.992737	-2.82386	1417	6.28357	1.4392	1.52002	-0.0774728	0.67586	-1.87734	-0.675718	24.302	95.5622
A11_2016	2016	F	5	-59.8888	1	7.39753	32885	5005515	-3.85067	-6.66224	-4.96349	0.424978	-3.6857	2.19741	1813	6.27616	-0.686403	-1.33849	-1.75605	-1.08735	0.139532	0.0810057	13.2844	60.6122
A11_2018	2018	M	10	-60.0123	0	6.90707	24433	1448139	-24.2394	4.45879	3.86853	0.818256	-2.20727	7.91901	1586	6.31097	-1.73688	0.475272	-0.101235	3.02113	0.418868	2.03652	32.4387	85.2396
A11_2019	2019	M	14	-59.8705	0	7.2283	31113	4288890	8.29607	-0.447945	6.35358	-3.03653	-2.75652	0.241549	1618	6.24743	-0.356115	1.67944	0.306222	-1.76717	1.32971	0.0687517	16.7267	69.5205
A110_2018	2018	M	1	-59.8787	1	6.91661	32252	5147252	-2.64839	2.05721	-3.26333	-3.49564	1.2584	-2.2399	1712	6.28165	-0.728315	-0.235054	-0.433292	-0.185539	0.612626	-1.81577	13.6225	58.5301
A111_2016	2016	M	7	-59.8151	1	7.07192	27220	1885715	2.32506	1.48534	6.10286	-4.94566	-7.8744	1.61143	1482	6.2742	-0.0496301	2.61243	-0.0556439	-0.685918	0.763321	1.39786	22.4275	86.7705
A112_2016	2016	F	5	-59.815	1	6.52082	29934	3044526	1.43008	0.0285009	-4.25969	-1.49171	-1.9954	0.34039	1647	6.27605	0.540792	0.0514891	-0.527118	0.29824	0.831678	-0.669231	17.7619	72.399
A112_2018	2018	F	4	-59.8634	1	6.75068	28407	2256113	-0.970287	-1.33211	-7.3694	-3.85436	3.41314	-3.43977	1625	6.26603	0.628443	-0.373428	-1.05052	1.04447	-2.72099	-0.961508	19.4037	83.5524
A113_2018	2018	F	11	-59.8634	1	7.30369	28499	2070636	3.45708	-7.13197	0.653554	-3.67765	-0.940978	-5.40354	1555	6.25963	0.625829	0.721997	-1.15163	-0.00653438	0.219749	0.131667	19.7877	79.9099
A114_2018	2018	M	1	-59.8634	1	7.28097	35835	13450522	6.55245	-3.36683	-7.45015	-1.69421	1.86838	-0.179896	1913	6.27339	0.248738	-2.24708	-1.25641	-0.875078	0.522039	-0.633333	17.1492	54.1552
A115_2018	2018	M	9	-59.8634	1	6.47785	30759	3933757	6.70831	-3.43632	-4.49568	-6.94418	1.71232	-6.08896	1627	6.21203	0.872317	-0.305847	-0.611931	0.129342	-2.14399	-1.19866	20.5927	68.0449
A117_2016	2016	M	8	-59.9753	1	6.89899	33084	5695150	-3.80205	1.40111	-3.34095	-1.28853	-2.69964	3.8842	1812	6.27592	-0.169824	-1.52293	-0.889159	0.0707335	1.11404	-0.0313576	14.5628	56.1073
A118_2018	2018	M	7	-60.1214	1	7.21161	30705	3149928	-1.01018	-4.62208	5.3192	0.0645757	1.17081	-4.20839	1717	6.29835	-0.721604	-0.0945354	0.209375	-0.726519	-1.01442	1.0283	16.627	67.1863
A12_2019	2019	M	3	-59.8084	1	6.5706	33358	7270235	4.63209	5.50602	4.80869	-0.395521	2.87364	-1.82065	1808	6.27955	-0.428992	-0.642872	1.57889	-0.368682	0.340505	-0.306747	13.1773	54.6023
A121_2018	2018	F	7	-59.7855	1	7.31824	30349	3004584	4.50416	-6.88459	-3.35148	-3.07195	0.796358	-3.55045	1663	6.28703	0.898881	-0.546404	-1.49925	-0.599624	0.0558346	0.59308	18.1022	73.9371
A123_2018	2018	F	2	-60.0573	1	7.59914	34528	9091222	8.99821	-4.48663	3.70946	-3.01189	0.68023	-0.321832	1877	6.26364	-0.168961	-1.2251	-0.223003	-1.83295	0.141027	0.126741	17.4665	53.1516
A124_2018	2018	M	1	-60.0591	1	7.46968	33918	7080299	5.10011	-3.73122	-4.40244	-0.617361	0.25686	1.00162	1860	6.28904	0.230236	-1.45327	-0.592489	-0.0867589	0.0944716	-0.957637	15.0536	57.2988
A125_2016	2016	F	3	-60.0012	1	7.52588	30820	3291313	-0.235911	-12.2442	-0.579001	0.0898089	-2.55609	2.8121	1658	6.25881	0.424404	-0.533188	-1.32831	-0.0997299	-0.785879	2.83502	19.0232	70.3584
A125_2018	2018	F	5	-60.0573	0	7.68406	33798	7226872	16.0432	-5.53813	0.565199	-3.76332	0.558667	-0.210278	1759	6.23704	1.27635	-1.15629	0.010092	-1.04679	-1.51528	-0.716686	22.993	62.6845
A126_2018	2018	M	2	-60.0688	1	7.23612	32580	4967193	9.2276	-6.40607	-4.09728	-1.67012	0.544095	-3.11101	1711	6.27991	0.773109	-0.678562	-1.27599	-0.473687	0.339904	-1.35373	18.8795	64.6688
A127_2016	2016	F	1	-60.0012	1	7.17181	28985	2491371	-0.869	-3.19551	-6.22045	-4.02766	-4.70632	0.556891	1634	6.26721	0.86913	-0.305626	-2.66448	1.1785	0.717862	-0.00322847	17.0507	71.9731
A127_2018	2018	F	13	-60.0688	1	7.5684	33816	6421932	6.78065	-4.37989	-0.268844	1.60972	-0.498205	0.501886	1824	6.29045	0.348513	-1.5335	-0.712007	-1.08576	0.238195	-0.237448	15.3681	58.7662
A128_2016	2016	F	1	-60.0012	1	6.95268	32275	5259810	-4.99757	-0.757077	0.41121	-4.36816	2.21134	1.08703	1789	6.30798	-0.792975	-1.10208	0.322165	-0.247369	0.376689	0.53121	14.3259	59.1009
A13_2017	2017	M	12	-59.8875	1	6.0926	26411	1939286	-6.00102	8.9303	2.10176	-1.45884	-4.53579	-1.66454	1547	6.28025	-0.613029	1.78171	-0.507055	-0.664382	1.13007	1.56551	20.1245	83.1114
A13_2018	2018	M	3	-59.9947	1	7.07984	25125	1566641	-12.4375	-0.867278	-1.14541	3.78233	-2.76985	1.83138	1534	6.26611	-0.664491	1.19273	-1.2061	1.16178	-1.99854	0.630501	25.8631	84.5594
A131_2016	2016	F	7	-60.0153	1	7.12269	32860	5886836	-7.60016	-3.00173	-4.95951	0.542213	-1.16629	-4.36996	1817	6.2709	-0.862072	-1.2965	-0.807678	0.670183	0.642422	0.0338458	15.2118	54.2714
A131_2018	2018	F	8	-59.8638	1	7.29775	31742	4458662	11.0237	-4.65327	0.992146	0.520387	-0.817282	-4.64929	1717	6.26973	0.791333	-0.272997	-0.145833	-1.10013	0.23525	0.0931134	19.6145	66.6332
A133_2018	2018	F	9	-59.8638	0	7.67758	25468	1306747	11.1474	-2.41462	7.25236	-2.74367	-4.53733	3.5938	1391	6.24877	2.61974	1.69055	0.14905	-0.662317	-1.86231	3.13222	27.8784	104.143
A136_2018	2018	M	5	-60.072	1	7.23798	25358	1274802	-2.952	-4.26628	11.8435	1.25309	-1.34552	-3.88943	1463	6.26657	-0.562108	2.72021	-0.717659	-1.61138	-0.81292	1.81586	25.9266	96.6526
A137_2018	2018	F	6	-60.0874	1	7.46838	30516	3024058	1.78127	-10.0837	0.182306	0.41621	1.03313	-2.29419	1667	6.29145	0.561101	-0.42373	-1.07473	-0.481967	-0.826131	1.17263	17.692	72.3173
A138_2016	2016	M	7	-59.8005	1	6.72711	29821	2990813	-10.1007	-4.05207	2.60046	-2.97948	1.61607	-4.56408	1671	6.30403	-1.6429	0.839475	-1.1448	-0.688802	0.396097	1.11119	14.4457	68.231
A14_2015	2015	M	5	-60.0126	1	6.84124	31629	3983048	2.59783	0.335046	6.00429	-1.43736	1.45757	-4.25522	1750	6.28472	-1.27715	0.346769	0.326309	-2.50025	-0.881444	-0.0250962	14.8508	72.7994
A14_2016	2016	M	9	-59.8332	1	7.57962	25947	1252777	-6.02005	-8.84376	2.84098	-1.77779	-4.0381	2.65447	1474	6.26038	-0.168592	1.47107	-1.18712	1.08443	-0.508826	2.91744	24.0056	94.5756
A14_2017	2017	M	7	-59.89	1	6.18703	32030	5085480	-3.41227	4.70453	3.8402	-1.77958	-0.774025	-2.93318	1774	6.28017	-1.02548	-0.683671	0.0461365	-0.287173	0.499115	-0.102513	13.8708	53.962
A14_2018	2018	M	8	-60.0071	1	7.13836	29029	2490612	-8.69478	-3.02187	5.27007	0.0661345	-0.643873	1.17213	1682	6.29868	-1.01652	0.0366432	0.0976404	0.572443	0.180491	1.44773	17.0766	72.8027
A14_2019	2019	F	11	-59.8084	1	6.74814	30910	3970823	3.40317	4.20182	4.98987	-2.20079	1.4819	-2.09356	1672	6.28312	0.0425732	0.282669	1.43465	0.579426	0.300755	1.5901	14.0607	60.2979
A141_2018	2018	F	10	-60.1045	1	7.60697	34388	7641411	8.67783	-6.89142	-0.505404	-0.691783	0.872609	-0.0748281	1849	6.28447	0.626267	-1.96617	-0.446485	-1.43113	-0.293572	-0.022449	17.788	61.3124
A143_2018	2018	M	2	-60.1045	1	7.55547	33515	5847758	9.15259	-7.56263	-1.08102	-3.38314	1.43435	-0.727228	1764	6.2596	0.670976	-1.48297	-0.485101	-0.750453	-0.224591	-0.43875	18.4536	57.8781
A144_2018	2018	F	2	-60.0535	1	7.2968	30744	3315512	-3.20448	-0.203298	1.48705	2.67889	-2.24643	1.24796	1693	6.28184	-0.548102	0.260848	-0.825533	-1.87289	0.747069	-1.02905	15.0815	65.9864
A145_2018	2018	F	3	-60.0535	1	7.13765	28587	2307282	0.976493	0.463103	7.23107	0.327631	2.43629	-1.80107	1541	6.28704	-0.620443	2.36407	1.60031	-0.430717	-1.34949	-1.66348	16.595	79.5216
A148_2018	2018	F	4	-60.0317	1	7.14397	31290	4338585	-8.45961	-5.68801	9.86881	-0.324354	4.60621	0.425751	1699	6.28359	-1.90995	1.03367	1.16185	-0.7012	-2.9031	-1.28976	20.5301	75.538
A15_2016	2016	M	9	-59.8332	1	6.86922	29749	3171671	-17.9864	0.795443	4.35704	0.601219	4.07891	0.408253	1681	6.31391	-2.72866	0.778304	0.620034	1.00092	-0.469296	0.341239	21.8262	70.5806
A150_2018	2018	F	3	-59.8365	1	7.57414	32841	5706801	10.3619	-5.46137	3.91297	0.793909	1.32445	-0.709982	1705	6.26773	0.378217	-0.0019483	-0.382076	-1.21393	0.390087	-1.12254	19.7132	63.366
A16_2016	2016	F	5	-59.8332	1	7.01622	31873	4660778	-9.98163	3.37779	-2.08191	3.86777	-3.79911	0.428532	1792	6.27784	-1.129	-0.956765	-0.686242	0.297408	0.725319	-0.886746	15.8684	56.0344
A17_2016	2016	M	4	-59.8287	1	7.16868	29995	3026595	-5.45439	-12.7902	-2.10667	0.940114	-2.16514	1.12862	1652	6.25667	-0.777217	0.310954	-1.67947	-1.65766	-0.680275	1.09966	20.5847	70.5764
A17_2019	2019	M	9	-59.898	1	6.76391	30560	3600073	-0.657066	1.94152	7.06114	-1.86965	3.67861	0.935923	1660	6.29081	-0.349099	0.562036	1.89149	0.798042	0.334583	0.597948	14.3451	66.2196
A18_2016	2016	M	3	-59.8319	1	6.76192	26078	1617372	-13.1635	2.19256	3.07354	-1.72075	-4.11753	-2.0037	1548	6.28922	-1.55465	1.75812	-0.59358	1.0163	0.149906	1.13671	21.3621	76.4234
A18_2019	2019	F	1	-59.8816	1	6.66815	28661	2708579	2.10824	0.225982	-4.87528	-4.61379	3.22408	-5.31742	1553	6.24982	0.955398	0.32435	-0.509969	1.82283	-2.2062	-0.19897	19.5752	74.4733
A19_2018	2018	M	5	-59.8327	1	6.7001	28897	2970075	-5.90347	8.85434	3.33087	2.13171	-0.39143	-1.47271	1638	6.29014	-0.558533	0.611288	1.70345	0.427622	0.619856	0.649905	18.3871	64.4113
A19_2019	2019	F	6	-59.8816	0	7.43143	27668	1937539	0.530401	0.7885	5.07272	-1.00964	0.60116	4.13818	1547	6.28067	0.858074	1.08186	1.06156	0.616053	-1.89657	-0.540135	19.3488	75.4027
A2_2016	2016	M	7	-59.8831	1	6.71157	29048	2675659	-17.5835	0.207552	2.75819	-0.380993	-1.49611	-1.99897	1696	6.30051	-2.12125	0.340829	-0.987232	0.228436	0.499909	-0.208875	20.5306	71.4921
A2_2019	2019	F	7	-60.0821	1	6.73938	30111	3173382	1.92141	5.56411	0.79293	1.30488	0.847673	-1.45438	1642	6.29496	0.334865	0.157965	0.183636	0.705453	0.8192	-0.297279	15.9424	64.8515
A20_2015	2015	M	6	-59.7915	0	6.4041	27291	1911349	5.02891	2.90504	5.83028	-1.65423	0.943985	-1.65041	1503	6.26647	-0.142704	2.31999	0.978294	-0.252602	1.32886	0.499866	19.8111	84.859
A20_2018	2018	M	10	-59.8272	1	6.76631	31173	4484283	-6.40393	2.25278	-2.22687	-5.67722	3.58945	1.70615	1786	6.28433	-0.916073	-1.10766	0.73514	0.601156	0.18018	0.993574	16.9972	63.0826
A20_2019	2019	F	5	-59.8882	1	6.9693	28464	2304828	6.88679	-0.39193	0.85546	0.0266977	0.154866	-0.289614	1567	6.26944	1.01356	0.504478	0.307239	0.934398	0.279968	1.18852	15.1993	70.918
A21_2017	2017	M	5	-60.0273	1	7.23859	26924	1684473	-13.9149	-3.20826	9.19908	-1.13343	-4.1121	0.706475	1604	6.29958	-1.90481	1.56452	-0.737703	-0.842091	1.03255	1.26458	25.3683	81.0482
A21_2018	2018	M	5	-59.8269	1	6.54043	29654	3460803	-10.0091	8.0872	2.35954	3.59108	-1.02418	-1.98723	1665	6.27273	-1.11961	0.872155	0.224648	-0.558208	1.41987	-1.09529	19.5547	64.9601
A21_2019	2019	M	1	-59.8882	1	5.83678	30850	4777069	5.5446	5.77016	-3.87175	-9.383	-0.317392	-2.81552	1639	6.21023	0.887611	0.343816	-0.231567	0.190416	0.63129	0.0530502	17.9457	64.5674
A22_2015	2015	M	10	-60.0085	0	7.24799	32048	4491982	-4.99246	1.86979	-6.62597	-3.16148	1.59848	6.64779	1831	6.3015	-0.742824	-1.81469	0.276659	0.871973	-0.299403	0.797078	18.4229	64.2948
A22_2016	2016	F	9	-60.05	1	6.679	32624	5596701	-3.47165	-0.89325	-9.97396	-2.17132	0.560993	-3.01262	1852	6.28535	-0.561109	-1.33568	-1.52092	0.0186492	0.4557	-0.814463	15.6741	58.4656
A22_2017	2017	M	7	-59.9825	1	7.15138	28548	2282090	-12.293	-4.05128	0.925794	4.13711	-0.75314	0.492888	1677	6.32731	-1.66984	-0.0568358	-0.988922	1.55551	-0.213617	0.256033	18.7726	70.7286
A22_2018	2018	F	3	-59.8334	1	7.31914	32514	4965173	-3.9848	-2.06136	4.11468	-0.445607	0.949216	4.58621	1797	6.30214	-0.955943	-0.744091	1.22999	-0.619828	-0.190186	0.00387166	13.1171	53.892
A22_2019	2019	M	11	-59.8882	1	6.69188	30746	4304149	9.99779	6.4503	7.32696	-1.18562	-2.84768	-2.70577	1625	6.24926	0.662586	1.04606	1.13138	-0.938846	0.726612	0.112606	19.1399	64.4442
A23_2016	2016	F	5	-60.0438	1	7.48491	30606	2988949	-6.58175	-10.1139	7.66129	-6.13117	-3.98034	3.86753	1730	6.28842	-1.13776	0.197251	-0.779763	-2.06807	-0.990344	2.14379	19.7884	77.0868
A23_2018	2018	M	7	-60.0457	1	6.92348	31206	3715559	-2.74978	4.26855	-0.778434	3.95675	-2.93562	-0.0968041	1722	6.29648	-0.364135	-0.163572	-0.249137	0.155283	0.497624	0.375913	14.4669	61.611
A23_2019	2019	M	14	-59.9091	0	7.40657	27022	1675873	-1.50377	-3.95063	6.03545	-1.71867	-1.56474	2.51796	1514	6.28954	0.300959	1.65285	0.717661	0.364023	-1.7686	0.347048	21.0761	81.6148
A24_2017	2017	M	9	-60.0758	1	7.24953	32155	4177031	-7.84392	-8.81933	-0.30955	2.38318	-2.23985	1.55284	1788	6.2936	-1.44377	-1.24495	-0.243963	-0.145392	0.0813067	0.241819	16.5142	57.466
A24_2018	2018	M	12	-60.0554	1	6.8429	29203	2965503	-12.3462	2.76705	-7.91601	-0.991695	0.815837	-0.487221	1685	6.26952	-1.11146	-0.114663	-1.12359	2.55606	-0.0716491	-0.3409	19.7129	66.752
A24_2019	2019	M	10	-59.9089	1	6.76128	31219	4280656	4.00355	3.55887	0.188762	-5.06308	2.43344	-3.6256	1696	6.26787	-0.0720751	-0.196525	0.999813	0.370855	0.724413	-0.800367	14.2912	59.4508
A25_2015	2015	F	6	-59.8657	1	7.26433	33167	6018441	10.1386	-3.55392	-4.00454	-1.81779	-0.54961	-0.809798	1735	6.25711	0.833324	-0.813594	-0.478206	-0.789226	0.803501	-0.607881	14.7088	60.0662
A25_2017	2017	M	7	-60.0758	1	6.99553	26551	1678298	-5.9483	-3.3768	-7.97529	8.56682	-3.56468	-0.652085	1546	6.29422	0.34677	-0.0818021	-2.56901	2.05718	0.459276	0.131986	22.4021	86.7266
A25_2019	2019	F	11	-59.8505	1	6.80304	28247	2310584	0.78912	6.08976	0.00422549	-5.43363	0.786764	-1.66946	1566	6.28392	-0.169882	0.741306	0.873114	0.409515	0.679914	0.381265	17.429	71.9945
A26_2015	2015	F	1	-59.8657	1	7.52588	33300	6223383	9.52292	-2.20304	-0.101737	-1.6429	3.28159	-1.06955	1798	6.29259	0.344677	-1.25221	0.0366158	-0.576711	-0.153088	-0.0122626	14.4778	56.6008
A27_2015	2015	F	1	-59.8718	1	7.15492	29472	2702311	4.80188	-1.76141	-6.07217	-0.880793	2.12551	-2.96556	1608	6.3027	1.086	-0.652613	-0.944009	0.68502	0.383968	-0.245322	17.2307	67.911
A27_2017	2017	M	2	-60.0926	1	6.9798	29082	2559615	-8.92595	-3.5657	1.49492	6.94643	1.43828	-3.70215	1703	6.32497	-1.05664	-0.568956	-0.251672	1.55629	0.196051	0.585027	19.1067	69.4682
A27_2018	2018	F	4	-60.0527	1	6.56827	26316	1920783	-11.7306	5.9806	-0.0877686	5.46918	3.96429	2.63806	1612	6.31279	-1.41052	0.910002	0.575133	2.12522	-0.0369922	0.84161	24.5187	79.9396
A27_2019	2019	M	9	-59.8482	1	6.59329	30769	4074866	0.535096	9.73175	3.86622	0.792103	0.118161	-1.02808	1723	6.28776	-0.447526	0.180939	1.35381	-0.119362	1.22302	-0.202874	15.9218	63.1302
A28_2015	2015	M	4	-59.8587	1	6.83759	29042	2396177	4.85995	0.363409	-1.31075	-5.2594	1.59005	-3.2114	1605	6.26775	0.457951	0.821556	0.539535	0.790203	-1.1442	-1.70183	16.4015	71.9249
A28_2017	2017	F	3	-60.0972	1	7.36481	29872	2862244	-7.23802	-10.7571	-5.68058	4.39805	2.15751	3.22963	1716	6.28402	-0.862292	-1.47544	-2.00937	0.589668	-1.57083	0.843484	25.3283	77.0696
A28_2018	2018	F	1	-59.9109	1	7.29991	29129	2425407	-7.45195	1.71553	2.48809	3.4085	-0.508239	2.6473	1692	6.30263	-0.260803	-0.49017	0.0450104	0.437034	0.738511	0.838135	16.2491	65.9137
A28_2019	2019	F	12	-59.8529	1	7.02326	27181	2054007	9.41157	2.35968	-3.03664	-3.23901	-1.03449	-4.07813	1458	6.2502	1.33397	2.08095	-0.728663	0.171065	1.11316	0.11182	20.5163	84.8149
A29_2017	2017	M	2	-60.0972	1	7.13592	25769	1431758	-11.2775	-2.09121	-7.22902	3.53949	-1.31467	2.48237	1545	6.30058	-0.346751	0.723617	-1.85255	2.11838	-0.348522	0.322618	22.9416	83.7078
A29_2019	2019	F	5	-59.8529	1	7.40718	30217	3013623	8.44385	-4.10483	-4.82037	0.851746	-0.0936011	-1.60968	1610	6.28331	1.34975	-0.388443	-1.29489	0.0300644	0.866836	-0.0176004	16.7786	70.1031
A3_2016	2016	F	7	-59.8834	1	7.00479	29055	2618268	-8.7999	2.73055	-3.70124	-1.97623	-5.32598	0.655666	1660	6.2692	-0.514895	-0.0963265	-0.761387	0.109377	0.443392	-0.22422	17.9493	65.1487
A30_2018	2018	F	3	-59.9039	1	7.11342	32941	6244393	-8.54581	0.0398504	-3.44234	-1.88446	6.18378	-0.554652	1897	6.3095	-1.81793	-1.37859	0.181493	0.546519	-0.828235	-0.386627	18.3495	63.3013
A30_2019	2019	M	8	-60.1021	0	6.79688	30230	3388301	1.86965	3.21827	2.96111	2.9784	2.69006	-1.96816	1692	6.30653	-0.653704	-0.104144	0.876064	0.964094	-0.0217279	0.654908	15.8823	67.6792
A31_2018	2018	F	5	-59.8996	1	7.10163	31512	4318713	-16.3869	-2.83601	8.39119	-0.706132	2.1479	0.217189	1796	6.3129	-2.57114	-0.146213	0.733359	-0.50329	0.029292	0.21498	21.0607	62.347
A31_2019	2019	M	2	-60.1021	1	6.7955	31971	4553372	8.18299	-2.44701	-1.21875	4.95487	1.99013	-1.7211	1717	6.29776	0.644103	-1.02506	-0.278512	0.237109	-0.496142	-0.141722	16.3239	62.5493
A32_2015	2015	F	7	-60.1182	1	7.42372	25836	1372265	2.62328	-2.08642	-2.11508	5.38561	-3.03755	1.37338	1479	6.29727	1.85185	0.551553	-0.0365763	1.95937	-2.21979	1.08635	24.3699	90.5943
A32_2017	2017	M	1	-59.8228	1	7.02309	28964	2391071	-6.59934	-1.03081	-0.123407	-4.07945	-1.97371	-0.434217	1625	6.30823	-1.02417	1.08926	-0.623763	-0.143086	0.973311	0.402875	16.725	69.0105
A32_2018	2018	M	2	-59.7767	1	6.96645	30380	3423811	-4.59366	-0.633214	7.17053	-2.33392	-0.396109	-1.76321	1695	6.29725	-1.3684	0.680606	0.303253	-1.18544	-0.555799	0.421907	15.717	69.1696
A32_2019	2019	M	1	-60.1021	0	6.60254	32548	5895414	-1.23271	0.0677908	-1.77152	-5.22267	6.1347	-3.3982	1839	6.28564	-0.97992	-1.20314	-0.221052	-0.511881	-2.4191	0.162747	16.6243	68.9804
A33_2017	2017	M	9	-59.8258	1	6.42356	23723	1145791	-2.51625	6.64224	2.79152	-3.77617	-8.51436	1.70376	1380	6.2628	1.24414	2.45103	0.0237051	1.18284	-1.31201	0.373345	26.1978	99.542
A33_2019	2019	F	1	-60.0843	0	7.18612	30403	3328284	3.36356	-0.611026	-6.63462	1.86826	4.71878	-0.396172	1701	6.29166	0.764401	-1.22812	-0.689938	0.733615	-0.591492	-0.801777	16.7297	69.5764
A34_2017	2017	F	1	-59.8258	1	6.82594	27425	1909590	-8.88193	1.61823	1.77161	-0.831263	-3.52173	0.198366	1576	6.28082	-0.996437	1.26584	-0.992134	-0.174917	0.690692	0.226166	18.0025	76.0332
A34_2019	2019	M	3	-60.0896	1	7.52573	30611	3064676	3.41483	-9.46103	1.50135	2.70662	3.70218	-0.589523	1726	6.32367	-0.158588	-0.762803	-0.513237	-0.147108	-1.01088	0.682913	19.0463	72.8105
A35_2017	2017	M	9	-59.8316	0	6.70995	28305	2181984	-5.06057	1.47686	3.14218	-3.94318	-2.75363	-0.185683	1580	6.28498	-0.666012	1.18694	-0.707092	-0.346897	0.969671	1.08691	17.2676	74.2986
A35_2019	2019	F	11	-60.0896	0	7.38559	31756	4020300	4.54492	-3.03096	1.25626	0.523547	1.96886	-0.00750182	1750	6.3037	0.130161	-1.0942	0.21283	0.259749	-0.357828	0.546687	14.6628	60.278
A36_2015	2015	M	10	-60.119	1	7.42147	30779	4048683	7.09222	-1.71564	3.39885	3.81024	-0.219375	-2.60675	1687	6.29172	0.65795	-0.219388	0.44368	-0.274648	-2.1821	-0.322919	17.3945	70.2017
A36_2016	2016	M	2	-59.8794	1	7.15269	32214	4679564	-12.7046	-6.63785	-1.37352	1.78634	-0.267054	1.02559	1808	6.29344	-1.36343	-1.38197	-0.70083	0.108601	-0.0368518	-0.0370068	15.3493	55.9319
A37_2015	2015	F	8	-60.119	1	6.92827	24004	1144034	-0.671114	6.31572	-1.41466	5.39026	-1.24076	3.10107	1438	6.30631	1.29994	1.55293	0.88713	1.61578	-2.01032	0.36641	26.4764	95.397
A37_2019	2019	F	1	-60.0941	1	7.48198	30885	3177974	3.1855	-7.4633	2.46274	3.5473	1.26297	-0.629285	1723	6.32422	-0.219147	-0.786939	-0.298691	-0.812717	-1.16995	0.569913	16.4807	68.38
A38_2015	2015	M	4	-60.0814	1	6.29846	31188	4021546	-2.50657	-0.377046	-3.62256	2.57279	0.329713	0.842026	1725	6.29811	-0.490235	-0.385279	0.0270365	0.42511	0.81911	-0.806365	15.6747	61.1905
A38_2017	2017	F	1	-60.074	1	7.31002	25337	1311101	-3.42202	-2.63476	-2.40521	-3.60578	-8.5952	0.538128	1452	6.24852	0.577492	1.06092	-2.86591	1.72238	-0.0958234	2.1397	23.3557	89.1495
A38_2019	2019	F	3	-59.8544	1	7.15542	28528	2345872	-5.43197	-1.11372	6.12552	1.22445	1.9243	-2.84447	1600	6.30357	-1.15878	1.14091	0.478185	0.812328	-0.326679	0.757828	19.2473	74.5018
A39_2016	2016	M	10	-59.8128	1	7.33299	31585	4386009	1.64283	0.652217	5.61323	-0.0115978	-1.25632	1.25238	1720	6.2591	-0.379237	0.0744253	0.0108029	-1.52391	0.57386	1.48181	19.3065	65.6006
A39_2017	2017	M	2	-60.0306	1	7.0423	29471	2869151	-13.3176	2.99144	5.19516	-2.64089	2.7749	-0.123689	1682	6.30425	-1.65462	0.413451	0.424149	0.393261	0.325617	0.735614	18.4986	67.6165
A39_2018	2018	M	10	-59.8631	1	7.0353	29133	2511053	2.6679	-0.849442	6.73924	-0.876134	-1.62042	-1.5082	1555	6.26816	0.160725	2.04792	-0.366875	-2.04158	1.08462	0.164634	16.5757	75.1583
A39_2019	2019	F	7	-59.8544	1	6.62779	30518	3646785	-1.9163	0.288967	0.179051	-3.25603	3.62169	-2.1875	1697	6.28889	-0.354434	-0.132855	0.216029	-0.069227	0.812109	0.291518	15.3564	66.176
A4_2016	2016	F	8	-59.8805	1	6.98948	28296	2195888	-10.2578	-1.96033	-1.15246	4.59625	1.23043	-1.15072	1616	6.29978	-1.29071	0.254226	-0.516087	0.958225	0.0186075	-0.212176	19.9028	68.4543
A4_2019	2019	F	2	-60.0931	0	7.2552	29956	2707453	-5.96954	-1.49228	0.662767	-3.98466	3.06066	2.7858	1712	6.33814	-1.14973	-0.404876	1.07049	1.49112	-0.450479	0.961117	18.5808	67.1679
A40_2015	2015	M	1	-59.9045	1	7.07049	28965	2352263	-9.23768	-1.14304	2.70707	-6.22636	4.27759	0.733951	1619	6.30436	-1.2559	0.379393	0.315871	1.30555	-0.207719	0.516394	21.8949	73.7348
A40_2019	2019	M	11	-59.8593	0	7.54036	28928	2379886	5.8701	-8.21325	6.80825	-2.19903	-2.53643	1.01815	1579	6.25599	0.526657	0.264386	-0.59753	-1.63752	-0.552123	1.87686	19.1555	80.357
A42_2015	2015	M	10	-60.0673	1	7.38304	28396	2057839	2.19911	-4.33474	-6.58412	6.81562	-3.81796	0.903141	1611	6.29531	1.29823	-0.450306	-1.4417	0.615742	-2.94831	0.0525581	20.2379	84.3322
A42_2017	2017	M	5	-60.1326	1	6.5837	29628	2882417	-8.27508	-4.97246	-2.29811	4.15144	-0.870883	-6.14185	1661	6.29409	-1.17429	0.00893037	-1.4808	0.638715	-0.0475411	0.11438	18.6052	65.4594
A42_2019	2019	M	2	-59.8752	1	6.78118	28068	2323473	3.1986	3.7005	-2.49793	-7.45695	-1.72442	0.165158	1513	6.24709	1.14287	1.27278	-1.4528	0.776299	0.36216	0.637806	17.9106	76.8394
A43_2015	2015	F	7	-60.082	1	7.12272	32126	4455209	-4.98134	-2.83313	-1.01502	1.54179	0.184908	3.18135	1829	6.3047	-0.872566	-1.62553	0.223789	0.130012	-1.32421	0.644941	18.0031	62.519
A43_2018	2018	M	1	-59.8342	1	6.86155	29533	3491713	-18.8366	1.00622	3.39142	2.22818	2.19463	1.41316	1714	6.32817	-2.35837	0.138354	0.702527	2.10305	0.360864	1.08288	24.105	73.974
A43_2019	2019	M	11	-59.8752	1	7.07106	26601	1633476	-1.71164	-0.761915	-1.5476	-6.18926	-3.48422	0.516934	1508	6.26971	-0.156553	1.41463	-1.48222	0.0764774	0.724592	0.382749	21.3629	83.7162
A44_2019	2019	F	5	-59.8752	1	6.71286	29843	3157453	-3.33503	5.6235	3.16092	-3.67587	-0.155227	-1.59228	1630	6.29298	-1.16152	1.60941	0.836451	0.0522196	0.929511	-1.3274	17.5978	71.0412
A45_2015	2015	M	10	-60.082	1	6.98305	32143	4523239	-0.343732	5.50406	0.759949	6.20956	0.1807	-2.9597	1787	6.31358	-0.474026	-0.706279	0.516237	-0.497541	0.138847	-0.14054	16.2267	61.0439
A45_2018	2018	M	8	-59.829	1	6.90117	26756	1692783	-7.12331	-2.69864	3.07762	0.932062	-1.86547	-3.42377	1506	6.29691	-0.363763	1.98723	-1.00196	-0.567187	0.793335	1.24199	19.6248	80.8287
A45_2019	2019	F	1	-59.8752	1	6.5952	32053	5350570	-0.15777	1.64782	-3.13509	-4.34236	0.521702	-3.65673	1759	6.27423	-0.798105	-0.689862	-0.0535086	-0.28251	-0.0392748	-0.742017	13.918	53.7525
A46_2018	2018	M	5	-59.9299	1	6.64269	31387	4187133	1.26163	0.908787	2.06263	1.81091	-0.458044	-4.59377	1719	6.29673	-0.704226	0.151829	-1.2692	-1.21205	0.574788	-1.82912	14.4954	65.1844
A47_2017	2017	M	9	-59.8565	1	7.10463	30069	2834720	1.12747	-2.27489	1.66753	-1.93042	-2.7701	-4.09468	1636	6.25919	-0.0142855	0.520182	-0.862568	-1.29469	0.671377	0.184051	14.4705	67.4394
A48_2017	2017	M	9	-59.8565	1	6.9384	30832	3434374	-5.33223	-2.50701	3.3212	1.28937	-0.475058	-1.27475	1728	6.2938	-0.982736	-0.448478	-0.0197455	-0.271695	-0.0119326	-0.228052	14.5811	58.5163
A48_2018	2018	F	7	-60.0953	1	6.83768	27479	2087558	-7.7014	-0.432094	-9.5822	2.58547	-0.86349	-4.22014	1598	6.27793	0.298232	-0.331862	-2.42162	1.78527	0.0657807	-0.0739199	19.4437	74.57
A48_2019	2019	F	4	-60.0633	1	7.37571	30111	2900912	-3.29296	-2.96593	3.31372	0.711804	-1.08322	-0.242389	1672	6.3154	-0.851835	0.00627994	-0.262344	-0.37219	0.712406	-0.684576	16.1339	68.8628
A5_2019	2019	M	8	-60.0881	1	7.07415	33870	6443348	-0.679537	-2.47903	-5.13419	1.93298	0.590382	4.10069	1868	6.31208	-0.222035	-2.16822	-0.344455	0.369063	0.565853	-0.122463	15.4766	57.4355
A50_2016	2016	M	11	-60.0311	1	6.79948	32434	5096917	-7.64693	0.551016	-0.660809	-4.28527	-2.44828	-0.395312	1799	6.28239	-1.29212	-0.440596	-0.465064	-1.1034	0.0155711	0.845614	13.7774	59.0868
A50_2018	2018	M	3	-60.103	1	7.35229	32541	4923493	-6.61208	-10.4916	-6.60403	4.24655	2.1342	-1.09548	1862	6.32281	-0.979488	-1.56959	-1.29768	1.23833	-0.230662	-0.211367	18.536	58.587
A50_2019	2019	F	3	-60.0633	1	7.32548	31649	4444199	-4.25796	-1.29353	5.57454	-1.5396	-0.756844	-0.578168	1799	6.31272	-0.852714	-0.840378	0.591959	0.478899	0.365423	1.36032	18.8695	65.3889
A51_2018	2018	M	1	-60.0953	1	6.90275	30654	4353517	-8.36209	-0.548586	-13.0962	0.598837	-1.02327	-1.41062	1729	6.24371	-0.153292	-1.00685	-2.59311	1.31903	-0.245227	-0.574013	20.2742	66.9521
A51_2019	2019	M	7	-60.0633	1	7.66362	29985	3286467	7.4053	-6.3399	8.88128	-4.67674	-4.13693	1.28656	1576	6.22619	-0.557277	1.71241	-0.351474	-2.22784	0.220918	0.716913	21.8058	81.2447
A52_2015	2015	F	10	-60.0501	1	6.36966	32759	5764110	1.63479	1.52269	0.460472	-1.01236	3.10671	-0.250393	1758	6.28746	-0.556411	-0.562692	0.587167	-0.623766	0.896432	-0.25976	12.2229	57.3854
A52_2018	2018	M	8	-60.0993	1	7.37693	32523	4842752	-4.90194	-8.72136	-2.20732	8.66017	1.52691	-4.91373	1837	6.31909	-1.00703	-1.65052	-1.17491	0.0559699	-0.663367	-0.932652	18.4801	61.6454
A52_2019	2019	F	14	-60.0633	0	7.33601	33069	6013214	-5.31858	-7.4172	1.79479	-6.67567	4.50783	2.28439	1815	6.30049	-1.91876	-0.658452	-0.230362	-0.41947	-0.221027	0.24572	18.3705	60.8325
A53_2015	2015	M	6	-60.0501	1	6.96543	33919	6970507	-3.72697	3.27851	1.48913	-1.20089	4.15819	1.59153	1874	6.30777	-0.993499	-1.27194	1.40826	0.158509	0.379339	-0.188597	13.6516	54.6329
A53_2016	2016	F	7	-60.0103	1	7.00007	29256	2633539	-6.56552	0.17048	-2.08501	-3.52517	1.25419	-0.980602	1642	6.28947	-1.04158	0.478448	-0.457424	0.534596	0.381059	-0.466546	15.0197	66.7564
A53_2019	2019	M	11	-60.042	1	7.46626	31820	4191842	2.02246	-6.71667	3.93683	0.386701	-4.67293	0.0368841	1705	6.25486	-0.182108	-0.174177	-1.20556	-1.31736	-0.366834	0.305986	16.9286	69.1683
A54_2016	2016	F	3	-60.0046	1	7.22557	25399	1380320	-11.615	2.52813	1.08668	-0.788221	-4.25162	2.46904	1503	6.28151	-1.20009	1.96137	-1.23531	0.835247	0.512124	1.33925	22.4477	87.8999
A54_2017	2017	M	3	-60.0629	1	7.37739	25069	1154981	-7.93624	-7.70684	10.0887	-1.38095	-0.7288	-1.03982	1486	6.27997	-1.24295	1.81588	-0.407092	-1.05451	-0.914339	1.63942	26.1681	96.1049
A54_2018	2018	F	9	-59.9144	1	6.9363	29130	2518868	-6.03053	0.579365	-1.58184	-5.8298	-1.12522	0.0694478	1660	6.28615	-0.493258	0.0717256	-0.678156	-0.261448	0.77934	-0.312925	17.1502	66.7432
A54_2019	2019	F	8	-59.7579	1	7.036	27383	2153273	-0.988367	6.2876	5.52003	1.74844	-3.00152	-4.2097	1522	6.27318	-0.658181	2.53423	-0.191528	-1.64381	1.07606	-0.287355	20.9967	80.4102
A55_2017	2017	M	1	-60.0611	1	7.15796	24674	1105972	-13.6625	-6.63362	-0.12929	1.18244	-2.85209	3.96688	1492	6.29645	-0.800463	1.26806	-1.16897	2.03305	-0.767989	2.16001	26.0338	91.9705
A55_2018	2018	M	11	-59.9039	1	6.77234	28709	2598267	-9.40272	6.15267	1.51907	-0.476481	-1.27421	3.28036	1640	6.28645	-1.02214	0.675077	0.658396	0.359128	0.54742	-0.563583	17.7671	71.4011
A56_2015	2015	M	10	-60.0184	1	6.38323	30270	3372784	6.60771	4.10317	0.698843	1.26634	0.447413	-1.14514	1653	6.26728	0.464327	-0.0107946	0.285557	0.407542	1.58046	-0.672207	14.2304	63.4378
A56_2016	2016	M	1	-60.0035	1	7.19965	27008	1711816	-9.01678	-11.7856	-10.2534	-0.585923	1.15937	0.0909115	1560	6.26233	0.140645	0.284636	-1.72212	0.991485	-2.40606	-0.8154	24.4254	77.969
A56_2018	2018	M	7	-59.7952	1	7.15725	31770	4161721	-1.66814	0.330465	3.29703	-0.949665	-1.65203	-0.242959	1730	6.30292	-0.589958	-0.449353	0.391424	-0.405719	0.713134	0.54993	11.9025	58.787
A57_2015	2015	M	7	-60.0146	1	7.06239	32563	4733999	0.526563	-1.40068	-2.20823	-3.29591	3.18121	1.70697	1777	6.29425	-0.235093	-1.12337	-0.0365269	0.254535	0.0473202	-0.942469	12.9325	55.9205
A57_2017	2017	M	2	-60.0611	1	7.10047	29052	2282044	-9.51336	-6.28863	4.91934	-0.181676	3.20729	-1.13931	1673	6.32031	-1.48545	0.038634	-0.317316	0.878499	-1.58201	2.28759	17.9079	72.2207
A57_2019	2019	F	11	-59.8676	0	6.95464	26796	1890118	-2.64582	4.59535	2.23221	-2.81816	-0.1935	-2.74019	1523	6.28198	-0.486382	1.34992	0.399133	0.295016	-0.00697458	-0.522677	20.8287	82.5306
A58_2015	2015	M	3	-60.0096	1	7.47096	29644	2468931	7.17931	0.358791	1.32162	2.12105	-2.8958	5.31998	1595	6.26208	1.72053	-0.120655	-0.738128	0.118635	0.773493	0.486213	16.5626	73.2643
A58_2016	2016	F	8	-60.0015	0	7.23048	25973	1343625	-6.87932	-5.32529	-1.82837	-0.840328	-2.52708	-1.55955	1519	6.29797	-0.738434	0.556344	-1.31004	0.988007	-0.311309	0.652483	19.1692	81.0088
A58_2017	2017	M	12	-60.0611	1	7.19786	31273	3346449	1.08907	-11.1776	1.10822	-2.63038	-2.22341	-4.89005	1727	6.28541	-0.317179	-0.679806	-1.84023	-1.50907	-0.634518	0.461952	18.3388	68.9728
A58_2019	2019	M	2	-59.8676	1	6.77985	27776	2330314	-9.79795	0.286273	-4.77845	-5.68494	-1.65508	-0.863058	1641	6.26215	-0.640441	0.296155	0.0248062	1.37391	0.331156	0.980283	23.0352	70.7867
A59_2016	2016	F	2	-60.0015	1	7.44258	30826	3006520	-3.0843	-11.5559	-4.85209	-2.05626	-1.22415	1.90224	1683	6.27561	-0.0439692	-0.54302	-1.54106	0.248124	-0.122025	0.806187	17.3212	66.5528
A59_2018	2018	F	7	-59.7874	1	7.05342	30144	2924220	2.76738	1.14848	0.594468	-1.04544	-2.28067	0.807482	1646	6.29635	0.475074	-0.0541003	-0.459724	-0.36863	1.08123	-0.46012	15.6838	68.205
A6_2017	2017	M	7	-59.9145	1	6.4731	28778	2599218	-10.2263	3.49194	-0.979049	-0.956844	-4.69475	0.258738	1612	6.28146	-0.681879	0.443756	-1.10201	0.0237542	0.728336	0.221807	17.4609	67.2784
A6_2019	2019	F	1	-60.1	1	7.06761	29547	2688449	1.12676	-1.76257	-0.269959	5.52032	-0.994724	0.248494	1607	6.30413	0.167695	0.141596	-0.559274	0.883109	0.619479	0.0899957	17.3442	71.9033
A60_2018	2018	M	1	-59.7874	1	7.37738	32948	5586411	5.71006	-2.09799	-4.72291	1.97376	-2.09483	0.947066	1804	6.26252	0.56516	-1.0681	-0.698972	-1.17087	0.796505	0.0203138	17.2135	61.5182
A60_2019	2019	M	14	-59.8436	0	6.65857	30876	3867881	5.27446	1.8642	3.22475	0.109054	3.3978	-2.25208	1637	6.29228	-0.362204	0.756684	0.308912	-0.584023	0.346969	-1.62563	15.3887	65.5721
A61_2015	2015	M	10	-60.0114	1	7.41797	32364	4382058	7.34305	-0.386342	0.77127	-2.15936	-1.40307	0.885681	1706	6.27849	0.687654	-0.986415	0.436205	-0.0965629	1.15881	0.880133	12.5042	58.6111
A61_2018	2018	M	5	-59.8174	1	7.0275	29596	2696062	-9.83712	1.76793	5.8273	-0.216471	4.2502	0.723583	1654	6.30502	-1.77482	0.438895	0.981755	-0.0889423	-0.322018	-1.17832	18.294	70.1754
A62_2015	2015	M	6	-60.0225	1	7.14249	32890	5633182	7.50224	2.66816	3.28562	-1.66384	-2.19017	-0.0238158	1779	6.29533	0.158546	-0.960298	1.30237	-0.759222	1.33644	0.527513	13.2696	55.0047
A62_2016	2016	M	6	-59.8861	1	6.52769	26804	1869557	-11.709	5.14891	0.326596	0.321879	-4.87604	-1.24829	1579	6.28313	-0.687789	0.239377	-1.12858	0.729846	0.936068	0.459593	19.8555	72.4841
A62_2017	2017	F	9	-59.8902	1	6.58355	26484	1826049	-7.8718	2.2698	-1.96706	-0.923774	0.0202381	-4.96608	1508	6.2658	-0.924153	2.01023	-1.16639	0.993554	0.376285	-0.948351	20.9726	78.6147
A62_2018	2018	M	13	-59.8175	1	7.03994	30398	3334260	3.98325	1.93406	5.53394	-1.9642	0.732385	-1.53461	1664	6.27221	-0.413643	0.696337	0.482654	-0.86671	0.750872	-0.259967	14.3369	67.8467
A62_2019	2019	M	9	-59.8466	1	6.98994	31047	3829631	-2.03885	-2.33511	0.401225	1.09153	-1.35602	-3.83593	1718	6.28175	-0.864638	0.195321	-0.649766	-1.93435	0.988476	-0.313176	13.9114	65.5411
A63_2015	2015	F	10	-60.0225	1	7.61398	28985	2121124	3.57764	-6.8736	-0.424863	4.21427	0.486415	3.24132	1600	6.30177	0.569427	-0.175903	-0.691265	0.40536	-0.77654	0.870844	18.8414	73.9836
A63_2016	2016	M	2	-59.8831	1	7.22826	27731	1901229	-7.09544	-8.67289	-2.83761	1.81825	-3.25829	-3.42984	1608	6.29465	-0.266779	0.269716	-1.5591	0.619202	-0.211018	1.35435	18.8043	76.992
A63_2019	2019	F	2	-59.8466	1	6.32467	29845	3609739	-6.95408	5.61305	-7.49856	-0.918563	1.92571	-0.833582	1682	6.27625	-0.149472	-0.469244	-0.0827036	1.95888	0.502117	-0.315634	18.0582	65.1202
A64_2016	2016	F	5	-59.8841	1	6.46066	27961	2249267	-11.635	2.77259	1.42669	0.55354	-2.4107	-3.49102	1596	6.27881	-0.972637	1.18579	-0.905784	0.166686	0.351613	0.61078	18.5897	72.5564
A64_2018	2018	M	1	-59.8127	1	7.28187	29689	2820742	-12.5957	-5.36609	3.99432	2.08521	0.398701	1.39946	1700	6.30838	-1.59849	-0.195205	0.0844407	0.738273	-0.387604	0.956306	19.5987	67.0692
A64_2019	2019	F	6	-59.8466	1	7.42203	31952	3958596	1.84622	-0.793844	-1.33173	2.51899	-2.81431	4.4111	1706	6.28309	0.443352	-0.874969	-0.198203	-0.638823	1.36671	-0.473483	13.9514	61.2413
A65_2017	2017	M	1	-59.7929	1	6.59577	28524	2636749	-12.8581	3.2625	3.94663	-1.15892	0.656298	-2.93269	1651	6.29153	-2.01601	1.3694	0.605553	-0.570412	0.216474	0.164128	20.0921	69.9285
A65_2019	2019	M	2	-59.8466	1	6.48549	28193	2677171	-4.67361	10.4117	-6.62502	-1.88726	-1.22294	-0.156956	1632	6.25904	0.397549	0.100716	0.227145	1.81426	1.88793	-1.34229	20.1717	69.8628
A66_2017	2017	M	10	-59.7929	1	7.14754	28168	2015236	-4.13011	-0.968205	5.68972	-1.1456	-2.00164	-0.475537	1570	6.28445	-0.409439	1.37825	-0.0548536	-0.623568	0.524908	0.780317	17.1604	74.0696
A66_2019	2019	M	2	-59.8461	1	6.44798	26644	2122002	-10.47	9.1395	-10.9576	-1.49361	-1.22709	-1.56425	1566	6.25043	-0.557717	0.926675	-0.426258	2.60951	0.942879	-1.59909	25.8329	75.2436
A67_2019	2019	M	11	-59.8461	1	6.51666	27554	2119613	0.479429	2.58719	-9.51237	-3.48914	-1.26987	-0.793386	1547	6.25404	0.604795	0.655328	-0.606255	0.348442	0.89918	-1.13731	20.8012	77.9603
A69_2017	2017	M	4	-59.7928	1	6.78927	27681	2079125	-10.8173	-2.51987	7.32363	-3.25405	0.477927	-1.19458	1599	6.29943	-0.946075	1.14039	0.886932	-0.103497	-0.762385	2.48662	22.6593	80.0885
A69_2018	2018	M	10	-60.1164	1	7.33205	34048	6421093	0.255728	-6.44471	-0.571112	4.69236	1.31567	-4.79715	1889	6.31508	-0.833736	-1.66384	-0.174168	-0.399704	-0.546829	-1.04091	14.8892	54.9718
A69_2019	2019	F	8	-60.0661	1	7.17992	28447	2212866	-1.96333	4.30782	4.01189	1.47093	-3.67794	-0.131206	1581	6.28109	-0.0876255	1.25055	0.330315	-0.229705	0.872456	0.206209	16.8538	75.0746
A7_2015	2015	M	5	-59.8795	0	6.99131	31429	4352406	0.460911	1.53455	-7.1156	-3.27374	0.0264922	2.19088	1724	6.27212	0.153686	-0.897162	-0.298623	0.867111	0.444361	0.572086	16.4747	61.0166
A7_2016	2016	F	8	-59.8888	1	7.14424	29027	2504529	-11.455	0.772115	6.13928	-1.51761	-3.29109	-1.37331	1639	6.29312	-1.52897	1.2995	-0.580387	-0.535328	0.835684	-0.462687	18.8892	71.5961
A7_2019	2019	M	3	-60.1134	1	7.40019	28968	2257918	2.79955	-5.98949	4.30439	3.95076	2.84571	2.56522	1633	6.32189	0.224977	0.120536	0.52495	0.832034	-0.847973	0.61416	20.0407	75.5228
A70_2017	2017	F	3	-60.1164	1	7.27455	27016	1601700	-12.5888	-10.3979	4.81655	1.38825	1.49944	-3.61475	1562	6.30018	-2.20118	1.16832	-1.34274	-0.0422602	-1.56359	-0.322848	23.5926	84.0038
A70_2018	2018	M	8	-60.1232	1	7.59459	32578	4576594	5.84571	-14.2892	-1.43685	5.2433	-0.316756	-1.48633	1738	6.27897	0.659774	-1.37882	-1.9508	-0.732767	-0.868492	0.986293	21.2183	67.741
A71_2016	2016	F	7	-59.8805	1	7.18161	28689	2339428	-4.04603	-0.0652469	1.24329	-1.20316	-2.62658	0.120188	1612	6.29552	0.00451443	0.499329	-0.713726	-0.569597	0.260741	1.08634	16.8272	67.8457
A71_2017	2017	F	10	-60.1164	0	7.36686	28476	2140367	-2.41344	-14.8515	-3.96012	6.90373	2.37754	-5.79391	1615	6.27354	-0.358552	-0.133836	-3.12662	-0.29624	-1.33086	-0.560387	25.3915	81.447
A71_2019	2019	F	2	-59.8085	1	7.2396	27955	2020327	-0.872167	2.75202	1.48993	2.70321	-0.0475565	5.26593	1527	6.29696	0.732919	0.955156	0.156835	0.578808	-1.12768	-1.4799	19.7463	78.6255
A72_2016	2016	F	4	-59.8805	1	7.04746	23951	1098462	-7.38313	1.22801	-1.83407	3.74765	-7.34593	-2.69676	1401	6.26904	0.355185	2.79344	-1.61513	0.759314	-0.775196	-1.40325	24.7835	91.7509
A72_2017	2017	M	6	-59.8041	1	6.90275	29757	2947469	-5.28216	3.93685	2.4468	1.10551	-0.627254	-3.03852	1679	6.2961	-0.927126	0.772634	-0.213559	0.109593	0.800961	-0.607476	15.7454	68.4094
A73_2017	2017	M	12	-59.8046	1	7.26463	32601	5032694	6.84196	0.475857	4.90499	-1.74735	-2.21939	1.89101	1709	6.26473	0.505668	-0.407838	0.907024	-1.68038	0.668147	0.334169	18.1431	61.2359
A73_2018	2018	M	4	-59.8952	1	6.93343	24973	1388346	-9.88409	6.15219	8.56423	5.03319	1.38509	-3.05436	1508	6.29698	-0.587414	1.77671	0.924337	0.998632	-1.93628	0.612021	26.1204	85.8554
A73_2019	2019	F	4	-59.8085	1	6.75725	29027	2909598	-6.78732	9.93037	3.95618	1.36645	-3.57964	-1.52272	1627	6.29978	-0.889995	1.24828	0.498033	0.654997	1.56741	0.43751	20.004	70.3051
A74_2016	2016	M	1	-59.8805	1	6.55478	28833	2878203	-7.07184	4.06394	-8.88705	-3.08085	-0.241793	-4.21755	1649	6.25825	-0.688513	0.275472	-1.20632	1.48393	0.689823	-0.4598	18.3722	66.685
A74_2017	2017	M	4	-59.8043	1	7.2987	32850	5227121	-1.5128	-2.4584	0.587884	3.18838	-3.41107	-0.0959545	1859	6.28631	-1.00191	-0.560181	-0.660962	-1.92843	-0.290587	0.128438	14.5334	62.6503
A74_2019	2019	M	2	-59.8085	1	6.78965	28417	2559081	-4.8776	9.96598	2.77758	2.21971	-2.82818	-0.39136	1609	6.28076	-0.636431	1.23247	0.801913	-0.315038	1.60812	-0.0933307	20.0387	71.3545
A75_2017	2017	M	11	-59.818	0	6.70089	26738	1905476	-8.75208	6.0349	5.18116	0.797278	-3.67989	-1.46848	1485	6.27161	-0.821718	2.45593	-0.819436	-0.556942	0.391661	0.0660626	21.3203	81.9811
A75_2018	2018	F	7	-59.9017	1	7.2486	29193	2424871	4.97347	-2.14545	6.41718	-1.97521	-3.69795	-2.23869	1571	6.26795	0.694033	1.1159	0.107657	-1.12816	0.761399	2.15991	18.8935	76.2144
A76_2017	2017	M	7	-59.8186	1	6.51404	29515	2963936	-0.443547	5.00186	0.474605	0.882901	-4.27056	-0.873516	1603	6.25582	-0.288876	1.51533	0.103838	-1.09415	1.13672	-0.921618	17.1357	72.184
A76_2018	2018	F	2	-59.9017	1	7.03755	33076	6320075	-2.11108	-3.14356	-4.41141	-3.88526	-0.493208	-2.17375	1834	6.26799	-0.427851	-1.41881	-0.572764	-0.0380737	0.277311	0.000399851	14.5121	53.7241
A76_2019	2019	F	4	-59.834	0	6.94656	23651	1207532	-20.6249	4.55221	0.451156	0.803697	-2.21386	4.89571	1491	6.30367	-1.8188	1.98098	0.4548	1.90554	0.717524	0.200488	33.5279	92.5753
A78_2016	2016	M	11	-60.0309	1	7.34611	32582	5354790	0.398977	-3.99908	4.15352	-1.43242	-3.89469	0.03175	1795	6.27771	-0.589154	-0.689743	-0.167151	-1.43981	-0.0261925	-0.0510821	16.0635	58.2433
A78_2017	2017	M	1	-59.8186	1	6.87211	25413	1508657	-8.7743	5.67373	-2.25362	-1.03662	-1.83285	0.649867	1501	6.28117	-0.655875	1.33052	-0.655618	1.60148	0.425718	0.662152	23.5934	83.8196
A79_2018	2018	M	3	-60.0931	0	6.97895	30964	3738879	-6.87	-1.14076	-6.2648	-1.72672	2.78196	0.331162	1730	6.29404	-0.784957	-0.515104	-0.736559	1.04491	0.287618	0.534073	15.1671	59.0135
A8_2016	2016	M	2	-59.8888	1	7.10931	29362	2855059	-13.7834	-0.739292	2.30774	2.18808	1.06168	3.60371	1683	6.30676	-1.79411	0.337369	0.85623	0.78139	0.265021	-0.505098	19.0533	67.6795
A80_2019	2019	M	10	-59.7679	1	7.28283	28624	2231058	7.03534	1.35364	0.990307	0.464433	-4.54853	-0.534494	1556	6.27979	1.64643	0.542322	-0.828859	-0.533207	0.721658	0.894195	18.0045	78.7184
A81_2017	2017	M	8	-59.8143	1	7.42751	29071	2619319	4.19082	-4.16855	0.675281	1.71929	-3.74318	2.15798	1601	6.23019	0.601813	0.204247	-1.33451	-0.612173	1.15124	0.316733	19.6013	73.926
A82_2016	2016	F	1	-59.9944	1	7.36136	33493	6124563	2.09411	-0.632403	-6.32239	-3.86911	-1.66177	2.22872	1795	6.27726	0.323948	-1.75931	-0.782794	-0.493008	1.44848	-0.484634	15.6809	56.1981
A83_2016	2016	F	6	-59.9944	1	7.1605	32141	4649618	-4.7649	0.243506	-10.943	-2.57617	-0.754682	5.1847	1777	6.29306	-0.500301	-1.6381	-0.89536	0.853405	0.347407	-0.682357	18.0217	61.1558
A83_2018	2018	F	1	-59.7583	1	7.37214	33879	6807471	-4.40216	-2.80869	6.22551	0.194631	3.67895	2.42734	1861	6.31355	-1.43861	-1.00907	1.17931	-1.32422	-0.489166	0.242899	13.3801	55.1911
A84_2016	2016	F	1	-59.9944	1	6.86859	29736	2973132	1.41467	2.8793	-9.54222	-2.13764	-1.67713	0.125611	1619	6.26161	1.18942	-0.244534	-1.56015	0.994476	0.961743	-1.02617	19.8462	74.7402
A84_2019	2019	M	14	-59.8048	1	7.20012	28365	2164092	0.408215	3.24073	2.32704	-2.48572	-5.39745	4.63295	1562	6.26721	0.87006	0.530146	-0.621694	0.291342	0.884516	1.06231	19.1848	75.3809
A85_2018	2018	M	1	-59.8787	1	7.28268	31486	3998066	-7.81142	-5.81824	0.355221	2.30122	1.63859	0.710934	1758	6.3095	-0.948396	-0.741556	-0.140143	-0.18529	0.140248	0.454211	15.6814	57.1624
A85_2019	2019	F	6	-59.8054	1	6.6491	27732	2058523	-1.59695	3.67552	1.53436	-2.37456	-1.0798	2.50272	1523	6.28143	0.515438	2.09528	0.963319	-0.203302	-0.744285	-0.729331	17.7042	85.0023
A86_2018	2018	M	11	-59.9045	1	7.24416	29210	2627288	-14.028	-0.0958874	5.86999	-1.44487	1.25982	1.15449	1686	6.31141	-1.43395	0.0551658	1.63731	0.27768	-1.71372	-0.423624	20.3115	69.1229
A87_2018	2018	F	2	-59.9045	1	6.98435	33882	7123992	-4.9015	-5.59073	-0.0993543	1.48224	-1.99014	-2.14326	1840	6.27917	-0.756022	-0.994857	-0.502085	-0.617285	0.512817	-0.361229	13.8274	50.3625
A87_2019	2019	F	2	-59.8054	1	7.29114	31309	3443419	-2.4975	-5.60113	3.96836	-2.33361	-0.482694	3.8802	1708	6.28524	-0.699066	0.0442617	-0.0288331	-1.06502	0.736016	1.0872	16.1582	63.255
A89_2016	2016	F	7	-60.0444	1	7.4643	29353	2326059	-2.75953	-9.95577	3.80087	2.53351	-0.0135996	-0.78047	1639	6.29482	-0.448368	-0.194536	-1.48455	-0.895962	-0.268971	0.102084	17.9689	66.5365
A9_2016	2016	M	9	-59.8888	1	7.08029	29280	2522638	2.06538	0.368991	-0.950254	-0.072065	-6.46547	-0.528161	1597	6.26489	0.895324	0.540008	-1.31049	-1.32895	1.64995	0.17205	19.367	70.6777
A9_2018	2018	M	1	-59.8674	1	7.30927	30870	3563124	-8.56683	0.942288	4.1559	4.49665	-0.190445	1.40848	1751	6.30937	-0.772617	-0.671012	0.960017	-0.232437	0.38124	0.720681	15.4822	59.2692
A9_2019	2019	F	3	-60.0802	1	6.52791	30766	3674146	8.04612	-2.14166	0.0388726	5.24044	4.78281	-2.41203	1676	6.29349	0.644619	-0.627918	0.928214	0.353393	-1.82108	-1.84061	15.9192	65.1926
A90_2018	2018	M	3	-60.1164	1	6.67646	29074	2710229	-0.786075	-2.86572	-5.15131	2.80909	1.68149	-7.25819	1638	6.30004	-0.226937	-0.402434	-0.992854	0.225249	0.0445357	-1.46049	18.2205	65.3167
A92_2019	2019	M	8	-60.0772	0	7.69484	30329	2919260	5.86805	-4.40149	2.57886	-2.64354	-2.37132	4.73176	1621	6.25494	0.73472	0.618696	0.278806	-0.923053	0.454531	0.677538	16.5212	72.0343
A93_2018	2018	M	5	-59.8481	1	6.62464	30564	3607932	1.1352	6.2257	2.38683	2.52405	-2.21499	-6.18237	1682	6.27719	-0.0097109	0.347819	0.0327489	-0.77139	0.210534	0.461557	15.4802	67.5138
A94_2018	2018	M	8	-59.8481	1	7.61175	32308	4259175	6.62422	-12.6383	3.18215	0.217187	-2.54511	-0.13789	1687	6.24032	0.494423	-0.616687	-1.05942	-1.8119	-0.0485166	1.49161	20.4333	66.7754
A94_2019	2019	M	1	-60.0669	1	7.34855	28067	1941050	-2.15329	-0.280476	-3.94849	-3.52109	0.790164	4.33141	1584	6.29059	0.21742	-0.0504545	-0.334634	0.713232	0.952672	0.954541	18.427	72.1833
A95_2016	2016	F	5	-60.0402	1	7.08586	29060	2235757	-5.23891	-3.27442	-1.35823	-3.72712	0.403969	0.949399	1688	6.29445	-0.651078	0.278963	-1.12919	-1.02657	-0.577399	0.704231	17.9991	76.3772
A95_2018	2018	M	4	-59.8421	1	6.8177	30831	4178069	-12.9691	6.21188	5.47588	1.79017	2.01471	-1.64529	1738	6.30062	-1.99323	0.641257	0.968444	-0.305609	0.622956	-0.569229	18.7707	62.4697
A96_2019	2019	F	6	-60.0406	1	7.49754	28394	2031436	-2.23888	-6.78103	-4.06535	0.116896	1.75756	3.8264	1563	6.27954	-0.297351	1.08575	-1.01458	0.413012	-2.60645	-0.808782	19.843	84.2999
A97_2019	2019	M	7	-60.0406	1	7.36932	30411	3069018	-1.74974	4.17391	4.30469	-0.564513	-1.54227	5.39543	1692	6.30853	-0.0849463	-0.190832	1.21245	-1.01474	0.636244	0.439477	16.4007	68.0826
A98_2018	2018	M	1	-59.848	1	7.25823	31564	4188477	-2.81991	1.34728	-5.00141	1.82359	1.4093	1.08962	1768	6.2939	-0.389411	-1.07969	0.0263045	0.728534	0.383954	-0.0111476	14.6296	58.7302
A98_2019	2019	F	1	-60.0406	1	6.91892	31618	5352036	-1.65116	4.93358	-8.63276	0.239286	3.02345	-0.805724	1758	6.26247	0.0458571	-1.17468	-0.1895	0.691173	-0.078457	-0.800184	19.8392	65.9987
A99_2018	2018	M	8	-59.848	1	7.43621	26666	1510194	10.9862	-4.10912	3.34768	-3.96166	-2.95829	-1.35013	1442	6.25255	1.92286	1.05573	-0.206631	0.708655	-0.386465	1.74369	24.6018	91.5696
A99_2019	2019	M	3	-59.8472	1	7.12282	27000	2054063	-9.05284	5.30647	2.20951	3.94018	1.70735	1.47777	1565	6.28461	-1.33781	1.69173	0.897671	-0.156199	0.499027	-0.354434	23.1093	81.9974
B01_2014	2014	F	9	-60.0381	1	7.48548	33332	5282057	0.272794	-5.80711	-2.01533	2.88092	0.24481	-0.141054	1815	6.29726	-0.393249	-1.58136	-0.512436	-0.713904	-0.0308058	0.0554814	14.958	55.5709
B02_2014	2014	F	5	-60.0437	1	6.87711	30250	3354038	0.219481	1.83459	1.91408	2.05439	-0.198765	-1.85612	1638	6.291	-0.553365	0.761869	-0.0967227	-0.576612	0.239184	-0.507813	15.1316	68.2454
B03_2014	2014	M	9	-60.034	1	6.89004	31623	4394161	4.72544	3.01927	0.124335	-5.64896	1.59853	0.0652845	1732	6.28126	0.113344	-0.599248	1.08131	-0.279456	0.604684	-0.051366	14.4586	60.0051
B04_2014	2014	M	9	-60.0184	1	7.1645	31192	3861601	-2.90448	0.776641	1.84943	5.82706	3.02193	0.431421	1760	6.30667	-0.43888	-1.32434	1.08786	0.844158	-0.0902258	-0.148587	17.6274	60.8305
B08_2014	2014	M	1	-59.734	1	7.35037	28828	3094035	5.89897	7.22912	-1.08451	6.47862	0.157321	4.39833	1619	6.26613	1.12761	-0.0167255	1.91215	0.10669	0.271093	1.94611	25.718	80.8936
B103_2014	2014	M	4	-59.7715	1	6.71497	29911	3232803	-7.73352	5.40686	1.15292	2.09378	2.15914	0.709377	1650	6.29731	-0.961534	1.00123	1.23086	-0.226748	0.767442	0.0768251	18.3509	69.0402
B14_2014	2014	M	9	-60.1091	1	7.33051	31748	4694791	0.146024	-0.39626	1.81239	7.02279	2.6571	2.19802	1789	6.30545	-0.525758	-0.772477	1.6161	0.337444	-0.232337	0.484423	17.2225	60.9896
B17_2014	2014	M	2	-60.1154	1	7.29929	27999	2044677	-7.61598	-7.54689	-0.464206	2.40135	-2.64637	-0.74326	1601	6.27168	-0.533662	0.157078	-1.74915	0.162433	0.566703	1.53428	22.3817	77.9313
B18_2014	2014	M	6	-59.8588	1	6.94189	32648	5405653	5.9828	1.64987	5.06988	-2.66141	-2.38721	-2.49388	1757	6.2729	-0.240736	-0.225458	1.13897	-1.78494	0.66115	0.25939	14.7826	59.0072
B20_2014	2014	F	5	-59.8342	1	7.0621	24323	1287058	-16.3109	-3.94672	-5.71418	3.43484	-4.26308	0.803272	1520	6.28985	-0.884922	1.08515	-1.34783	1.70334	-0.147868	2.83662	31.4787	92.5921
B21_2014	2014	F	4	-59.8332	1	6.98142	26754	1891479	-11.3831	-1.65362	-7.80248	1.292	-0.504055	-2.37727	1599	6.27904	-1.05569	0.69365	-0.658259	0.33999	0.37572	-0.136629	25.3465	79.0436
B22_2014	2014	M	6	-59.8332	1	6.77801	28167	2216433	-6.71535	0.156638	-5.35713	0.234806	-2.76569	1.12925	1613	6.28507	-0.666473	0.405018	-0.712583	0.834381	0.660014	0.539561	19.5197	74.0405
B24_2014	2014	M	2	-59.8705	0	7.04353	28977	2979447	-8.83907	-0.883767	2.31812	8.60495	8.69914	-0.566495	1680	6.30348	-0.931214	0.11131	0.588784	0.156996	-1.56074	-0.539148	26.7298	74.0261
B32_2014	2014	M	9	-60.0174	1	7.16222	30440	3181762	4.88277	2.77955	4.60663	-3.70337	1.26701	1.08884	1643	6.2798	0.286246	0.577795	0.446762	-0.287156	0.617014	-0.0496063	16.1052	70.2895
B34_2014	2014	F	4	-60.0174	1	6.69297	34436	8083613	-2.99907	2.52123	-2.49395	1.67563	0.661771	-1.37212	1900	6.30474	-0.819681	-1.45118	0.126315	-0.831018	0.549345	-0.629418	12.4807	52.9392
B39_2014	2014	M	2	-59.9148	0	7.37991	30929	3853486	-1.23952	-0.347968	-3.66054	-2.35759	0.455185	2.74625	1744	6.27931	-0.333485	-0.930232	-0.519249	0.782507	-0.00141577	-0.955738	16.5963	60.7749
B40_2014	2014	M	9	-59.9148	1	7.16386	32350	5245024	6.53735	0.2197	-2.96994	1.06618	0.436775	-1.55872	1732	6.2761	0.525356	-0.826853	-0.245474	-0.79618	0.849947	-1.85864	15.3527	55.422
B41_2014	2014	F	1	-59.8045	1	7.13677	28145	2050647	-6.70799	-0.323549	-2.33348	-0.616328	-1.39069	2.97277	1618	6.28123	-0.00189451	0.0792988	-0.00774728	1.8547	0.0795879	1.16531	21.5623	72.9926
B43_2014	2014	M	5	-59.8045	1	7.10589	29407	2655801	-0.528464	-1.09448	-2.78143	2.52339	-0.658321	-0.246254	1603	6.29645	0.10438	0.869446	-0.232714	0.991836	-1.26729	-2.03951	16.0184	75.6066
B44_2014	2014	F	9	-59.8146	1	6.89343	30574	3338027	-8.9921	-3.59255	3.47577	0.200858	4.40591	-1.55253	1678	6.32042	-1.18119	0.482796	0.329959	0.500066	-1.77676	-1.91068	20.3101	69.5952
B45_2014	2014	F	3	-60.0399	1	7.32541	28165	1891732	-8.8884	-13.9814	1.1353	0.510515	-4.2599	1.57596	1601	6.27046	-0.377901	0.1348	-2.80144	0.576136	-0.331602	1.89371	26.1466	88.9569
B47_2014	2014	F	2	-60.0399	0	7.52984	30881	3429443	1.28147	-2.93065	3.14031	-0.153934	-1.43404	2.4923	1716	6.28747	0.188078	-0.603699	-0.741904	-0.651339	0.228621	0.503153	16.6087	63.7667
B53_2014	2014	M	7	-59.8453	1	7.3236	30410	3424701	11.2068	1.63856	-6.39924	2.90099	-2.19837	-0.538417	1617	6.2426	1.76343	-0.405304	-1.21571	0.110786	1.12879	-1.60032	19.2394	69.5091
B58_2014	2014	F	9	-59.8846	0	6.64051	29190	2642979	0.0891869	1.96212	-2.81809	0.465362	-1.88828	-3.96824	1612	6.28035	-0.085219	0.0442666	-0.573861	0.521315	0.762758	0.204861	15.8192	67.6603
B69_2014	2014	M	2	-59.8967	0	7.2566	32584	5089568	-0.338883	0.221232	-2.45733	-1.36258	3.22162	1.05015	1783	6.29519	0.0349593	-0.947102	0.93331	0.144993	-1.50508	-1.43	12.7362	59.1054
B71_2014	2014	F	6	-59.8967	1	7.49977	31632	4075990	3.63093	-8.27655	3.04473	0.0762288	0.46128	3.31755	1707	6.26243	0.680771	-0.696483	0.402999	-0.433067	-2.11868	-0.416721	19.4461	68.2499
B79_2014	2014	F	2	-59.734	0	7.27673	30584	4222469	-8.15746	-4.01091	7.98235	1.85656	5.82658	3.88876	1770	6.29005	-1.44811	-0.223876	1.90017	0.656063	-3.39805	-0.29188	24.1618	77.6149
B80_2014	2014	F	3	-59.734	1	7.13709	28749	2385682	0.536383	1.23538	-0.125688	2.60372	-1.63281	-1.34732	1619	6.28668	0.901973	-0.181811	0.303238	0.0603116	0.354742	1.56077	19.4813	73.9176
B81_2014	2014	F	2	-59.734	0	7.29633	27422	1958396	1.16148	-2.09474	-0.511415	1.54622	-3.3385	0.0396003	1559	6.24766	0.949458	-0.106555	0.198626	0.0658026	-0.315744	2.26989	19.7413	78.2951
B86_2014	2014	F	3	-59.8162	1	7.22397	27613	2026105	0.60962	1.82633	4.39095	-2.47156	0.505878	3.91539	1534	6.28943	-0.107989	1.61227	1.54782	0.0793427	1.00146	0.35076	21.8086	83.7709
B95_2014	2014	M	2	-59.9902	0	6.97099	32855	5878297	5.22015	4.60328	2.48921	-0.0350123	1.22568	0.369342	1747	6.2932	0.465019	-0.558344	1.77518	-0.218025	1.26626	0.0985236	13.0855	54.8637
B99_2014	2014	F	5	-60.0062	1	6.95011	30945	3592600	-7.24562	-1.16808	-9.74487	-4.34523	3.59694	4.11255	1711	6.26671	-0.638996	-0.686743	0.11983	1.31994	0.128203	0.166218	20.1377	64.3309
C11_2017	2017	F	5	-60.0517	1	7.15066	25799	1356968	-11.1184	-7.46695	-2.99108	-0.153301	1.41469	0.259052	1537	6.30042	-0.50995	0.586517	-0.464775	2.13973	-0.810604	1.55274	21.2888	86.7107
C19_2017	2017	F	5	-59.8481	1	6.70909	24755	1457707	-8.25167	7.81491	-6.77653	-0.165596	0.166636	0.236498	1487	6.27454	0.00146977	1.31903	-0.527965	2.19101	1.7458	-0.871336	23.2207	87.8855
C25_2017	2017	F	8	-59.8258	1	6.707	30265	3313325	-9.06921	-0.515694	3.35151	-2.08019	-1.03011	-2.50527	1655	6.27983	-1.00071	0.861508	-0.109648	-0.72759	0.233987	1.09438	16.782	64.4222
C26_2017	2017	M	8	-59.8257	1	6.45549	31876	5247999	-0.16631	8.86385	3.60472	-0.247955	-0.504649	-2.66877	1692	6.27049	-0.239712	0.88373	1.29548	-0.733709	1.31672	-0.588978	16.4648	63.7393
C27_2017	2017	F	1	-59.8228	1	6.98408	31458	4469474	-4.49932	4.07263	-1.37696	-6.90791	-0.104738	-1.51708	1729	6.27279	-0.444298	-0.353907	-0.0572248	0.741653	0.773661	-0.529969	14.9733	58.565
C28_2017	2017	F	10	-59.8228	1	6.41852	30959	3920829	-8.36525	-0.866634	5.36302	-5.98738	-1.81536	0.824468	1708	6.28444	-1.04096	0.035524	-0.232106	-0.448104	0.204555	1.04526	15.5907	65.2724
C29_2017	2017	M	2	-60.0306	1	6.64319	27209	2401537	-9.55302	-1.17915	-8.00022	0.925014	5.08777	-7.235	1612	6.30238	-1.86646	0.857469	-1.03449	2.25015	-0.394704	-0.75414	23.7771	77.5324
C34_2017	2017	M	6	-60.1111	1	7.29086	30974	3928559	-6.91769	-8.05252	-6.70526	4.94261	-0.706721	-1.23765	1697	6.27152	-0.115111	-0.834492	-1.41774	0.250072	-0.200559	-0.153873	19.2381	62.1533
C35_2017	2017	F	7	-60.0713	1	6.49447	25831	1675984	-12.5712	-1.83329	-6.26446	-3.00771	1.79872	-3.3173	1553	6.29072	-0.79336	1.00808	-1.07005	2.35248	-1.5071	-0.328657	21.8313	82.6005
C37_2017	2017	M	10	-59.8832	1	6.77633	28164	2436469	-16.5581	0.437025	6.47077	-0.359315	2.97479	0.94382	1625	6.30701	-2.15976	1.06713	0.826845	1.10692	0.0657262	0.325972	21.6906	76.1399
C40_2017	2017	F	5	-59.885	1	6.40347	27994	2465113	-14.6201	2.4411	-2.36646	-6.93226	-0.174506	-1.7016	1620	6.28026	-1.58781	0.705255	-0.442433	1.14804	-0.0652815	1.26853	20.2944	75.4652
C41_2017	2017	M	10	-59.885	1	6.28765	23121	1077747	-10.8193	5.73127	4.0109	-5.10873	-8.22998	-0.914468	1395	6.26351	0.222376	3.01417	-0.864142	0.553598	-1.37828	1.82995	26.2448	96.7667
C49_2017	2017	M	12	-59.8025	1	7.15903	32883	6013261	2.5213	-6.62466	4.49037	-0.544715	-2.90411	-0.773419	1764	6.24894	-0.230713	-0.506612	-1.13404	-1.30546	0.547615	0.405514	16.3364	56.7499
C50_2017	2017	M	7	-59.812	1	6.68725	28012	2156611	-5.35008	-2.86385	-6.40143	-1.17142	-2.19657	-2.92552	1616	6.2769	-0.269006	0.733135	-1.62614	0.328759	0.795592	0.00802136	17.5309	72.01
C51_2017	2017	F	10	-59.8171	1	6.57573	30656	3788751	-10.3111	3.00929	1.30117	0.257413	-1.07335	-3.2233	1718	6.29293	-1.27009	-0.336317	-0.0390202	-0.167497	0.970801	0.400882	14.9289	61.0511
C52_2017	2017	F	6	-59.8171	1	6.74162	21720	859483	-18.1527	3.25221	6.66586	-2.22385	-6.08179	-0.307952	1343	6.28271	-1.44622	3.43541	-0.662323	0.307716	0.965249	2.14223	29.828	103.606
C55_2017	2017	M	12	-59.7736	1	7.26872	32047	5108714	8.43024	1.05459	-1.73724	-4.47015	-2.62045	-0.185419	1704	6.24151	0.844012	-0.217189	-1.01285	-1.24676	0.948428	0.569533	20.1241	64.6726
C57_2017	2017	M	1	-60.0675	1	7.46604	35254	9154988	-4.62935	-8.42465	-7.10241	7.58979	-1.24521	1.62754	1945	6.2764	-0.448192	-2.46478	-1.23112	-0.653579	-0.704957	-0.268895	16.711	57.0824
C59_2017	2017	M	5	-60.0629	1	7.27867	30097	3076128	-5.68276	-5.1959	-7.4153	5.07533	-3.53018	-2.34295	1668	6.29111	-0.195115	-0.800316	-2.48559	0.822135	-0.0205296	0.262305	19.2858	69.0845
C60_2017	2017	M	9	-60.1389	1	7.21105	31475	3841258	-12.9964	-6.99855	3.24806	2.57368	2.00915	-2.10257	1784	6.3205	-2.31347	-0.744436	-0.628889	-0.77953	-1.42584	-0.245618	18.945	69.4099
C62_2017	2017	F	2	-60.1315	1	6.82677	29500	2706277	-3.75851	-1.03504	-1.49737	4.98773	0.529286	-1.80646	1712	6.30166	-0.462464	-0.796779	0.154803	0.852692	-0.0391531	0.68571	15.7347	68.6851
C65_2017	2017	F	5	-60.1328	0	6.87971	30987	3911907	-13.0341	-2.32616	2.36431	4.76832	1.57988	-3.69768	1754	6.30294	-2.04237	-0.25926	-0.780686	0.019213	-0.16497	0.385654	18.1873	62.137
C68_2017	2017	M	12	-59.8171	1	7.00359	28584	2536029	0.706302	1.22013	0.582047	-0.79562	0.0155633	0.147223	1582	6.28177	0.503869	0.225123	-0.0781274	0.850607	0.447997	0.152263	16.5868	72.03
C69_2017	2017	F	1	-59.8171	1	6.53578	32925	6970528	-7.13476	7.48491	-1.80879	1.36923	-0.0308426	-0.804768	1789	6.27599	-1.07769	-0.500308	0.346027	-0.21172	1.00653	-0.544273	14.9625	51.9725
C70_2017	2017	F	12	-59.818	1	6.93998	28489	2525991	-5.70601	5.332	-3.34511	-1.24833	-3.55717	0.975583	1610	6.25868	-0.241939	1.0833	-0.0629029	-0.344625	1.7503	-0.626811	17.2622	76.019
C71_2017	2017	M	10	-59.8265	1	7.06247	31118	4071898	-5.10501	3.86702	5.8669	-0.695429	-1.00685	-1.12145	1697	6.28434	-1.02341	0.367006	0.944774	-1.17265	0.794415	0.19775	14.968	58.1525
C73_2017	2017	M	12	-59.8239	1	6.80606	28796	2525127	-1.94574	1.16223	1.34302	-4.12326	-0.238933	-3.1517	1596	6.27491	-0.455876	1.06506	-0.301421	-0.717289	0.65763	-0.231466	15.608	69.8676
C75_2017	2017	F	12	-59.8228	0	7.04588	29747	2761521	-11.181	-2.93804	3.737	-4.78241	1.20801	-0.134575	1675	6.31192	-1.40937	0.442417	0.269346	0.269129	-0.364034	0.620474	16.1724	69.6759
C8_2017	2017	F	10	-60.0832	1	7.0178	25781	1426505	-8.68487	-7.2731	-8.75317	-2.5617	-3.07608	-2.33089	1483	6.26775	0.122988	1.15107	-1.84616	2.70334	-2.91263	0.505593	26.0303	89.4899
D01_2014	2014	M	6	-60.0381	1	7.13687	31825	4151286	-4.74668	0.412979	3.36894	-0.154321	5.76852	3.72225	1719	6.3074	-0.713425	-0.378122	1.72655	0.212077	0.543877	0.419948	15.5866	61.1543
D02_2014	2014	M	9	-59.8939	1	6.66513	32185	5275665	6.70968	6.76309	-3.64996	-5.30783	1.44022	0.439127	1725	6.25023	0.78716	-0.750084	0.841578	1.44871	0.904204	-0.0262624	15.5667	60.4586
D08_2014	2014	M	2	-59.7785	0	6.81796	29798	3091278	-0.0996668	3.5989	7.17022	-1.78263	2.88215	-3.88956	1611	6.29103	-0.838881	1.48488	1.06908	-0.620878	0.59501	-0.789042	18.1264	73.9358
D09_2014	2014	M	6	-59.7785	1	6.85262	31088	3980709	-0.3559	9.09352	0.491107	2.16827	-3.02422	1.40769	1769	6.30323	-0.14906	-0.848863	1.39028	0.356706	1.2341	0.1938	16.9175	60.1002
D1_2016	2016	F	1	-59.9838	1	6.85268	28278	2244343	-6.13259	-3.35729	-4.36468	-4.83796	-1.75963	-2.75964	1605	6.26753	-0.787098	1.03792	-1.95452	0.457355	0.340799	-0.206683	16.1977	73.5746
D1_2019	2019	M	2	-59.8868	1	6.7364	29442	3141536	-1.82919	5.83337	3.21769	2.7217	0.190121	-1.76328	1646	6.28038	-0.0951569	0.887397	1.00186	-0.236811	1.14108	0.754335	15.4418	66.1396
D101_2016	2016	F	1	-59.7507	1	7.37295	30047	2940724	-9.66757	-4.24267	-4.1721	5.24498	-2.0495	2.19313	1735	6.30063	-1.03278	-0.944859	-1.70521	0.435876	0.344124	-0.306781	18.2934	65.0511
D102_2016	2016	F	11	-59.8024	1	6.96244	29674	2802628	-8.19836	-2.4189	-4.7521	2.12644	-1.51717	-0.848261	1657	6.28866	-0.978902	-0.0128707	-1.30249	-0.0043807	1.02544	-1.47446	15.5631	61.1434
D103_2016	2016	M	1	-59.8878	1	6.91309	28513	2561358	-7.53075	6.25524	2.90636	-0.613809	-3.45204	-1.53966	1628	6.27446	-0.762889	0.3984	0.0171421	0.0301378	0.965702	0.0711235	19.9169	67.4161
D108_2019	2019	M	10	-59.8868	0	6.99031	28830	2384371	3.32408	1.45727	0.882471	-5.59167	-2.43675	-3.05971	1515	6.25399	0.289199	1.72959	-0.981809	-0.333663	0.453327	-0.140426	18.1832	77.5717
D11_2014	2014	M	8	-60.0948	1	7.58609	32012	4009589	4.78913	2.27003	7.91179	-0.251755	3.96478	1.98182	1920	6.35126	-0.942409	-1.22069	0.156361	-3.77628	-2.61614	1.52096	28.4088	94.7017
D11_2015	2015	F	5	-60.0146	1	7.54572	30151	2805587	8.31105	-3.82438	-2.42461	-2.47335	3.23566	1.42112	1592	6.27789	0.800043	0.311404	-0.104025	0.593482	0.389315	-0.914957	17.267	74.4344
D11_2019	2019	M	2	-59.8626	0	6.79552	25218	1696597	-10.7365	9.006	-5.46086	-0.23474	3.31088	-3.11751	1535	6.2862	-1.30972	0.937596	0.317567	3.06796	0.333997	-0.652193	27.3324	84.1664
D110_2019	2019	M	10	-59.8874	1	6.70109	25486	1333390	2.344	-5.64404	1.76715	-0.37875	-4.12441	-5.28471	1443	6.27372	0.610072	2.13831	-1.68713	-0.91506	-2.26515	-1.29728	22.9662	94.0706
D112_2016	2016	F	3	-59.9253	1	6.99631	28110	2279795	-8.189	2.65661	-8.11958	-3.35029	-5.75146	4.17246	1589	6.24447	0.368161	0.0033788	-2.11368	0.678034	0.327865	-0.641159	21.3451	72.6711
D112_2019	2019	M	6	-59.8505	1	6.54551	30314	3198973	1.76995	-2.61571	0.797982	3.48259	-3.12943	-6.24746	1654	6.27419	-0.028644	0.637617	-1.09012	-2.50424	0.232163	-1.37289	17.0569	71.3138
D114_2016	2016	M	3	-60.0176	1	7.48906	32035	4388148	2.78547	-1.54004	-2.35126	-3.64734	-3.80144	6.49177	1755	6.24927	0.641557	-1.17534	-0.537899	0.614255	0.143926	1.34436	19.717	67.9412
D115_2016	2016	M	4	-60.0092	1	6.98576	29873	3070517	-10.8492	2.68892	5.08259	-1.60321	-3.84485	0.37191	1705	6.29059	-1.53856	0.833825	-0.749474	-0.958791	0.833677	0.668898	17.3954	67.1976
D116_2019	2019	M	2	-59.8529	0	7.02302	22711	915627	-6.33301	0.227127	-3.05995	-3.23192	-1.10821	-1.94341	1401	6.29368	0.373748	1.96676	-1.6555	1.90623	-2.08347	-2.05705	27.483	97.4518
D119_2016	2016	F	1	-60.0442	1	7.2813	28134	2004286	-4.25063	-2.59116	-1.92022	-3.12489	-1.42613	-0.0269082	1578	6.27094	-0.294329	1.15586	-1.14779	1.06353	0.590693	0.220298	17.2095	77.3788
D119_2019	2019	M	2	-59.8529	1	7.10338	31083	3733346	6.96723	-7.92843	-6.25247	-0.379093	0.893694	-7.6929	1658	6.27409	-0.052543	0.056007	-2.28352	-1.38922	0.272786	-0.969665	18.8681	72.2162
D12_2014	2014	F	9	-60.0604	0	7.33673	25599	1373363	-2.47089	4.92654	0.81692	4.92717	-3.86618	4.13691	1523	6.30721	1.46624	0.736589	0.427321	1.01414	-1.17593	-0.00662643	25.6326	90.349
D120_2016	2016	F	3	-60.0442	1	7.12721	28911	2432234	-3.35471	-5.77294	-1.98716	-1.77025	0.165553	-4.32524	1577	6.26913	0.31131	1.06861	-1.04164	0.391387	-1.94073	0.0676253	19.0413	80.034
D120_2019	2019	M	10	-59.8529	1	6.84805	30392	3431664	4.55596	-0.387683	-8.86196	-0.77687	0.705767	-5.0441	1607	6.26308	0.86219	0.265942	-2.1184	-0.736028	0.843116	-1.79554	16.9179	73.0073
D121_2019	2019	F	7	-59.8529	1	6.48382	28215	2486907	-10.339	2.69159	3.24497	-6.09168	4.47587	-3.25494	1569	6.27765	-1.77873	1.87722	0.532774	0.00616314	-1.45333	-2.17674	23.59	75.7405
D122_2016	2016	F	1	-60.0693	1	7.25477	31002	4230719	-13.7913	-5.23083	-0.64438	0.940159	1.05357	-0.500053	1776	6.29174	-1.81526	-0.261085	-0.79734	-0.24655	0.027747	0.0287918	17.7199	64.4897
D122_2019	2019	F	1	-59.8529	1	6.89789	27800	2196871	-0.140584	2.15454	-7.79364	0.488775	-1.88518	-3.95252	1560	6.26472	0.410457	1.06857	-2.16488	0.688089	0.819425	-1.5744	20.3611	76.8644
D123_2016	2016	M	3	-59.8486	1	6.46344	26763	2107605	-17.4716	5.72676	-0.879344	-4.50311	-1.7207	-0.194009	1627	6.28003	-1.43092	0.582296	-1.19532	0.721006	0.967303	1.75693	23.6235	73.6827
D124_2016	2016	M	1	-59.8486	1	6.61991	28057	2802053	-24.7491	4.55483	1.93717	0.0618758	0.462876	4.16896	1661	6.29685	-2.23147	0.778175	0.436102	1.42744	0.597131	1.11431	27.5658	75.4361
D125_2019	2019	M	8	-60.0669	1	6.69153	29934	3153958	-2.3097	-1.88892	-5.06065	-6.99606	-5.30917	-4.15017	1644	6.24209	0.020255	0.339908	-1.88826	-0.557878	0.497331	0.0132486	20.288	71.8283
D126_2019	2019	M	4	-60.0796	1	7.19911	32568	4848083	0.259181	-4.80238	4.67054	0.205182	-1.09461	-4.5305	1745	6.27992	-0.50927	-0.820954	-0.136914	-0.249947	0.28468	0.520257	13.9524	52.0225
D127_2016	2016	M	8	-60.0486	1	7.34118	24802	1240583	-6.98114	-0.0575021	6.36005	-0.691325	-3.50937	5.31911	1468	6.26156	-0.63337	2.63517	0.618691	-0.259147	0.583701	0.252743	25.3465	91.7187
D127_2019	2019	F	7	-60.0669	0	7.01709	29157	2981154	-8.79019	0.00693456	1.76749	-4.67553	-3.24246	1.00545	1672	6.25738	-0.614921	-0.432343	0.209319	1.39256	-0.0420261	1.98693	23.4309	71.6365
D128_2019	2019	F	7	-60.0657	1	7.22066	31011	3435496	-2.75697	-7.7197	6.75737	0.514052	2.33318	-4.07192	1733	6.29621	-1.5885	0.594191	-0.0290296	-1.72067	-1.22147	0.0347143	17.8713	71.9596
D129_2019	2019	F	2	-60.0657	1	7.41464	31238	3511934	-5.03959	-4.84954	8.42812	2.15758	2.02112	-2.83985	1824	6.3361	-2.31685	-0.176742	-0.0932736	-3.47567	-2.41601	-0.379144	20.3429	85.5133
D130_2019	2019	F	3	-60.0564	0	6.82247	32732	5138603	-0.891588	-0.733188	-1.40246	-1.47898	0.0872626	-6.8027	1849	6.27477	-1.08465	-0.462087	-0.887843	-2.47494	-0.626348	-0.311211	14.6796	67.4792
D131_2019	2019	F	3	-60.0564	1	7.5206	32167	4223636	6.43187	-4.92171	-0.65549	1.08635	3.72838	2.16059	1975	6.39512	-0.725687	-1.94257	0.0344489	-3.8587	-3.96813	1.53537	18.9499	99.1307
D132_2016	2016	M	1	-59.7602	1	7.32749	31539	4103611	-5.59667	-5.10255	-1.90543	1.95349	-0.549913	-4.10048	1750	6.26917	-1.19564	-0.038296	-1.75108	-1.67984	-0.0131018	-0.438458	16.3694	64.6805
D133_2019	2019	M	7	-60.0564	1	7.40369	32084	4345647	11.6165	-8.16825	3.60423	-2.30501	-2.67581	-2.40461	1749	6.2666	0.524871	0.137411	-0.567916	-3.07843	-1.2116	0.939692	19.2973	76.2528
D136_2016	2016	M	1	-59.7706	1	7.02387	29890	3039155	-5.82684	1.60109	2.35006	-1.83505	-3.63871	3.75815	1676	6.2954	-0.114401	-0.135376	0.364754	-0.217711	-1.52411	-0.340333	17.2142	67.6529
D136_2019	2019	F	8	-60.0656	0	7.64288	31778	3742590	10.6515	-9.74309	-1.03113	1.32297	-1.86612	-0.708534	1644	6.23183	0.864316	-0.274963	-1.01323	-1.19012	0.104093	0.922381	20.3403	71.9256
D139_2016	2016	F	6	-59.7706	1	6.84651	25376	1477290	-9.01277	5.64646	0.10915	-1.73183	-5.54128	4.02254	1517	6.28403	-0.369605	1.50481	0.49325	0.515218	1.64012	-0.265097	24.5233	83.5537
D14_2014	2014	F	9	-59.8045	1	7.31728	29276	2783496	8.90946	-0.613272	-2.81375	-2.32129	0.748483	3.59683	1553	6.25107	1.55923	0.0327547	0.130099	0.965527	0.00661218	0.75805	19.2639	75.2497
D14_2019	2019	M	10	-59.8682	1	7.22029	26154	1531328	1.53397	0.175161	0.0885251	5.27561	-3.98148	-0.501811	1503	6.28975	1.06872	1.07297	-1.26639	0.575328	0.645476	1.03927	20.5262	85.653
D140_2019	2019	F	11	-60.0458	1	6.74628	28061	2217122	-6.11576	-1.31278	4.88704	0.621578	-1.3239	-5.55239	1624	6.28109	-1.08455	0.861902	0.270799	0.0457633	-0.184911	0.313917	20.9019	73.8765
D141_2019	2019	F	2	-60.0458	0	7.39001	33404	5615741	8.25685	-7.6425	-0.78527	-1.15631	-1.45167	-4.1958	1785	6.25333	0.109684	-0.703753	-1.0676	-1.96709	-0.298514	-0.0854004	15.934	60.9847
D142_2019	2019	M	9	-60.0657	1	7.4387	30472	3047527	9.28651	-5.80573	7.70325	-0.920365	-1.07833	1.19869	1603	6.25065	0.869077	0.0462017	0.119198	-0.419865	-0.174334	2.0927	19.851	68.541
D148_2019	2019	M	9	-59.7826	1	7.64281	34262	9408787	17.0308	-3.80883	-0.581904	-1.35684	-0.339854	-0.345426	1780	6.23618	1.43431	-1.44956	-0.145194	-0.685648	-0.6116	-0.558715	21.7129	63.0948
D149_2019	2019	M	11	-59.7738	0	7.41649	29401	2462294	4.20302	-4.23794	3.13067	-0.59969	-1.9151	-0.0418884	1602	6.29809	0.646896	-0.219612	-0.403127	0.0669033	0.114602	1.31402	16.3931	68.894
D15_2016	2016	F	4	-59.9944	1	6.72763	30842	4318493	-17.6501	-2.55663	-2.8491	-3.72712	2.01055	-2.4188	1771	6.28558	-1.69643	-0.72362	-0.59126	1.60321	-0.37631	0.604388	20.232	64.246
D15_2019	2019	M	10	-59.7579	1	6.91715	28915	3130995	-2.58794	12.0776	6.12291	5.66376	-1.29847	-2.52777	1612	6.26971	-0.922226	2.02053	1.06464	-1.94236	1.20487	-1.58067	21.1195	77.0926
D150_2016	2016	M	6	-60.0099	1	7.29056	32447	4821434	-2.73295	-1.57783	4.20943	-2.70133	-3.28272	3.31538	1765	6.30678	-0.622129	-0.75795	-0.406337	-0.394655	0.955585	0.738213	14.1512	58.2581
D151_2016	2016	M	4	-60.0144	1	7.46228	33085	5238175	1.22916	-13.0615	-1.16954	-0.976318	-3.71869	-0.886601	1748	6.26524	0.11382	-0.74983	-1.56453	-1.05074	0.333302	1.25614	18.1902	59.3336
D152_2016	2016	F	2	-60.0378	1	6.59694	30134	3784549	-5.62156	6.85692	-9.66191	-4.17794	-1.94205	0.37874	1675	6.23902	0.109075	-0.0938617	-2.08136	0.718572	0.821019	-2.12434	20.9968	65.9997
D153_2016	2016	F	2	-60.0378	1	5.9123	28844	3594164	-11.0007	4.8838	-10.7078	-3.66393	1.2954	-4.81803	1668	6.20845	-0.608775	0.17732	-1.48144	1.33373	0.303075	-1.47169	20.8884	62.9944
D153_2019	2019	M	14	-60.0671	1	7.84275	33125	5697015	16.1457	-7.90792	7.30667	-2.43826	-0.305938	2.48549	1691	6.20783	1.39351	0.00875308	0.320628	-2.34171	-0.370076	1.6322	21.8389	66.2021
D154_2016	2016	M	1	-60.0378	1	7.01261	26067	1583605	-4.73909	2.68972	-7.76186	-4.01512	-4.22339	0.793856	1476	6.23617	0.464014	1.38176	-1.20765	1.33775	-0.809948	-0.987104	21.8422	86.2954
D156_2016	2016	F	11	-60.0378	0	7.02321	25524	1547397	-6.25844	0.918585	-9.10865	-4.06262	-6.39437	1.24608	1490	6.20953	1.10628	0.951665	-2.16924	1.56828	-0.610369	-0.826794	23.0331	89.0348
D157_2016	2016	F	3	-60.0378	1	7.43902	31204	3788800	-1.94453	-9.06432	1.70595	-0.633835	1.36044	4.2293	1674	6.25826	-1.03853	0.456072	-1.28047	-0.951605	-0.0050943	-0.266885	17.9092	68.0255
D158_2019	2019	F	3	-59.8059	0	7.09698	29292	2831909	-8.90833	-4.87185	4.37828	-2.30031	6.73349	4.08249	1630	6.29017	-1.37483	1.14722	1.46434	0.562764	-1.80211	-1.79317	22.2074	73.6134
D159_2016	2016	F	1	-60.0528	1	7.52545	27724	1806650	-3.94616	-11.0479	-0.693583	-3.13413	-4.91851	2.12571	1545	6.2642	0.626634	0.414888	-1.55431	-0.621103	-0.0359439	1.67192	20.8227	82.3124
D16_2018	2018	M	3	-60.0874	1	6.82827	29366	2793052	-9.91959	0.744787	0.224601	5.23919	0.0274002	-1.41663	1657	6.30989	-0.992111	0.53531	-0.145856	0.669862	-1.16021	-1.98393	17.9285	67.2495
D162_2016	2016	F	11	-59.8128	1	6.77714	29163	2829302	-12.0072	2.23185	-1.01309	-1.60292	-2.93437	-0.935102	1659	6.26697	-0.807312	0.792499	-1.07812	-0.808668	0.364975	-0.0941562	17.0089	69.3846
D17_2014	2014	M	1	-59.7785	0	7.22366	32175	4392420	-1.45759	-2.98371	-3.65712	-2.57416	4.8166	1.85063	1752	6.31825	-0.430217	-0.934782	0.260136	0.196555	-0.220564	-1.07656	15.4422	56.7843
D17_2016	2016	M	10	-60.0062	1	7.10136	32033	4434595	-0.514051	-1.19637	7.60127	-2.95051	-2.01761	-2.81585	1760	6.29283	-1.21911	0.379552	-0.10565	-2.27958	-0.10916	0.247108	15.1845	64.9192
D17_2019	2019	F	3	-59.7679	1	6.80005	28557	2622751	-6.91868	4.90322	1.09908	4.72712	2.79513	0.447005	1610	6.27592	-0.343056	1.04693	0.634701	0.855643	0.705768	0.267195	20.5802	70.9567
D18_2019	2019	M	4	-59.7679	1	6.76968	30446	3530874	1.19011	6.53888	1.2142	3.95069	-1.75049	-1.08433	1694	6.28394	0.81726	-0.466275	0.486907	-0.227122	1.5699	0.720155	16.2521	63.4841
D19_2015	2015	M	2	-60.0394	1	7.23653	31204	3542366	-6.12789	-2.37793	-4.68385	1.30409	0.767888	1.11466	1780	6.31945	-0.839721	-1.47566	-0.316675	1.12166	0.132067	-0.413422	17.127	61.2644
D19_2018	2018	M	1	-59.8634	1	7.55717	28106	1892018	4.46423	-2.14539	1.19054	1.67903	-3.34917	0.111195	1528	6.26772	1.28351	1.1343	-0.661068	-0.142118	-1.22163	0.289928	21.626	84.2342
D19_2019	2019	F	3	-59.7679	1	6.30614	32567	6561200	0.200196	8.35417	0.00577319	3.20861	1.79652	-4.39893	1772	6.27216	0.0345206	-0.321115	0.348522	-0.648996	0.657872	-1.59147	15.0719	52.892
D20_2019	2019	M	9	-59.762	1	6.78629	29010	2945476	-5.70193	8.03446	4.50809	4.68449	3.00059	-2.65825	1671	6.27574	-1.01857	0.724448	2.09178	0.304796	0.169812	0.538191	19.2276	70.6072
D21_2019	2019	F	10	-59.762	1	7.15084	29576	2910668	-1.06889	2.30973	6.68826	0.0843059	-1.11189	-0.103236	1638	6.27415	-0.693123	1.50683	-0.190145	-0.678304	1.01316	0.634657	16.057	70.7518
D23_2019	2019	M	14	-60.085	0	7.09809	30722	3582115	1.80226	0.131511	-3.18882	-2.72611	5.07912	-1.67084	1676	6.28845	-0.686829	0.160369	0.203189	0.769925	0.103127	-0.32051	14.4338	65.0534
D24_2015	2015	M	1	-59.812	1	6.89065	28030	2596587	-8.95565	11.8178	2.23735	2.55194	2.58818	2.823	1603	6.28156	-0.931494	1.72216	1.40386	0.194455	1.08969	-0.0467771	24.4535	76.186
D24_2018	2018	F	2	-59.8794	1	7.36752	31163	3656470	2.89009	4.02032	5.02867	1.27148	0.917525	-0.229558	1687	6.30986	0.397979	-0.5704	1.17246	0.0973051	1.0687	0.445715	15.2806	58.3854
D26_2016	2016	F	2	-60.0153	1	7.06378	29802	3400288	-18.8823	-3.7508	2.78617	-2.86741	1.45261	1.60093	1730	6.31678	-2.51712	0.296178	-0.804464	-0.0965361	-1.05167	0.608037	21.5684	74.2289
D27_2018	2018	M	1	-60.0336	0	6.9657	31280	4348831	-6.58099	-4.46502	-10.6655	1.61049	2.46013	-6.48598	1807	6.29614	-1.06245	-1.41266	-1.62744	0.72135	-0.559995	-0.51249	19.67	61.9011
D28_2015	2015	M	9	-60.0517	1	7.3589	29457	2642741	-9.46184	-9.29448	4.82138	2.49117	9.2931	2.05551	1687	6.32424	-1.63052	-0.0393567	1.02241	0.709401	-0.880248	0.225299	24.5823	73.8491
D28_2018	2018	M	4	-60.0259	1	6.63566	24171	1142947	-11.5421	-1.63996	-0.634511	0.923743	-0.500038	-7.1471	1462	6.29197	-0.409647	2.45227	-1.13706	0.908954	-1.89964	-1.72854	24.4021	93.305
D28_2019	2019	M	1	-60.0592	1	7.3021	31381	3955786	3.25622	1.77658	-0.770053	1.27106	0.239484	-2.57572	1723	6.28146	-0.409129	-0.503608	0.884412	0.100816	0.519729	-0.597893	14.3345	58.528
D29_2015	2015	M	1	-60.0466	1	7.56383	32287	4353799	-1.65755	-12.1673	3.2387	0.775004	2.02974	5.1187	1763	6.29484	-0.761656	-0.983999	-0.484457	-0.789634	-0.681147	1.03566	20.8073	66.6022
D29_2016	2016	M	5	-60.0451	1	6.64441	29787	3330673	-9.94762	2.69699	2.14386	4.7496	-0.391167	-2.8578	1667	6.28	-1.33998	0.74237	-0.157537	-0.608021	-0.252397	-0.530714	19.5533	66.9923
D29_2019	2019	F	1	-60.0662	1	7.2817	33593	7203723	-13.1773	-5.87919	5.98672	3.57339	6.56534	3.11474	1937	6.31679	-2.28386	-1.36852	0.642941	-1.13761	-1.5121	0.518955	23.3329	67.4935
D3_2019	2019	M	1	-60.0851	1	7.138	31858	5186657	2.37022	-1.30047	-11.8684	4.05852	3.02605	-0.447892	1779	6.26513	0.423216	-1.95278	-1.50845	0.850279	-0.713516	-1.31858	20.4484	65.8235
D30_2019	2019	F	10	-60.0662	1	7.17952	30716	3386036	-5.15893	-2.0577	1.19966	1.90983	1.99756	2.96761	1710	6.3038	-0.684132	-0.598361	0.471394	1.28154	0.303241	-0.392618	19.0934	64.7095
D31_2016	2016	M	1	-60.1281	1	6.41294	29937	3345771	1.14382	-1.56135	-4.96196	5.59595	0.00933067	-6.42458	1666	6.27865	-0.24017	-0.0985969	-1.23184	0.295785	0.861242	-1.40435	19.4768	68.3515
D31_2019	2019	M	1	-60.0662	1	6.95505	32276	4923069	2.74816	-0.0394315	-5.79173	1.19751	3.61174	-0.901185	1759	6.28257	-0.108185	-1.24236	-0.622612	0.58065	0.66168	-1.78684	14.8574	56.6518
D32_2018	2018	M	4	-59.8121	1	6.88693	28341	2511226	-6.29697	1.87285	3.45325	2.90128	-1.47472	-7.04398	1549	6.28695	-1.05495	2.06727	-0.529459	-0.0545953	0.476698	0.157078	20.4787	73.9759
D32_2019	2019	F	14	-60.0662	0	6.97863	27422	1962567	2.01488	3.43748	6.12006	-2.51117	0.179775	1.12489	1508	6.26072	0.113282	1.70565	1.01811	0.410053	0.339415	0.352344	18.368	77.9213
D33_2016	2016	M	11	-60.0468	1	7.25149	31795	4399121	-7.49384	-4.62953	-2.75157	2.54381	5.23807	-2.63498	1809	6.33822	-1.74748	-1.07937	-0.713576	0.447657	-1.37924	0.149042	16.4779	65.3194
D33_2018	2018	F	1	-59.8174	1	6.47795	23979	1216212	-10.8978	4.57756	0.587532	2.58353	-4.04336	-3.05544	1415	6.26055	-0.239368	2.699	0.0932541	1.09729	-1.07553	0.183528	25.4552	95.2063
D34_2019	2019	F	9	-60.0662	0	6.76369	33383	6678332	7.19127	0.891254	-1.61749	2.05129	-1.14077	-0.901034	1785	6.29479	0.569463	-1.34137	-0.00616749	-0.166838	0.403168	-1.07962	13.831	55.7799
D35_2019	2019	F	9	-60.0662	0	7.49368	31910	4437763	4.56233	-2.5778	2.15873	-0.243636	0.473414	0.849683	1740	6.28559	-0.100985	-0.75852	0.260723	0.111482	-0.430984	0.599327	13.6267	60.3725
D36_2018	2018	F	3	-59.8217	1	7.009	25297	1529762	-9.23956	5.74243	5.0104	0.045271	0.485976	4.62994	1506	6.28628	0.248821	1.39923	0.902592	2.11458	-1.08857	-0.220709	23.8157	85.2983
D36_2019	2019	M	8	-60.0662	1	7.15392	29350	2770029	-0.835666	2.73336	5.59613	0.320949	-1.45098	-0.401517	1629	6.25755	-0.147802	0.732813	1.26949	-0.413851	0.506816	0.75496	17.2611	69.1073
D37_2016	2016	F	6	-59.8035	1	7.18388	25411	1327391	-4.13174	-4.55016	-0.864476	0.223869	-7.28698	1.22363	1435	6.25237	0.490819	2.35233	-2.19191	-0.119267	0.807885	1.52542	22.8987	96.2302
D37_2019	2019	M	2	-59.8874	1	6.56144	29975	3596555	-2.22724	4.835	-4.36772	-7.13956	0.299802	0.264025	1670	6.24696	0.403008	-0.293137	0.349998	2.08424	-2.09625	-0.135818	18.0664	70.0915
D38_2016	2016	F	1	-59.8063	1	6.69713	28593	2563913	-17.2963	-1.01519	0.467095	-2.15793	1.11835	-2.69092	1676	6.30355	-1.88291	0.244719	-0.278617	1.69796	0.519707	1.25094	21.6167	67.5838
D38_2018	2018	M	10	-59.7732	1	7.1776	29353	2882412	-4.28638	1.5005	4.42695	3.65961	-4.54223	-2.41058	1635	6.27568	-0.466268	1.44633	0.350125	-1.31993	-0.359494	-1.62633	19.0057	72.3609
D38_2019	2019	F	7	-59.8874	0	6.83728	24354	1265568	-5.90707	3.42852	2.98903	1.24381	-3.74723	0.34767	1463	6.27775	0.988485	1.51069	0.886347	1.70937	-1.68601	1.91256	26.728	89.8063
D39_2019	2019	F	1	-59.8874	1	6.83935	27452	2206008	-1.43129	-0.998828	-7.71662	-1.26216	-1.04641	-3.20136	1540	6.25864	1.28448	0.153969	-1.05761	1.22828	0.0431543	-0.000466557	21.0217	73.9969
D4_2018	2018	M	8	-59.881	1	6.96077	30016	3117096	-1.83885	4.56495	1.08747	4.19443	-2.14796	-2.44611	1657	6.29872	-0.409603	0.83048	-0.767498	-1.60097	1.02102	-0.445695	16.0121	71.2575
D4_2019	2019	M	14	-60.0851	1	7.05851	28880	2537769	-2.20804	-0.331371	-9.36685	3.59637	3.5725	-0.0305699	1653	6.30974	0.140793	-1.08507	-0.80303	1.55469	-0.280188	-0.654175	21.0745	70.5044
D40_2016	2016	M	7	-59.8005	1	7.16809	30843	3702225	-2.33324	-1.14829	-1.72557	5.25008	-3.78944	-2.33462	1685	6.28737	0.340425	-0.976086	-1.11424	0.487901	0.515761	-0.364988	14.6898	62.2995
D40_2019	2019	F	2	-59.8705	0	7.02825	30496	3675092	-2.80285	0.947146	1.81775	-1.18361	1.76089	1.48976	1684	6.29659	-0.884235	0.0191767	0.151668	0.215503	0.398512	-0.739927	15.801	64.7663
D41_2016	2016	F	4	-59.8293	1	6.86939	28877	2546227	-7.18797	3.4771	2.39193	-4.15754	-3.05261	-0.0190286	1610	6.27612	-0.693169	0.968243	-0.536784	-0.723415	1.06415	0.485039	18.9005	69.766
D43_2019	2019	M	10	-59.8084	1	6.28307	30252	3829482	-0.226804	8.83152	6.3759	-2.85096	-0.431246	-4.62545	1645	6.26073	-0.589189	1.52598	1.11916	-0.296108	1.203	-0.165281	17.1672	66.8588
D44_2016	2016	F	6	-59.8293	0	7.62303	32629	5186607	10.5215	-4.39914	4.44532	0.367153	-1.18996	0.135043	1714	6.26578	1.4738	-0.620456	0.238952	-0.936372	-1.48456	-1.25066	20.8698	69.1568
D44_2019	2019	M	1	-59.8084	1	6.97862	29740	3063107	4.16001	4.59244	3.61295	0.243302	2.28353	0.568628	1629	6.2782	0.131852	0.766677	2.20767	0.147162	0.908072	0.522031	14.972	69.3385
D46_2016	2016	M	11	-59.8254	1	7.26317	30751	3152859	-4.74468	-6.4318	0.209728	1.6116	-2.25039	-1.49433	1690	6.26987	-1.04171	0.563362	-1.21228	-1.79339	1.03477	-0.744912	17.9778	68.8596
D46_2018	2018	M	2	-60.086	1	7.12616	27703	1917676	-5.59065	-3.37768	-6.68206	4.7276	-2.52682	1.87851	1604	6.29586	0.30062	-0.115826	-1.35003	1.74221	1.09226	0.329026	21.8437	74.0118
D47_2018	2018	M	1	-59.8674	1	7.47113	28178	1873513	3.16802	-2.31395	-1.47359	-1.48949	1.63423	1.80679	1570	6.30387	0.196629	0.529057	0.43903	0.765307	-0.357504	1.69991	19.7315	82.23
D47_2019	2019	F	1	-59.8116	1	7.41721	32382	5107927	6.69374	-3.28034	-4.13198	-0.501531	-2.02247	2.09387	1715	6.26027	1.37809	-1.02801	-0.561361	-0.161721	-0.684929	-2.41677	16.0289	62.6624
D48_2019	2019	F	2	-59.8059	1	6.79573	29513	2673393	-0.321993	-4.21019	-2.8835	0.212347	-2.52493	-3.22322	1590	6.26933	-0.0255769	1.00211	-1.35819	0.0207594	0.442643	-0.664073	16.7006	71.5651
D49_2016	2016	F	3	-59.8996	1	7.36575	28154	1954310	-13.3183	-6.10254	0.419796	-2.08946	-0.24007	3.26564	1639	6.31438	-1.44151	-0.00691734	-0.777936	1.49454	-0.0832832	0.839386	19.8854	71.7038
D5_2018	2018	M	2	-59.8787	1	7.05758	31580	4724640	1.99129	2.57114	-8.91248	0.164585	0.202684	-1.31652	1692	6.27684	0.390521	-0.309812	-0.468649	0.00551401	0.646623	-1.86238	17.8441	59.4863
D5_2019	2019	M	11	-60.097	1	7.20842	28771	2303098	-0.848004	-0.759961	-2.83713	6.78072	0.372024	2.6608	1639	6.31084	0.582752	-0.682743	-0.0600895	0.901968	-0.234183	-0.18109	18.9345	68.2059
D50_2019	2019	F	5	-59.8059	1	7.30387	28023	2080409	3.75254	-1.52938	3.37125	-1.01476	-5.95732	2.39894	1526	6.25108	0.991405	0.9882	-0.906027	-0.487711	-0.887756	-1.37704	19.8407	77.7064
D51_2019	2019	M	14	-59.8059	1	6.90981	26645	1801787	-3.47153	5.45311	5.54893	0.72782	-2.32574	-1.08964	1492	6.2786	-1.081	2.38865	0.522293	0.0624097	-1.45771	-1.6381	22.038	85.2389
D53_2016	2016	F	10	-60.0062	1	7.07013	31699	4455414	-5.71184	-4.29447	-3.61295	5.04438	-3.26859	-2.15335	1808	6.28981	-0.148241	-0.863642	-1.37914	-0.678058	-2.33666	-0.323448	15.1391	66.5353
D54_2016	2016	F	6	-60.0062	1	7.12126	30802	3342681	-10.2414	-2.95159	-2.03414	-1.07576	0.863458	-3.18027	1759	6.30848	-1.71623	-0.445943	-0.994545	-0.136445	-0.285651	0.131067	14.7811	62.0492
D54_2019	2019	F	5	-59.8059	1	7.13377	30296	3638488	7.41556	0.695955	-0.0915834	1.14327	-0.57422	-1.51639	1579	6.25286	0.6453	1.25559	0.206397	-0.878137	1.34183	-1.27682	15.9579	70.4041
D55_2016	2016	M	4	-60.0084	1	7.15011	31418	4073626	5.89378	-3.59417	6.8301	-4.10965	-2.81598	-1.95157	1635	6.25254	0.177974	1.08205	0.15951	-1.91997	-1.09188	-0.110488	19.4712	68.4337
D55_2019	2019	M	14	-59.8059	0	6.82447	33439	6939321	5.18572	1.16729	-3.47385	-3.48629	3.21763	-2.90949	1782	6.27999	0.584676	-1.61512	0.27872	0.0914	0.305575	0.0769727	13.5311	55.165
D56_2019	2019	M	7	-59.8059	1	6.80616	33253	6560205	6.8837	0.473633	-1.8266	2.58257	0.858374	-1.26004	1772	6.27242	0.433059	-0.83318	1.15762	-0.586912	1.24228	0.760616	14.6667	58.8738
D57_2016	2016	M	11	-60.0344	0	7.76846	30575	3027298	2.51689	-18.2743	5.38749	-3.54479	-2.46271	1.58412	1671	6.27196	-0.0884683	-0.594822	-1.73571	-1.3005	-0.864545	2.11241	23.8314	74.005
D57_2019	2019	F	8	-59.8059	0	6.76698	31714	4943758	1.21906	0.306118	6.80231	-1.76714	3.2913	1.37425	1725	6.28085	-0.325617	0.198242	1.48573	-0.0439778	0.560266	-0.249434	15.4103	59.2928
D58_2016	2016	M	1	-60.0153	1	7.37074	31371	4044324	-6.31642	-9.89197	-1.8609	3.3607	-1.28885	-3.18172	1741	6.26683	-0.914922	-0.579863	-1.47801	0.0318405	0.0950841	0.511776	17.0149	60.4586
D58_2019	2019	M	1	-59.8059	1	6.80986	29281	2976103	1.55132	3.36934	-1.17654	0.492263	3.46842	-1.75772	1627	6.26269	0.590005	-0.083204	0.237448	-0.0183064	1.05834	-0.407888	16.4955	66.0782
D59_2016	2016	M	5	-60.0526	1	7.4406	29191	2234583	-10.9972	-4.87103	7.15819	-1.42708	1.05479	1.79018	1760	6.33085	-1.50623	-0.603526	0.499324	-0.206171	-1.55951	2.4862	21.1949	83.8074
D59_2018	2018	M	9	-59.8638	1	6.75651	25891	1469206	-6.32146	3.27776	4.43452	-2.18065	-3.92127	0.17388	1534	6.29315	0.490286	1.21772	-0.106043	-0.073554	0.509702	2.56936	22.743	84.6984
D59_2019	2019	M	9	-59.8059	1	7.08806	31714	4205008	3.03675	1.36157	-1.9288	2.88377	0.512674	-2.23821	1730	6.29043	-0.106796	-0.381595	0.175402	0.236547	0.422516	-1.21789	12.4692	59.4801
D6_2015	2015	M	10	-60.001	1	7.27605	29607	2629424	4.32137	-4.70552	-1.39447	-7.30172	-0.26324	4.2636	1582	6.28	1.24131	-0.247523	-0.00556348	1.27239	0.160524	1.00614	18.1453	73.9601
D6_2019	2019	M	1	-60.097	1	7.31795	27363	1687678	1.19582	-1.46409	0.791622	0.840746	1.39161	4.278	1547	6.30428	0.965367	0.827634	0.572276	1.47488	-2.24124	-0.140377	18.652	77.4735
D60_2019	2019	M	8	-59.8115	1	6.61642	30368	3672263	0.892652	5.74272	-1.59892	3.59552	2.0488	-4.58009	1663	6.26943	0.0304422	0.505322	0.899454	-0.176327	1.08708	-1.75254	16.2446	64.7573
D61_2016	2016	M	10	-59.8747	0	6.87299	30188	3116035	-2.49431	-0.378298	3.97585	-2.23915	-0.39112	-2.49143	1629	6.28714	-0.956119	1.00004	-0.478007	-0.766862	-0.273059	0.249485	14.7886	66.0218
D63_2016	2016	F	1	-59.8747	1	6.694	28620	2655327	-12.9372	-0.720636	0.804703	-2.36114	7.17159	-3.37661	1661	6.29988	-2.2615	1.36799	-0.333006	-0.571633	-0.696436	-0.836228	20.2577	78.9308
D63_2019	2019	M	13	-60.0802	1	6.81038	33217	6151219	7.6988	0.0618355	-2.9307	6.48657	1.79072	-1.71844	1762	6.2774	0.447917	-1.14212	-0.219087	-0.265791	0.270105	-0.860725	15.6189	56.1324
D66_2016	2016	M	3	-59.8018	1	6.91278	30558	3710055	-15.3497	-2.23411	1.65164	-0.245045	2.50995	1.16962	1772	6.3119	-1.8202	-0.767164	-0.131645	1.06847	-1.29133	0.36396	18.6691	62.9347
D67_2018	2018	M	9	-59.8261	1	7.13948	29934	2965706	5.06905	4.99443	4.20735	0.268148	-1.28091	2.16623	1607	6.27407	0.424741	0.662224	1.1276	-1.628	1.84797	0.125474	19.6219	74.9337
D67_2019	2019	M	11	-60.0842	1	7.39314	31835	4041911	8.24757	-4.52818	-3.38583	7.67198	-0.422553	-0.947937	1729	6.29353	0.830319	-1.56668	-0.0573372	-0.185083	0.102082	-0.760045	17.3438	59.6926
D69_2016	2016	M	1	-59.9649	1	7.41375	28557	2243749	-2.64603	-9.19957	-1.42556	0.224041	-3.4435	0.836991	1636	6.26648	0.4305	-0.0489074	-1.36394	-0.856199	-2.84147	1.06551	19.9497	84.9625
D69_2019	2019	M	12	-59.8686	0	7.06135	31219	3997049	3.3658	5.25879	3.93524	3.6112	1.40044	-1.87681	1722	6.29398	0.456729	-0.396807	0.835168	-0.228621	1.39252	-0.226924	14.3299	59.8451
D70_2019	2019	F	6	-59.8686	1	6.67547	30792	4684444	8.07466	6.85291	1.3029	-2.78711	2.41386	-2.63044	1657	6.25393	1.29101	-0.0831301	1.76946	0.559582	0.456429	1.04531	17.1598	65.7117
D71_2018	2018	M	1	-59.8232	1	7.12799	28827	2360797	5.79456	1.37075	-4.09758	1.41765	-1.22854	-0.100516	1560	6.27134	0.776639	0.66318	-1.09189	0.417661	1.03407	-0.276276	18.8233	76.6947
D72_2016	2016	M	4	-59.8486	1	7.00372	26797	1711936	-11.1186	-7.90508	-2.02531	0.558884	0.135492	-2.73745	1550	6.2974	-1.4762	1.69111	-1.59478	0.32425	0.075612	0.302959	20.2438	78.1242
D72_2019	2019	M	14	-59.8789	0	6.6874	28337	2815591	-7.37387	0.700244	7.0985	1.28296	6.73148	-0.821511	1620	6.28114	-0.813531	0.6796	1.98023	1.13285	-0.276955	-0.116972	21.0683	71.8229
D73_2016	2016	M	11	-59.8486	1	7.29131	27324	1822612	0.148932	-3.55985	5.52783	-5.07723	-5.63361	-0.125692	1487	6.25919	-0.62528	2.54375	-1.64034	-1.45053	0.701206	1.1877	19.7423	88.983
D73_2018	2018	F	2	-60.0527	1	6.89946	31048	3958791	-0.63677	3.05765	6.51521	1.72158	0.915716	-2.30454	1740	6.28594	-1.17176	0.973118	0.495941	-2.63857	0.464893	-0.214745	15.0456	70.5249
D75_2016	2016	M	11	-59.8386	0	7.39227	27823	1890303	-12.3084	-11.8777	1.24349	-2.35708	-0.730792	1.57408	1584	6.30448	-1.09864	0.0825559	-1.04465	1.80025	-1.15381	2.51723	21.1524	80.6017
D75_2019	2019	M	2	-59.883	1	7.20407	31314	4533518	5.71729	6.74179	3.68576	5.91202	1.29065	-0.267458	1717	6.26945	0.721643	-0.624925	1.11325	-0.778369	0.658363	0.24399	17.3948	57.7333
D76_2016	2016	M	5	-59.8278	1	6.51964	26078	1703699	0.596269	3.34286	2.96813	-2.00378	-5.34352	-5.90937	1457	6.23577	0.448913	2.5483	-1.21947	-0.352498	0.930712	0.617397	21.6203	87.9864
D76_2018	2018	M	9	-60.0437	1	7.35272	34654	8195537	-3.34287	-4.22627	2.88407	-0.344575	0.192554	-0.349093	1924	6.30816	-1.37925	-1.80405	0.265722	-0.661808	-0.211624	0.702024	12.158	52.0581
D76_2019	2019	F	14	-59.883	0	7.07568	30596	3634090	2.26347	-3.3345	-3.4262	-2.30178	4.46325	-3.47293	1672	6.27956	0.280143	-0.625558	-0.378205	1.14088	-0.036039	1.00124	16.9037	63.7611
D77_2018	2018	F	7	-60.0551	1	7.48591	33086	5341537	3.63787	-6.24131	0.213463	3.52796	-1.35873	-0.778959	1798	6.29525	0.0119158	-1.59474	-0.659448	-0.736352	0.0148107	-0.506208	14.6823	55.1665
D77_2019	2019	M	14	-59.883	0	7.24675	32457	5409712	7.12308	3.6919	5.01725	2.37431	-2.32166	0.81194	1743	6.2631	0.254211	-0.23965	0.99952	-1.15178	0.688006	0.378821	15.1567	57.7498
D79_2019	2019	F	3	-59.8728	0	7.3989	28545	2351375	4.30121	5.64997	5.62814	3.47973	1.32507	0.812208	1596	6.29186	0.659437	0.381871	2.0632	1.47999	-1.69737	0.311802	18.4424	72.0754
D80_2016	2016	M	1	-59.8262	1	7.01555	34032	7888466	-12.0499	-0.657768	-2.53384	-2.49208	0.493047	-2.2416	1930	6.29768	-1.63738	-1.38413	-0.643427	0.31043	0.412545	0.583388	15.2018	53.781
D81_2019	2019	M	3	-60.0722	1	6.98365	28369	2428706	-17.323	-0.310416	4.75452	4.65658	4.59096	-1.62277	1656	6.30847	-2.49822	0.651907	1.12056	1.02646	-1.53578	-0.194333	27.9071	84.0772
D82_2016	2016	F	11	-59.8262	1	7.08442	26878	1947619	-20.6627	4.99136	3.99019	-0.160776	-3.55558	3.70195	1659	6.30318	-1.72627	0.483882	0.375982	0.118734	-0.590179	2.12943	25.7892	77.8402
D83_2016	2016	M	3	-60.0176	1	6.94711	29456	2662324	-11.9686	-1.455	1.95525	-4.83727	-3.49311	2.33255	1693	6.29233	-1.41768	-0.0545567	-0.87819	0.877228	0.726019	0.392739	17.6729	63.1435
D83_2019	2019	F	10	-60.0671	0	7.24208	28963	2343673	-6.44031	-3.5821	8.7369	-3.37469	2.1095	1.18936	1601	6.29951	-1.84573	1.66946	0.00388885	-0.442483	0.292081	0.0328325	21.8381	78.5575
D84_2016	2016	F	11	-60.0134	1	7.37371	31058	3442432	-0.0445519	-6.58142	-0.00547138	-3.35436	-1.09984	3.05929	1704	6.27757	0.122557	-0.0622915	-0.583843	-1.46815	0.112507	0.480543	16.2443	68.9058
D84_2019	2019	F	5	-60.0671	1	7.30011	29620	2688592	-8.44931	-3.2413	3.44102	1.11589	3.27446	4.95618	1645	6.30971	-1.386	0.81244	0.911627	-0.358204	0.252297	-0.502458	20.749	69.373
D85_2016	2016	M	1	-60.0134	1	6.92556	25523	1579240	-12.0416	1.87396	-7.3724	0.240879	-2.18989	1.67858	1526	6.26952	-0.298217	0.915608	-0.773732	2.55798	0.653472	1.03683	23.4357	81.7445
D85_2019	2019	M	1	-60.0671	1	6.73612	31032	3695521	-2.3589	1.5308	2.09361	-1.33065	2.19838	-3.02118	1708	6.29494	-0.567242	0.202964	0.766995	0.32862	0.532695	-1.78608	13.6667	59.6613
D87_2019	2019	F	1	-60.0458	1	7.32119	32017	4177587	5.43059	-5.11539	-2.27311	-2.1725	0.550183	-3.35712	1768	6.28022	0.184479	-1.20422	-0.498313	-1.07147	-0.916354	0.434666	15.5183	62.192
D88_2016	2016	M	4	-60.0065	1	7.38825	31231	3272011	-3.71495	-2.77212	3.04049	-2.79382	-3.79579	1.24058	1773	6.30502	-1.47942	0.533466	-1.24	-2.69772	-0.423577	1.5061	16.4951	77.7817
D89_2016	2016	M	1	-60.0103	1	7.14562	30109	3074648	-12.6063	0.115073	-3.28921	-1.32774	-0.683416	1.72917	1782	6.31108	-1.26584	-1.23102	-0.428777	1.524	-0.0532249	0.207008	18.2906	59.3112
D9_2019	2019	M	14	-59.86	0	7.277	31635	3801286	7.20204	-1.86356	-2.35806	3.39245	0.0658422	-0.178	1700	6.3004	0.914123	-1.00031	0.253865	0.22094	0.414411	-0.204462	14.4834	61.3505
D90_2016	2016	M	8	-59.8516	1	7.08426	29789	2714887	-2.27363	-0.470196	1.4919	-0.935374	-2.5499	-0.588723	1609	6.27461	-0.0834825	0.663704	-0.951356	-0.846655	1.12028	-0.0524833	14.8678	68.8761
D90_2019	2019	M	8	-59.8007	1	6.4341	26905	2039349	4.7863	8.16789	1.46788	1.16886	-1.44676	-2.84712	1501	6.271	1.01284	2.06508	0.619833	0.163831	-0.0863543	-1.54441	19.6121	84.7368
D92_2016	2016	M	3	-59.8506	1	6.80293	30412	3925756	-11.7896	-2.80964	-4.90685	-3.05392	1.68398	-2.45715	1697	6.26876	-1.41544	-0.0289485	-0.915397	0.378958	0.693696	-0.331861	17.3662	61.6857
D93_2019	2019	F	8	-59.8007	0	7.31264	31992	4618413	9.4623	-0.794924	1.14632	1.45111	1.21483	2.04532	1699	6.28244	0.79433	-0.386424	0.562774	0.149775	0.580507	-1.30119	16.2208	62.4912
D94_2016	2016	M	3	-59.8542	1	6.82942	29366	2944372	-7.93561	-1.99524	-4.77022	0.573746	-3.63629	0.29687	1662	6.25365	0.224396	-0.555215	-1.6673	-0.49047	0.984336	0.198444	16.9529	67.3821
D95_2019	2019	M	6	-59.7911	0	7.11775	29745	2744895	5.23641	1.76352	-0.314874	-2.41936	1.22517	-1.41557	1594	6.27662	0.640241	1.03057	1.17272	0.0376002	-0.804793	-1.43959	16.0664	70.7134
D96_2016	2016	M	7	-59.8724	1	7.0985	26465	1679354	-8.3237	-0.11354	4.25571	-1.8082	-5.48064	0.109553	1489	6.23698	-0.218916	2.27346	-1.59423	-2.41637	0.981527	0.242157	21.4653	82.2793
D96_2019	2019	M	12	-59.7874	0	6.83507	32071	5413308	3.82335	4.43883	4.07853	-2.28084	2.71942	-3.38014	1710	6.27364	-0.279238	0.612099	1.04774	-1.18117	0.289551	-0.840919	13.7705	59.083
D98_2016	2016	M	3	-59.8813	1	6.99597	29385	2713233	-6.07568	-3.25684	-2.32709	3.47568	-2.06396	-0.881702	1662	6.28127	0.227029	-0.22912	-0.93708	0.11467	0.854069	1.12683	16.2522	69.3664
D99_2016	2016	F	11	-59.7507	0	7.10533	28365	2379755	-13.8156	1.11189	-3.6589	1.88171	1.00756	3.76731	1692	6.32598	-1.04076	-0.565457	-0.210935	0.734491	-0.886317	0.552593	22.6353	72.6339
E04_2014	2014	F	9	-59.8769	0	7.07084	29704	2692002	-0.631977	-3.13619	0.579425	2.08347	-0.920125	-2.03853	1706	6.29981	-0.0203138	-0.877964	-0.650856	-0.991586	0.0904695	0.257635	17.9143	71.7222
E1_2014	2014	M	9	-60.0281	1	7.17889	26870	1567673	2.7921	2.20365	0.603611	5.94528	-3.81859	0.0860881	1515	6.29172	0.723379	0.983504	0.250441	1.33852	-1.30909	-0.576501	19.8133	83.5186
E10_2014	2014	M	1	-59.8802	1	7.22142	30931	3644405	7.18688	-0.291689	-2.24965	1.78504	-1.16422	0.816068	1682	6.26968	1.23261	-1.12249	-0.169426	-0.383632	0.48683	0.679557	17.9247	66.6551
E10_2018	2018	M	2	-60.083	1	7.07309	29301	2861113	-10.0168	-0.0761658	0.964339	5.62171	1.82059	-0.363049	1703	6.33843	-1.21527	-0.7696	-0.407461	2.00904	-1.00807	1.11508	19.4911	69.7545
E109_2019	2019	M	7	-59.9498	1	6.45125	29027	2795090	1.98211	3.16897	2.80764	-1.34877	-3.94521	-0.134221	1593	6.26161	-0.192264	1.19999	-0.108457	-0.574567	0.982569	0.280627	17.1042	69.6773
E11_2018	2018	F	1	-60.0637	1	6.56852	32374	6549863	-7.6704	-1.6703	-14.3985	-0.805405	1.9298	-3.64049	1820	6.25372	-0.662619	-1.57692	-1.75368	1.12055	-0.384298	-1.17212	21.6018	59.74
E11_2019	2019	M	5	-59.8643	1	7.05055	28269	2338945	-2.59948	7.33328	-2.37477	5.55605	-1.02293	3.32213	1629	6.30343	0.0988951	0.596837	0.821417	0.510532	1.32887	-1.04451	20.6511	76.0356
E12_2019	2019	M	5	-59.8705	1	5.94295	26884	2344034	-11.0696	11.7164	3.37313	-0.130031	4.17855	3.8752	1594	6.26948	-1.13657	1.55784	2.37062	1.04051	1.27668	-0.042332	25.2433	79.1793
E120_2019	2019	F	2	-59.7612	1	6.90123	28422	2533625	-8.62714	6.22064	4.10705	4.85651	0.00720249	-2.36468	1609	6.28363	-1.69491	1.20699	-0.0290896	-0.374568	0.886308	-1.48623	21.4372	71.5056
E122_2019	2019	F	1	-59.762	1	6.81073	29009	2692185	-12.5437	0.671906	5.44127	2.56057	4.18247	-1.91372	1662	6.31434	-2.06878	1.20932	0.624886	-0.277664	-2.13373	-1.35734	23.844	76.25
E13_2014	2014	F	5	-59.8729	0	7.11118	31795	4169998	-6.35305	-4.64524	-1.16811	4.30214	-1.52051	-0.740216	1746	6.29361	-0.758451	-0.376639	-0.4942	-0.5774	0.319795	0.0182325	16.3837	62.3287
E135_2019	2019	F	4	-59.8133	0	6.83068	28797	2770747	-0.961918	10.2147	3.79729	0.891995	-3.28901	-1.90563	1602	6.28047	-0.11603	1.37695	1.59744	0.127182	1.56255	0.0852731	19.1835	72.02
E137_2019	2019	M	14	-59.8229	0	6.66534	26519	1778534	-10.8611	5.45268	3.87521	-1.7426	0.306744	1.06484	1585	6.30119	-1.49072	1.0028	-0.000758388	-0.0628074	0.411872	-0.521104	22.3043	81.2152
E138_2019	2019	F	9	-59.8461	1	6.93391	31758	4324700	2.51404	0.00189108	-3.91214	-1.53755	3.87144	0.768819	1728	6.27224	-0.463944	-0.606093	0.58521	-0.225377	0.335853	-1.79596	13.9101	59.8231
E139_2019	2019	M	3	-59.8461	1	7.33742	30611	3191814	-3.27884	-0.59258	2.56764	1.30059	3.83512	1.83096	1723	6.3113	-1.17663	-0.485337	0.968322	1.50084	-0.138447	-0.371649	15.4628	63.6398
E14_2014	2014	F	4	-59.8729	0	6.69782	30641	3853301	-10.2998	1.18152	-4.71317	-3.31053	0.16335	-3.86051	1733	6.27938	-1.00307	-0.258593	0.0720486	0.208371	-0.00163957	0.378606	18.7055	65.1985
E14_2018	2018	M	10	-60.0573	1	6.61086	29027	3068325	-8.42018	2.761	-7.87667	-4.11263	-0.513853	-3.66789	1646	6.2333	-0.225341	-0.365394	-1.63913	1.53513	1.10184	-1.24239	19.7943	69.9059
E15_2018	2018	M	13	-59.8726	1	6.44845	30316	3740976	-11.071	-0.376214	5.97952	0.0389379	4.61221	1.07285	1708	6.29704	-1.37174	0.116158	1.23476	0.400994	-0.0978338	0.149462	18.9644	62.7445
E15_2019	2019	M	10	-59.8705	1	6.96003	29470	2833172	1.9249	1.05416	-9.42419	-3.64464	0.296725	1.95063	1628	6.25899	0.638502	-0.671897	0.316817	1.04868	0.42638	0.000832907	19.1951	68.371
E16_2019	2019	M	14	-59.7738	0	7.25577	29094	2659708	-1.21135	6.59616	2.18169	0.077365	-1.84653	1.89324	1670	6.30624	0.36272	-0.18818	1.55932	0.61383	1.02403	0.743656	18.3494	69.5751
E2_2014	2014	M	9	-59.8824	0	7.16566	30573	3428371	9.8749	3.17257	2.29154	2.42619	-2.26798	-0.865111	1600	6.26752	1.17534	0.650915	-0.0699991	-0.733957	-0.885992	-1.04364	16.8618	73.621
E20_2018	2018	M	13	-60.0317	1	7.54211	31055	3135544	4.0466	-4.93165	4.12009	1.94144	3.00564	-0.436528	1671	6.30891	-0.549487	0.325374	0.793941	0.149026	-2.04484	-1.34795	16.3081	69.0265
E21_2014	2014	F	5	-60.0174	1	7.19382	30898	3839792	-10.0773	1.21898	0.643347	0.391387	2.65981	-2.34313	1751	6.31793	-1.69806	-0.476934	0.194264	-0.247211	-0.283687	-0.360666	19.0421	63.8334
E21_2018	2018	F	2	-60.0317	1	7.26838	32661	4574895	-3.44327	-5.00689	2.82849	0.850855	2.14593	-2.06654	1845	6.33309	-1.22999	-1.43837	-0.148236	-0.778434	-0.863645	0.168686	13.9468	60.0481
E21_2019	2019	M	4	-60.0299	1	6.93235	32373	4919628	0.824208	6.60415	4.18361	-0.820058	-1.73056	2.69538	1758	6.29406	0.0346771	-0.243181	1.23264	-0.913913	1.56482	0.950108	13.423	59.7144
E22_2014	2014	M	2	-59.9272	1	7.39571	28964	2304865	5.22883	0.374485	1.04124	0.155111	-3.02934	4.79539	1597	6.30267	1.26328	-0.208221	0.374727	0.485331	0.981894	1.87415	17.4796	73.261
E22_2018	2018	M	6	-60.0338	1	6.59907	31868	4570338	2.72569	5.01165	5.78109	-0.569955	0.79767	-3.74959	1741	6.28811	-0.474435	-0.0499303	0.968972	-0.335075	0.522175	0.191351	15.4825	60.0912
E22_2019	2019	M	9	-60.0542	1	7.20367	28934	2284250	3.71906	2.05354	2.29055	-0.915329	-4.39305	2.38125	1583	6.29478	0.790437	0.391309	0.161658	0.209452	0.598276	2.29738	17.5367	73.8308
E24_2014	2014	F	1	-59.9272	1	7.4919	29250	2451432	3.95101	-1.66131	-3.20753	3.21089	-0.511629	1.48497	1602	6.30721	1.28857	-0.20122	-0.385097	0.194956	0.588866	-0.794281	18.1735	69.1064
E24_2018	2018	M	3	-60.0418	1	6.72136	31535	4049659	-1.66009	2.43775	-1.19182	2.65657	-0.230363	2.75061	1747	6.30794	-0.149623	-0.869915	0.395941	0.552283	1.02292	-0.162742	14.6328	59.3851
E25_2014	2014	M	5	-59.8776	1	6.94698	29723	2942185	3.06058	2.61473	-4.09497	-5.04726	-1.23625	0.552871	1634	6.25507	1.44977	-0.446746	0.075113	1.23807	0.484728	-0.389849	16.7207	71.4147
E25_2018	2018	M	3	-59.803	1	7.45033	30029	2805444	7.37465	2.52902	2.28049	0.537303	-2.57998	2.54175	1615	6.27816	1.0507	0.184422	1.66104	0.881965	-0.728696	-0.243285	18.1488	69.6667
E26_2014	2014	M	9	-59.8789	1	7.1532	31098	3589965	-11.5506	-6.96519	3.10804	-5.09982	7.0932	4.0458	1784	6.33881	-1.68104	-1.18471	0.838801	1.94433	-0.4141	1.21583	22.5898	64.7605
E27_2014	2014	M	4	-59.8781	1	6.81234	31474	4176205	-0.61767	0.234104	-6.60988	-5.40743	5.09312	0.62252	1748	6.27935	-0.559506	-0.7049	0.428985	1.68003	0.53086	-0.662311	15.9852	64.2793
E29_2018	2018	M	5	-59.8214	1	7.08365	24592	1101305	-13.4343	-6.18514	3.25026	-1.4895	-4.04031	1.43176	1473	6.28807	-0.265412	1.41847	-1.04732	1.42669	-0.454913	3.54467	27.5884	92.9806
E3_2014	2014	F	4	-59.8769	1	6.68525	24612	1290482	-8.42674	1.34734	-0.298711	-1.54873	-3.65305	0.146235	1518	6.30198	-0.481133	2.0484	-0.863311	0.842604	0.586235	1.97014	27.2613	96.6586
E3_2019	2019	F	14	-60.0851	1	6.88039	26656	1900470	-0.427391	3.14633	-14.563	1.55333	-0.478955	0.743241	1552	6.26417	0.816545	-0.0771598	-2.12208	2.31958	0.0169262	-1.12067	24.1041	81.2136
E31_2019	2019	M	9	-59.8908	1	6.69648	29728	3226686	7.10553	1.65135	0.0233337	3.34914	-0.837757	-2.82968	1622	6.27512	0.706754	0.096146	-0.0788954	-0.472255	0.918266	-1.03826	16.075	63.7191
E32_2018	2018	F	7	-59.7583	1	6.90733	29438	2940692	-1.25718	2.96134	8.07508	-0.869718	0.194141	-0.912205	1645	6.27668	0.00953782	0.625706	0.30782	-0.0545017	0.793335	0.956276	17.858	65.8154
E32_2019	2019	F	1	-59.8925	1	7.11871	31842	4271462	-1.90162	2.65705	5.679	1.22158	3.83117	0.338109	1785	6.31752	-0.698469	-1.12736	1.90734	0.0093919	0.0739698	0.662371	13.5474	57.3159
E33_2019	2019	M	7	-59.8925	1	6.9753	30639	3353486	6.76114	1.92913	0.165556	-6.56104	1.51096	-0.358929	1650	6.29523	0.635626	-0.574192	1.35861	0.956011	-1.66012	0.147197	16.1586	68.0709
E34_2014	2014	F	9	-59.8845	1	7.03857	30501	3203520	-1.32855	0.173544	-3.47187	-4.73153	1.07896	0.674851	1726	6.29452	-0.620176	-0.641149	0.151184	0.107366	-1.09036	0.812881	16.4367	68.8997
E34_2018	2018	M	3	-59.9579	1	7.0115	27121	1806766	-9.23337	2.49365	5.32283	1.09907	2.45684	0.76229	1599	6.31764	-1.09222	0.904056	0.788418	1.55059	-0.255328	0.700433	21.6614	74.9921
E35_2014	2014	F	9	-59.8845	1	6.91309	31062	3819851	-1.91489	-0.0498519	-3.90791	-2.89952	1.60317	-3.6279	1727	6.29181	-0.63482	-0.520285	-0.0619008	0.700649	-0.581604	0.237673	15.0774	61.9422
E35_2018	2018	M	2	-59.9579	1	7.12051	31154	3554743	-4.97948	0.165248	-1.0264	0.373637	-0.92278	1.82137	1741	6.30893	-0.994475	-0.729946	-0.0135195	0.75414	0.475786	-0.229678	14.4123	59.9473
E38_2014	2014	M	2	-59.8845	1	6.66954	32435	5742452	1.29048	6.71266	-0.0982999	-4.06082	2.68899	-2.91338	1777	6.2817	-0.324296	-0.678309	1.02908	0.260279	1.00246	-0.492732	14.1643	53.5408
E38_2019	2019	M	11	-59.8085	1	6.91813	31345	4060146	8.93337	4.19245	3.84307	-0.835798	-0.0794204	1.39145	1652	6.27901	1.10041	-0.310625	1.01489	-0.449523	1.34936	0.412676	15.4905	62.5897
E39_2018	2018	M	2	-60.0417	1	7.03211	28170	1979251	-1.44786	-7.91469	-5.44978	-0.0813111	4.49243	-3.47654	1572	6.29067	-0.0763386	0.520988	-0.911133	1.19876	-2.47094	-2.08374	20.0202	79.1134
E40_2014	2014	M	2	-60.0375	0	7.01054	33613	7193701	-1.5841	2.85977	-2.99055	-2.38835	2.32425	-1.71275	1857	6.28369	-0.759294	-1.03563	0.445499	0.295895	0.531869	-0.381518	13.2964	49.8842
E40_2019	2019	F	1	-59.8085	1	6.93541	32723	5285033	0.121903	-4.78726	2.16013	0.780455	6.48963	-2.61811	1773	6.30365	-0.723747	-0.436916	0.663468	-0.367533	-0.810783	0.31075	15.6247	58.0109
E41_2014	2014	F	1	-60.0525	1	6.98598	32378	6472476	-0.173028	1.35948	-12.4296	1.67778	1.11249	0.600449	1768	6.25854	-0.118802	-0.507935	-0.621192	0.519759	-1.5934	-2.48427	19.3835	67.052
E42_2019	2019	M	12	-59.8157	0	7.04763	24888	1352630	-6.61634	3.38497	5.85631	2.61039	7.81958	2.35437	1439	6.27978	-0.493419	2.58757	2.20438	0.784355	-2.64489	-0.828948	24.5682	96.0171
E43_2019	2019	M	11	-59.8158	0	6.42656	30145	3970813	-5.50201	1.10421	-3.4909	-9.39604	5.88582	2.17059	1660	6.24225	-0.529958	-0.162483	0.46328	0.995093	-0.577485	0.179822	22.3824	65.9189
E44_2018	2018	F	7	-59.8984	1	6.78768	30210	3098967	8.33279	-0.726328	-1.48085	-1.21386	1.43085	-3.15181	1596	6.26432	0.487074	0.981455	-1.71248	-2.06582	1.03842	-1.7939	19.2091	68.6553
E44_2019	2019	M	6	-59.8149	1	6.98231	28859	2504709	5.79053	4.88529	2.15777	2.99576	1.95346	-2.06736	1577	6.26652	0.951402	0.560584	1.30073	-0.552863	-0.155322	0.302382	17.0354	68.5394
E45_2014	2014	F	9	-59.8468	0	7.26785	30246	2808067	-4.52497	-1.64115	1.32916	-1.84303	0.959084	-1.40654	1688	6.28626	-0.171812	-0.265533	-0.601696	-0.871582	0.216371	0.9918	16.2665	67.1078
E45_2018	2018	M	11	-59.8984	1	7.10072	33202	5729694	8.85133	-2.28274	4.14884	-0.490266	-0.987447	-1.50237	1760	6.27217	0.302758	-0.82864	-0.0343013	-1.353	0.565347	-0.108084	17.0424	54.7749
E45_2019	2019	M	10	-59.8194	1	7.3978	33162	6276057	10.1079	2.15194	6.94375	1.11188	0.810843	-0.714436	1746	6.28281	0.832616	-0.333019	1.9371	-0.81149	-0.961371	-0.503748	14.7414	57.7823
E46_2018	2018	M	9	-59.7983	1	6.53161	25618	1513353	-1.31594	8.28321	3.08585	-0.297696	-5.99208	-4.45268	1461	6.27183	0.25481	2.62609	-0.736664	-0.141733	1.89122	-1.10304	21.7824	85.7137
E46_2019	2019	M	9	-60.1209	0	6.83466	30180	3082021	5.95681	-2.08094	-7.97538	-3.7439	3.43779	-1.20849	1635	6.28071	1.11176	-0.76721	-1.35343	0.988519	-0.09007	-0.198391	18.6027	70.709
E47_2014	2014	M	4	-59.8026	1	6.97438	32570	4854723	1.30425	1.86027	0.134463	-0.878232	3.07876	4.26393	1796	6.3076	-0.0305591	-0.824476	1.20701	-0.280687	0.710287	-0.622906	12.3301	56.529
E47_2019	2019	M	2	-60.097	0	7.03658	29666	2883560	-2.0822	-0.0690053	0.395537	6.78359	3.97032	-1.54467	1680	6.30799	-0.646206	-0.491578	0.808372	1.85611	-1.13125	0.689743	18.0641	67.8251
E48_2014	2014	M	9	-60.1054	1	7.62668	34616	7232323	3.62007	-3.51222	3.09654	5.39572	3.51639	3.81689	1999	6.33766	-0.533603	-2.48215	0.873305	-1.43595	-1.04196	1.36717	16.9408	65.82
E48_2018	2018	M	9	-59.8653	1	6.50476	32666	6173198	3.9403	7.62688	4.58686	0.113469	0.778978	-0.920491	1747	6.26656	-0.163287	0.0425254	1.52866	-0.655983	1.02817	0.456256	15.4422	57.4353
E49_2014	2014	F	7	-60.1054	1	7.66422	33012	4791111	2.16615	-6.04319	1.1241	1.47472	1.73129	8.66047	1864	6.32287	-0.137761	-2.35534	0.779896	-0.519776	-1.08418	1.89876	18.3716	65.2253
E49_2018	2018	F	9	-59.8603	0	7.04361	32444	5196685	6.25384	-0.39707	-3.99071	-0.781658	1.09903	-4.35246	1731	6.2767	0.39388	-1.30798	-1.18596	-0.122663	0.721167	-0.957665	16.7517	59.0456
E49_2019	2019	M	9	-60.0826	1	7.26198	33064	5157837	1.78572	-0.21961	-0.377324	6.1978	4.0633	-3.0159	1834	6.32625	-0.545422	-1.68857	0.514795	0.373391	-0.311393	-1.2779	14.1261	55.3839
E5_2019	2019	M	1	-60.0851	1	6.47592	28468	3025652	-0.349676	5.8805	-13.9933	-0.195463	2.38339	0.238367	1654	6.25133	1.40215	-0.909164	-0.841875	1.88217	-1.66805	-2.18733	23.3108	73.7452
E50_2014	2014	F	2	-60.1054	1	7.55202	34886	8319542	5.65608	-5.7335	-1.07071	0.787517	3.56864	4.53437	1929	6.29959	-0.415872	-2.44132	0.280895	-1.67511	-1.41693	0.949166	14.6432	58.8984
E50_2019	2019	F	9	-60.0826	1	7.06919	31443	3927242	10.3511	-0.707606	-3.9808	3.25865	2.33678	-3.78121	1709	6.30339	0.665989	-1.08517	-0.546408	-0.613566	0.96371	-1.221	16.812	62.1673
E51_2014	2014	F	9	-60.1054	0	7.51942	27453	1791963	-5.57371	-3.2153	0.425894	4.54914	-0.775067	8.49613	1577	6.27559	-0.438554	0.163871	0.631653	0.963722	-3.22234	0.194502	26.4533	85.3851
E52_2014	2014	F	1	-60.1291	1	6.98321	33972	8846922	-1.4126	3.20991	-11.2331	2.835	2.29704	0.851407	1913	6.24022	-0.184901	-1.90866	-0.0915169	0.877489	-0.651534	0.23665	19.7677	59.068
E52_2018	2018	M	6	-59.8121	1	6.79441	31183	4365480	3.1598	3.34745	4.37434	1.56724	0.751723	-2.20335	1679	6.2801	0.391568	0.116092	0.651759	-0.472823	0.656673	-0.190537	16.6112	60.6669
E53_2014	2014	F	4	-60.1291	1	7.35747	29657	3323302	-0.940352	2.93225	-2.74243	4.48952	-1.79342	5.31429	1684	6.2715	0.648044	-1.06691	0.285664	1.08348	-0.48566	1.65494	20.2654	69.5577
E54_2014	2014	F	9	-60.1291	0	7.44891	29293	2800084	0.279321	2.97552	-4.30499	8.38347	-1.73109	6.975	1695	6.28518	0.809912	-1.44506	0.855165	0.8124	-0.347825	1.70434	21.8361	74.543
E56_2019	2019	M	2	-59.8708	1	7.10409	30401	3144004	2.59728	0.302199	-3.42417	-0.838607	1.62833	1.18167	1680	6.28479	0.374641	-0.830716	0.0531094	0.19424	0.603922	-0.0969915	14.9717	64.0509
E58_2014	2014	F	2	-59.9824	1	7.2845	32366	4249999	3.3145	-1.79405	4.79592	-0.692352	3.389	4.52226	1755	6.31961	-0.313833	-1.23354	1.73584	-0.313007	-0.487676	0.347204	14.695	59.9818
E59_2018	2018	M	8	-59.817	1	7.28103	30623	3177916	9.44423	-3.76755	-4.03165	1.30573	-1.14229	-1.59814	1620	6.27652	1.92657	-0.79151	-0.734639	0.278179	0.629409	0.982895	19.2268	74.0918
E6_2014	2014	M	7	-59.8769	1	7.04676	31335	4049984	5.08087	1.31486	-1.08232	-6.37591	-2.28379	1.24223	1698	6.25312	0.365026	-0.436171	0.324816	0.311153	0.802827	0.61282	16.4477	64.1206
E60_2019	2019	F	9	-60.0306	1	7.02808	32457	4616557	1.01019	-3.99545	0.278785	1.0056	3.36922	1.49304	1749	6.30255	-0.319362	-0.495969	-0.425205	-1.0257	0.600379	-1.03674	14.6421	63.1577
E61_2019	2019	M	9	-60.0261	1	7.19133	32357	4798017	6.63654	-2.2411	4.14127	-1.39194	-1.83142	-0.115361	1726	6.28751	0.341225	-0.697926	0.689503	-0.7446	0.0797903	0.946519	12.7852	56.8477
E62_2019	2019	M	14	-60.0934	1	6.59831	29717	3003865	9.55949	1.434	7.36017	-4.17699	-0.000155022	-2.13269	1601	6.25165	0.0479327	1.33828	1.12146	-1.19846	0.137619	0.323565	17.6706	75.4482
E64_2019	2019	F	5	-60.0934	0	7.39206	32935	5716659	8.40607	-7.95842	-0.750826	4.61294	4.31977	-1.20658	1757	6.30212	0.783323	-1.16725	-0.15377	-0.781814	-0.169391	-0.220805	18.6929	64.5922
E65_2019	2019	F	3	-60.0934	1	6.50714	31200	4631410	6.46377	0.886497	6.73885	-2.5836	3.77689	-1.16867	1633	6.2482	-0.00947624	1.39672	0.809988	-1.61287	1.10428	-0.290698	16.0027	66.3138
E66_2019	2019	F	9	-60.0934	0	6.77825	32274	5232547	8.3947	1.18859	2.29432	-7.99144	2.10018	-1.74303	1713	6.2567	0.402049	-0.56042	0.906087	-0.708145	0.782842	-0.126483	15.9483	58.8073
E67_2019	2019	F	1	-60.0934	1	7.0956	30931	3468802	1.63809	-9.37626	2.71981	-2.70804	4.76804	-0.952079	1659	6.27658	-0.539166	0.976966	0.193316	-1.49093	-0.642874	0.233199	18.6203	72.4604
E7_2018	2018	F	5	-59.8915	0	6.92999	30749	3542930	-0.739862	-2.56959	0.703963	2.94564	-1.55371	-2.95398	1671	6.26881	0.0596124	-0.375334	-0.788413	-0.988094	1.1633	0.426212	13.9766	59.8919
E7_2019	2019	F	6	-60.1021	1	7.13347	33516	5969210	-7.79402	-2.00013	-4.68115	-2.88012	5.02358	4.59598	1915	6.33194	-1.20624	-2.09968	0.470121	0.845496	-0.145614	-0.0527747	18.8942	59.6007
E73_2019	2019	F	14	-59.7871	1	6.6901	30200	3281883	6.06786	-0.882344	4.32444	-1.32794	5.70529	-1.2614	1596	6.26827	0.602367	1.16887	1.68556	-0.114398	-1.35187	-0.798912	15.413	72.627
E75_2019	2019	M	2	-59.7871	0	6.87331	30436	3587429	7.99419	5.93367	4.78141	0.321486	0.0592351	-3.37748	1621	6.26292	0.862029	0.858351	1.39898	0.280679	-1.04799	-0.683198	16.698	69.0508
E8_2018	2018	M	12	-60.0856	1	7.17774	28308	2093162	-9.38877	-8.63128	0.860432	1.50091	-1.61218	-0.448177	1637	6.31751	-1.06301	-0.0952726	-1.1428	1.80843	-0.576016	1.62359	20.526	80.3103
E83_2019	2019	F	8	-59.8925	1	6.50841	31531	4943108	7.00151	4.68478	0.225649	-6.9293	-0.483599	-2.45074	1728	6.23422	1.18432	-0.322466	0.605	-0.467841	1.25899	0.343148	15.1936	61.6714
E85_2019	2019	M	11	-59.8482	1	6.64655	25055	1459218	-9.51437	4.72512	6.83332	1.0488	-1.17256	-5.22725	1460	6.28718	-0.71389	2.42437	0.509134	-0.35187	-1.27464	-0.997908	24.9871	85.7285
E86_2019	2019	F	7	-59.8482	1	6.6635	27932	2716338	-0.195766	11.2611	5.16395	3.65442	0.669347	-6.29267	1540	6.26393	-0.17086	2.55345	1.59052	-0.824556	-0.423923	-2.60218	21.1122	76.4309
E87_2019	2019	M	9	-59.8465	0	6.98549	33138	6506482	-4.19359	1.38755	-0.789513	2.48826	6.11714	-2.09846	1863	6.30439	-0.964218	-1.11217	0.696119	0.0115659	0.276093	-0.926575	16.0653	55.3309
E89_2019	2019	M	1	-59.8465	1	6.60215	29122	3052252	0.658349	0.124213	-11.1158	-1.03452	4.5334	-4.5798	1610	6.23613	0.645695	0.146879	-1.37861	1.09211	-0.295734	-0.646177	21.4863	71.9928
E9_2019	2019	F	13	-60.097	0	7.05629	31755	4077168	1.50971	0.546517	-5.17487	-1.42299	2.70427	4.82773	1782	6.30727	0.426837	-1.86194	0.346807	0.796751	-0.0329203	0.0397179	17.3162	64.8962
E90_2019	2019	M	10	-59.837	1	6.91415	30576	3850617	5.65228	4.23189	2.07999	-5.4543	-1.78929	-1.02405	1696	6.27208	0.703624	-0.442718	0.983931	-0.409153	0.484788	0.306815	16.4054	60.006
E93_2019	2019	F	7	-60.0839	0	6.9264	31409	4539125	9.1953	3.2372	3.17953	-5.94536	1.27453	-2.13291	1653	6.23571	1.11075	0.274247	0.898308	-1.26169	-1.33939	-0.195746	15.4104	66.5589
E94_2019	2019	F	2	-60.0839	1	6.94206	32514	5446453	3.01922	-1.87226	-3.79676	-0.966159	2.95729	-0.668066	1740	6.28222	0.0773573	-0.765796	-0.281719	-0.0421466	0.185698	-1.71075	14.8802	60.0085
E96_2019	2019	M	1	-60.0592	1	7.68039	32224	5123717	9.28847	-12.4757	3.12788	1.11333	0.683057	1.58086	1738	6.24036	1.25653	-1.25304	-0.913751	-2.31208	-0.413138	2.42794	22.0006	68.0171
E99_2019	2019	F	1	-60.0839	1	6.96591	30745	3527809	4.8581	3.56137	-1.82048	0.982831	3.86084	-1.0764	1686	6.31019	0.59838	-0.523781	0.869036	0.861173	0.53906	0.00628981	14.2716	61.548
F1_2018	2018	M	9	-59.8853	1	6.90782	28995	2584918	-3.79984	5.07033	-3.04427	-4.39158	-1.92305	3.55838	1605	6.26845	0.299567	1.05554	-0.764197	0.350359	-0.553733	-1.54444	15.8496	74.9949
F10_2018	2018	M	2	-59.8455	1	7.38626	29093	2330443	-2.2648	-1.16327	-2.36999	5.01269	-3.69265	3.54857	1656	6.28396	0.339637	-0.832748	-0.29407	0.885443	0.821916	1.22769	18.6794	72.5648
F100_2018	2018	M	13	-59.8174	1	7.13844	30192	3055028	-1.27819	-0.598028	-7.85101	-4.73762	-3.00443	2.86363	1679	6.27289	1.08645	-0.843476	-1.17815	1.06501	0.437083	0.634433	18.2587	74.4618
F105_2018	2018	F	7	-59.8174	1	7.19257	31270	3820391	-2.8199	-0.414735	5.59223	-0.499816	2.54003	2.11845	1691	6.29598	-1.23203	0.704714	0.9358	-0.847715	-0.125191	-0.592456	16.1722	66.184
F107_2018	2018	M	3	-59.9923	1	7.61342	28232	1864418	5.38031	-7.33106	2.27799	-1.52826	-5.11052	4.27496	1568	6.28875	1.49762	-0.31312	0.0872743	1.23657	-0.202437	3.4303	21.6647	87.9844
F111_2018	2018	M	3	-59.8952	1	7.48201	34442	7487474	7.65777	-4.77855	-2.66052	-2.38556	0.451904	1.30264	1835	6.26835	0.139056	-1.59328	0.258115	-1.16029	0.387131	-0.48111	16.0232	52.4247
F112_2018	2018	M	1	-59.8952	1	7.16914	32260	4843192	-0.116744	5.27218	2.69437	1.55099	-1.18877	-0.225296	1764	6.30619	-0.336159	-0.431061	1.04102	0.128616	1.16211	0.246095	13.9896	57.2996
F114_2018	2018	M	1	-59.8744	1	6.99668	30972	3821867	-3.36756	4.19085	-3.33416	-7.03123	-0.0371379	0.819901	1676	6.26981	-0.515983	-0.446671	0.121799	0.207015	0.187083	-0.853944	15.5514	61.4848
F115_2018	2018	F	3	-59.8744	1	7.39089	31020	3487587	4.77806	-1.55599	0.062069	-4.71128	2.25202	2.25876	1684	6.28622	0.173687	-0.171718	0.884493	-0.391876	0.254907	1.45227	16.5419	67.8848
F116_2018	2018	M	11	-59.8744	1	7.00767	31867	4168630	0.0473045	0.830979	1.19457	-1.31927	-4.70796	2.5384	1731	6.28893	0.250295	-0.468681	-0.295065	-0.106667	0.934772	0.539034	13.2099	61.1141
F12_2018	2018	M	5	-59.8457	1	6.75663	30444	3517092	4.76511	4.62513	4.83808	-2.78052	-4.0231	-1.54113	1623	6.26934	0.385696	0.561207	0.687767	-0.636617	1.05688	0.948138	17.814	66.8678
F122_2018	2018	M	8	-59.9773	1	7.40818	27409	1701500	-1.42239	0.950084	6.37355	-1.75703	-6.43168	4.91199	1537	6.28126	0.167819	1.52422	-0.266628	0.00812755	1.12007	1.5676	21.1286	80.9733
F125_2018	2018	F	1	-59.7617	1	7.43313	30303	3129947	-3.75535	-2.09354	1.81982	2.82176	-2.32702	3.84778	1675	6.24097	-0.327057	0.00666006	-0.21296	-1.24584	0.3542	0.778398	17.8375	69.407
F129_2018	2018	M	2	-60.0415	1	7.01152	32532	5736152	1.99226	4.84259	5.01168	-0.253156	0.134112	-1.97852	1768	6.28512	-0.164712	-0.746859	0.65911	-1.54541	0.611713	0.277459	15.0552	57.5018
F13_2018	2018	F	2	-59.8365	0	6.86475	26732	1998360	-13.9955	3.6701	3.06951	3.14479	2.50078	0.595496	1587	6.33525	-1.70523	1.27099	0.878031	1.07109	-0.154132	-0.861146	24.0574	81.1055
F132_2018	2018	F	3	-60.0553	1	7.43782	31326	3809126	1.82314	-2.6629	1.58538	-1.83561	1.07483	2.11102	1736	6.29561	-0.12915	-0.920477	1.32919	0.159637	-0.450104	0.971612	15.5656	62.059
F133_2018	2018	F	8	-60.0415	1	7.3357	31875	4296494	1.66404	1.05277	0.2701	2.36954	-3.00769	-0.938704	1719	6.29232	0.606429	-1.02205	-0.504312	-0.572881	1.09539	-0.147667	13.332	59.6122
F134_2018	2018	F	12	-60.0553	1	7.03629	33250	6149181	-1.95612	3.9554	-1.02287	1.96724	1.24286	-1.04387	1898	6.31789	-0.758198	-1.78392	0.399876	-1.23248	-0.359293	-0.74383	13.1326	58.743
F136_2018	2018	F	3	-60.0415	1	7.32561	31779	4076869	-1.31872	-2.74616	1.6761	-2.766	-0.273532	-1.7876	1713	6.28429	-1.0778	0.607658	-0.785036	-2.00799	0.13073	-1.00934	13.761	63.2196
F137_2018	2018	M	8	-60.0415	1	7.22361	30062	3020448	2.7873	3.72995	4.45733	0.0340353	-4.6908	0.172811	1581	6.25634	0.221135	1.36529	0.787989	-1.30315	-0.719832	-0.685044	16.6845	72.4898
F14_2018	2018	M	7	-59.8381	1	6.96754	30105	3318946	6.81668	2.14594	5.66834	-0.902283	-1.08077	-1.99634	1611	6.26323	-0.352478	1.27724	0.683264	-0.559932	0.880688	0.276375	17.9614	68.9093
F140_2018	2018	M	2	-60.0403	0	7.34784	30771	3148724	-0.091081	-0.684265	-4.60588	0.620916	-0.178983	1.50569	1681	6.2935	-0.0382795	-0.13239	-0.567709	-0.328806	1.44809	-0.704347	14.8953	65.5255
F144_2018	2018	F	1	-59.8243	1	7.39344	30949	4245915	4.09895	-3.73181	2.5307	0.523349	3.13092	1.37516	1700	6.26605	0.024976	0.12935	0.975741	-0.785376	0.388124	0.530718	17.3629	62.5762
F149_2018	2018	F	10	-59.9007	0	6.97388	32674	5274597	-3.93664	4.14087	4.26734	0.130068	1.20768	-0.101951	1789	6.3003	-1.24835	-0.144902	1.25052	-0.221821	0.502281	-0.512164	12.0603	57.1521
F150_2018	2018	M	1	-59.9007	1	7.34146	31056	3555929	0.184317	2.64802	2.48353	1.38918	-1.02561	4.39135	1672	6.29631	-0.133083	-0.429475	0.655505	0.343931	0.332843	0.612349	14.8876	62.7914
F152_2018	2018	M	9	-59.9017	1	7.08306	30540	3229215	3.68194	-1.42326	0.951044	-2.88807	-0.131288	-1.32138	1642	6.28892	-0.0243858	0.457185	0.31302	-0.112378	-1.1598	-1.87738	15.9383	68.8333
F154_2018	2018	F	6	-59.8634	1	6.97592	30873	3702200	-2.51446	2.39786	2.88215	-2.83029	3.01203	0.446052	1694	6.28948	-0.536396	0.345593	0.825951	-0.0609555	0.417814	0.296416	13.8069	63.4777
F156_2018	2018	M	1	-59.8674	1	7.36249	30384	3187682	3.33456	-0.198316	0.0799242	1.24115	-2.23599	2.72026	1649	6.27132	0.618495	0.0786493	0.371594	-0.968874	0.165226	-0.130115	15.0957	67.476
F157_2018	2018	F	1	-59.8674	1	7.19289	32068	4850985	-4.93908	-2.0573	-4.54068	-0.115205	5.23971	0.323235	1809	6.31361	-1.00205	-0.960855	0.224323	1.21376	0.303137	-0.560811	15.3597	56.8037
F158_2018	2018	F	13	-60.0674	0	7.0562	27405	1942420	-11.9744	-2.59061	2.14362	-5.06881	2.16623	-1.46007	1585	6.30578	-1.68832	1.08228	-0.357712	0.116905	-0.104897	0.254867	20.2813	78.956
F16_2018	2018	M	13	-59.8116	1	7.23163	28271	2372534	-7.82908	9.25701	4.1774	4.91957	-5.44831	3.43375	1617	6.27816	0.310691	0.847558	0.500503	-0.132029	1.38953	1.06571	21.4397	71.9511
F161_2018	2018	M	9	-60.0689	1	7.42902	29527	2795103	-8.86863	-11.1195	2.96771	1.98338	0.59975	-0.0412013	1656	6.29473	-1.85487	0.517406	-0.826707	-0.991413	-0.977528	0.773555	21.3955	69.8677
F17_2018	2018	M	1	-59.7983	0	7.4979	27470	1818021	-3.43941	-4.21226	4.15462	-1.00664	-3.64829	3.7243	1543	6.29027	0.750036	1.36643	-0.730535	-0.595517	-1.63165	1.13731	22.3161	86.4981
F18_2018	2018	M	7	-59.9959	1	7.06127	29653	2703450	-6.95411	0.533958	0.658	-2.16153	-2.15931	-0.955492	1668	6.29208	-0.53983	-0.188986	-1.02674	-0.886278	1.00079	-0.882857	15.7311	64.596
F20_2018	2018	M	2	-60.0931	1	6.95755	28478	2716570	-7.40904	4.65641	-13.663	-0.107279	1.63749	2.6513	1697	6.28215	-0.611304	-0.738381	-0.413503	3.72529	0.563173	-0.598255	24.2089	72.5051
F27_2018	2018	F	1	-59.9001	1	7.32467	29792	2944881	-2.73443	-5.41836	-3.76569	2.03252	-0.667289	0.635557	1684	6.29074	-0.643528	-0.496618	-0.259629	0.139964	-0.61623	0.755842	17.8495	68.433
F28_2018	2018	M	1	-59.8984	1	7.33864	31098	3416535	-11.7785	-4.91402	2.09869	2.34681	-0.62473	2.38348	1767	6.29911	-1.42501	-0.720542	-0.655804	0.0669428	0.51292	-0.00329142	17.4371	60.613
F29_2018	2018	F	4	-59.9007	1	7.24472	28831	2516822	-7.91637	-7.52108	-0.776224	-4.59293	-2.68756	-0.804985	1616	6.26581	-0.585963	0.688815	-0.846944	0.122966	-1.91442	-0.522524	21.7114	68.6154
F30_2018	2018	M	11	-59.8721	1	6.9851	29633	2835384	-3.8092	-0.824052	-1.1707	3.52285	-4.28723	-0.0341473	1680	6.30526	-0.335331	-0.222663	-0.282333	0.258973	0.84221	0.199557	16.6966	65.8714
F31_2018	2018	F	6	-59.8721	0	7.2459	29937	2896346	-6.26361	-0.416885	-3.45682	-3.04874	-4.37466	4.39771	1701	6.27618	-0.372808	-0.475859	-1.32136	0.407685	0.736682	1.37515	18.213	64.2711
F32_2018	2018	F	2	-59.8721	0	7.18131	25956	1783078	-16.316	8.1904	4.64539	6.11184	0.278371	4.48122	1597	6.31221	-1.3732	1.33594	0.906961	1.02661	0.0686864	0.8787	27.9593	78.4003
F34_2018	2018	M	3	-59.8787	1	7.36943	30007	3175366	-8.84313	-4.46966	-0.297863	3.31852	0.328797	4.58009	1723	6.30408	-0.607488	-0.895598	0.470757	0.825216	-1.68151	-0.187923	19.2884	64.823
F35_2018	2018	M	11	-59.8787	1	6.69873	30744	3764482	-3.64747	3.28759	3.15759	-1.2402	-5.65807	0.182159	1708	6.27185	-0.456672	-0.317644	0.178411	-0.689434	1.04942	0.555867	15.7816	59.6515
F38_2018	2018	M	13	-59.8504	1	7.40716	31203	3391089	1.65274	-2.0057	-1.54278	6.48689	-0.973956	3.45086	1748	6.29518	-0.588995	0.0319263	-1.26023	-2.38745	-0.751571	0.309087	22.1997	80.8355
F39_2018	2018	F	10	-59.851	1	7.05969	27338	1897202	0.10071	3.0766	-3.69254	-5.14462	-4.16697	1.50461	1538	6.27395	1.33879	0.488504	-1.1835	0.485038	-0.192666	2.50212	22.0088	86.746
F40_2018	2018	M	10	-59.8517	1	7.02534	25416	1317713	-3.74082	1.81054	2.11849	-2.56532	-3.79812	2.39647	1512	6.30335	0.452282	0.426189	0.333681	1.84726	-0.106287	3.18182	22.2632	87.8544
F42_2018	2018	F	3	-59.8274	1	6.96279	29304	2750941	-8.15995	2.9788	0.906986	1.35306	1.78019	-0.0285109	1632	6.30266	-1.08261	0.618502	1.37668	0.520888	-0.202118	0.334312	17.4889	72.0038
F43_2018	2018	F	8	-59.8274	1	6.99782	27404	2258362	-2.70332	3.98977	0.479593	0.294622	1.19401	0.0549823	1565	6.28823	-0.273476	0.90953	0.785711	-0.12086	0.412881	-0.0383712	18.4263	76.0066
F44_2018	2018	M	1	-59.8274	1	7.45784	32383	4845826	2.38664	-5.58523	0.972838	-0.753521	1.92033	1.88651	1765	6.29271	-0.836495	-0.303208	0.299159	-1.0706	0.413372	-0.241442	15.5542	59.5178
F45_2018	2018	M	11	-59.8274	1	7.14903	31493	4116790	1.25038	2.35452	4.35268	0.282747	-0.245758	3.1572	1742	6.28759	-0.301727	-0.817881	1.00667	-0.351333	1.12496	0.135396	13.8489	58.5039
F46_2018	2018	F	4	-60.0689	1	6.79328	28954	2553859	-7.01405	1.10258	-5.84153	1.29573	1.61149	-2.93914	1688	6.31721	-1.10787	-0.745718	-1.01937	1.8057	-0.0765945	0.184327	17.4	67.307
F48_2018	2018	M	12	-60.0786	0	7.45747	28808	2286291	-0.772447	-3.01636	1.19117	3.51606	4.2715	6.38581	1643	6.30078	-0.843832	-0.0361588	1.33467	1.42947	-0.910656	0.987066	19.7713	74.4568
F49_2018	2018	F	9	-60.0317	1	7.41811	29822	2609493	-4.80137	-1.78457	2.9226	1.6694	-1.08696	2.80437	1668	6.31568	-0.971636	0.37426	0.524356	0.0904253	-0.296264	1.72045	15.3081	66.3958
F5_2018	2018	M	2	-59.8721	1	6.439	28556	2641512	-6.37728	3.00022	-5.96404	-3.90212	-0.488848	-2.44655	1597	6.25583	-0.158602	0.24953	0.0165636	1.58228	-1.37765	-0.449746	17.1926	67.8048
F51_2018	2018	M	6	-60.0274	1	7.29485	27325	1764389	-15.838	-8.27407	2.03304	-1.50506	-2.84496	4.54078	1616	6.30291	-1.20941	0.239271	-0.564247	0.814815	-0.0768273	0.99242	24.7527	74.9923
F52_2018	2018	M	6	-60.0274	1	7.4751	27423	1736302	-1.24513	-5.28791	6.06795	-3.34866	-6.44077	0.0963005	1472	6.26057	-0.145091	2.19895	-1.43428	-1.3564	0.471792	0.95037	22.8882	89.8842
F54_2018	2018	M	1	-59.8915	1	7.23414	30158	3005599	-5.11415	-2.75051	-4.11737	1.261	-1.13871	0.361483	1711	6.28864	-0.366233	-0.612088	-0.418922	1.17474	-0.247725	0.607973	15.7406	63.1019
F55_2018	2018	F	5	-59.8915	1	6.91196	30237	3346945	-6.79572	3.53382	2.70148	-0.269237	-2.29892	1.21167	1722	6.29388	-0.625782	-0.0684574	0.461512	-0.568565	0.976851	0.391399	15.3176	62.977
F56_2018	2018	F	2	-59.8915	1	7.13961	30389	3187720	0.825604	-1.65902	-6.95278	-2.90071	0.806865	-0.86632	1641	6.25743	0.196201	-0.224165	-1.07343	0.749842	0.272757	-1.72922	18.2746	68.2537
F59_2018	2018	M	10	-59.9001	1	6.57797	29381	2915449	4.09108	6.52726	6.24225	-1.00799	-4.77336	-5.09556	1566	6.26037	0.0255724	2.37449	0.671734	-1.16964	-0.089623	-2.23367	19.8064	79.7359
F6_2018	2018	M	10	-59.8721	1	7.24113	28162	1999354	-2.85364	-0.531681	2.0063	-5.71171	-6.6659	1.79162	1544	6.25397	0.276586	1.45652	-1.06275	-0.917384	1.33298	0.956619	20.2504	77.2886
F61_2018	2018	M	11	-59.7853	1	7.15054	29079	2483909	3.46524	2.1205	4.62359	-1.31799	-4.32676	-0.111003	1555	6.27514	0.332538	1.8104	-0.521865	-1.40908	1.22698	-0.682616	18.034	78.1275
F62_2018	2018	M	12	-59.7842	1	7.14048	30540	3262484	-2.32079	-2.18863	-1.54581	1.75523	-3.29702	2.15797	1695	6.28371	0.248461	-0.867884	-0.367682	1.25709	0.771798	0.712222	14.3576	65.5972
F63_2018	2018	M	8	-59.7853	1	7.44397	28347	2154605	8.00417	-2.46305	2.33524	-0.546709	-4.11485	0.485071	1557	6.26546	1.67376	0.189406	-1.19006	-0.259388	1.71925	0.632191	19.6167	80.3273
F65_2018	2018	F	10	-59.8638	1	7.0668	26231	1548713	-12.8064	-0.507788	-1.37726	1.72879	2.54081	1.48729	1566	6.30469	-1.00942	1.14202	-0.206279	1.39878	0.49826	-1.12184	20.9794	80.6688
F67_2018	2018	F	3	-59.8381	1	6.90965	27349	2301293	-17.5295	3.14872	0.703974	0.612215	2.19051	0.65275	1620	6.32272	-2.28645	0.754063	0.405322	1.8538	0.411167	0.522471	23.5464	75.6656
F68_2018	2018	M	11	-59.8365	1	7.02458	28551	2325861	-0.748865	4.04262	3.69746	-0.110322	-1.38598	-1.98599	1567	6.28602	-0.363703	1.77272	-0.248012	-1.56877	-0.684856	-2.59992	17.7783	78.6949
F70_2018	2018	M	10	-60.1068	1	7.38285	29154	2454616	-5.63735	-4.79543	-4.37542	4.62667	-7.56653	0.970802	1641	6.28224	-0.217978	-0.73711	-2.1872	1.42734	-0.0602306	1.08842	21.5798	74.5332
F74_2018	2018	M	1	-59.851	0	7.05052	31026	3663692	1.5091	0.0448966	-6.15204	-2.08115	2.98953	0.746882	1732	6.28413	0.112452	-1.46608	-0.148725	0.594903	0.488648	0.415992	16.5413	62.4255
F75_2018	2018	M	1	-59.8578	1	7.51072	31474	4006935	2.81331	-2.7475	-8.83178	2.66856	-0.260285	2.86987	1690	6.27394	0.843049	-0.860252	-1.72398	-0.0116382	0.890231	-0.279791	18.7188	67.8289
F76_2018	2018	F	2	-59.8542	1	7.20961	32816	5172469	0.636746	-0.635008	-3.65372	-0.848199	0.636033	1.567	1796	6.29134	-0.0972012	-1.3479	0.32361	0.032536	0.602997	0.0335512	13.6247	57.7511
F78_2018	2018	M	1	-60.0786	1	7.44812	32874	5357876	3.56748	-0.0958986	0.658367	-3.63871	-0.446076	3.33435	1792	6.29446	0.356663	-1.1471	0.916022	-0.316156	0.407479	1.01181	15.5066	60.5333
F8_2018	2018	M	11	-60.044	1	7.08557	27660	2197466	-16.0949	-5.27225	-9.82309	-6.30294	-4.43546	3.76725	1610	6.25879	-0.290086	-0.807376	-1.91991	3.35987	-0.803695	0.75883	27.4502	82.4732
F80_2018	2018	M	9	-60.0584	1	6.95091	30228	3184946	0.564672	-0.585309	3.38748	-1.54494	-4.2712	-1.50088	1655	6.27905	-0.584333	0.472612	-0.651655	-0.771495	0.467775	0.651176	14.2304	66.6447
F81_2018	2018	M	2	-60.0584	1	7.04919	30834	3681433	-9.33647	2.54694	-4.92374	-0.246057	0.928944	1.29678	1741	6.30981	-0.423269	-0.755084	0.577349	1.75606	-0.838156	-1.44373	16.648	59.5796
F82_2018	2018	F	13	-60.0584	1	7.44853	32774	4904003	0.355679	-6.94046	-0.0760663	1.77603	-1.05013	1.21987	1772	6.2927	-0.0243885	-1.16446	-1.03238	-0.778651	0.0696944	-0.141991	14.0663	57.9008
F83_2018	2018	M	1	-60.0584	1	6.77132	31881	5443729	-6.67324	7.43751	-5.39118	0.392527	1.25756	-2.81942	1786	6.28443	-0.749751	-0.756395	0.923531	0.737039	-1.1061	-1.4926	16.2539	54.9601
F89_2018	2018	M	4	-60.0362	1	7.27198	32295	4329553	0.426589	-7.18229	-1.91602	-2.64464	-0.428903	1.90012	1731	6.26671	-0.11024	-0.206899	-0.830457	-1.13705	0.535629	0.576412	15.5039	61.8593
F91_2018	2018	M	13	-59.9007	1	6.85916	23729	1247541	-21.0319	7.76881	4.21747	-1.00334	-4.47029	4.41865	1479	6.28548	-1.38316	1.91139	0.00574899	1.61171	0.354071	0.649118	31.1106	91.0975
F93_2018	2018	M	1	-60.0931	1	7.17001	31336	4186012	-7.66117	2.01403	1.46082	3.25866	-1.22707	1.49184	1811	6.31394	-1.02745	-1.26163	0.82965	1.09242	0.536806	1.55751	15.8289	59.8678
F97_2018	2018	M	7	-59.8076	0	6.86761	28749	2441809	-2.23663	1.19237	0.795596	-1.29597	-4.18035	-0.972185	1592	6.28114	-0.142867	0.794747	0.329078	0.216487	1.21526	-0.465692	17.2088	70.7061
F98_2018	2018	F	11	-59.8174	0	6.88894	31029	3651755	-1.19885	1.95814	-0.639216	-0.408247	0.420677	-0.570596	1694	6.29938	-0.231277	0.011619	-0.234611	-0.855107	0.847901	-1.36497	13.9148	61.6932
H101_2017	2017	M	7	-59.8515	1	7.42069	29913	2654947	4.78036	-3.20842	-3.35388	-1.73383	-3.44319	3.04792	1612	6.24652	0.339817	0.0538194	-1.31797	-0.0536028	-0.0577721	-0.589411	18.3922	74.1778
H104_2017	2017	F	1	-60.1132	1	7.38051	28406	2122045	-1.91628	0.522175	1.40312	7.07599	0.276365	0.379074	1603	6.31129	0.39463	0.139185	0.163833	1.12677	0.597035	-0.218025	18.9418	72.6539
H105_2017	2017	M	7	-60.0875	1	7.24966	29420	2452132	2.28375	-4.69971	-8.16966	1.84784	-1.98549	-0.387786	1648	6.27562	0.6972	-0.649207	-2.29853	-0.640454	-0.0217996	-0.493249	18.2368	74.1076
H106_2017	2017	F	7	-60.0875	1	7.38702	30880	3271451	1.78326	-1.41697	-6.54327	2.30422	-1.98592	1.70897	1685	6.28272	0.0996748	0.12589	-1.12162	-0.372657	-0.899722	-2.22866	17.699	72.0966
H107_2017	2017	F	1	-60.0713	1	6.72042	27172	2107586	-5.69632	7.39791	-0.129256	-1.60075	1.69416	2.63794	1564	6.29375	-0.156038	1.08123	1.83854	0.238738	0.362852	0.544804	19.3255	79.9454
H11_2017	2017	F	7	-59.7561	1	6.68675	27478	2019496	-15.7261	-1.1176	6.96387	-3.43295	0.987668	3.40992	1591	6.28498	-1.66807	1.06638	0.361186	0.380275	-0.138233	1.16757	24.1058	75.7968
H111_2017	2017	M	8	-59.8586	1	6.92244	31813	4701799	0.610901	2.9222	-8.12672	-2.90941	-0.910354	-0.484274	1738	6.26244	0.203276	-1.15832	-0.670494	0.00341323	1.21429	-1.30443	16.2137	57.6787
H112_2017	2017	M	1	-59.8872	1	6.62567	31672	5196893	-4.10281	4.63453	-6.02203	-3.37613	1.34844	-3.76312	1766	6.25816	-0.289519	-0.553122	-0.192592	0.0483257	1.14037	-2.00951	15.9134	60.4422
H116_2017	2017	F	2	-59.8186	1	6.40007	27838	2655159	-15.3029	4.32306	3.02528	-1.70776	2.84764	-2.13444	1606	6.27737	-2.1273	1.65214	0.445566	0.489637	-0.0986791	0.232339	22.2689	74.705
H118_2017	2017	F	6	-59.8186	1	6.55652	31040	4720198	-7.08207	6.04543	-6.92194	-1.72366	-3.41506	-1.96938	1758	6.2514	-0.513384	-0.428489	-0.74686	1.01838	0.989005	-1.26838	16.0715	61.3476
H119_2017	2017	F	2	-59.8258	1	7.09127	30989	3838502	0.680509	-7.00546	-5.32482	4.71132	-2.76772	-2.67232	1699	6.26636	0.150444	-0.314702	-2.14319	-1.2391	0.50144	-1.37059	18.7154	68.3851
H12_2017	2017	F	2	-60.0396	0	7.18386	30086	3398540	-7.44251	0.604322	-9.22979	1.87796	0.747044	1.13391	1711	6.28814	-1.12254	-0.425311	-1.32653	0.171649	0.490362	-1.50405	17.7895	66.7936
H123_2017	2017	F	4	-60.1138	1	7.41772	29857	2668735	-1.97237	-5.41425	-0.859151	3.23171	-7.26253	2.71458	1632	6.23837	0.307528	-0.0224396	-2.35038	-1.20656	0.183325	0.405421	18.8046	71.7274
H124_2017	2017	F	12	-60.1138	1	7.27576	29147	2406031	-7.87412	1.03884	2.21956	1.99423	-1.13588	0.611657	1657	6.30303	-0.813249	0.41838	-0.28164	-0.025011	0.313834	0.402039	16.8633	71.4487
H125_2017	2017	F	6	-60.1138	1	6.52409	27151	2178735	-7.76358	2.28633	-8.90026	-3.32475	-0.37445	-3.32566	1590	6.25727	-0.733279	0.489347	-1.23841	1.17813	0.363152	-0.801808	20.6505	71.5845
H130_2017	2017	F	8	-60.0719	1	7.06075	28256	2139862	-3.24797	0.449278	-6.42077	2.15736	-0.111564	-1.11441	1635	6.307	-0.019552	-0.291153	-0.40946	0.819916	0.87706	-0.253646	19.3353	72.7636
H131_2017	2017	M	12	-60.0719	1	7.38763	30939	3360931	5.2466	0.015594	-0.643464	4.8756	-3.53531	-1.44271	1705	6.29205	0.475011	-0.67388	-0.47706	-1.18339	-0.032316	0.200829	18.0819	70.165
H14_2017	2017	F	10	-60.0396	1	6.93932	28606	2406752	-17.1828	2.19489	-0.100879	-0.148148	1.07829	-0.752268	1654	6.30335	-1.84854	0.693294	-0.110875	0.859706	0.490752	-0.286052	21.077	72.4552
H19_2017	2017	F	2	-59.8857	1	7.07865	28885	2341640	-8.65878	-2.9052	0.319276	1.92096	-1.05702	3.46486	1656	6.30129	-0.726422	-0.0191056	-0.0541213	-0.237924	0.0832719	0.067592	16.864	68.4
H25_2017	2017	F	7	-60.0565	1	7.17614	29100	2503671	-5.77213	2.91665	2.72842	4.04117	0.692829	-0.621339	1614	6.30183	-0.266653	0.255349	-0.109602	0.0727702	0.836195	0.366185	16.14	68.3966
H30_2017	2017	M	8	-60.1138	1	7.3212	28876	2393248	-6.54024	-3.95561	-7.44066	6.2848	0.468465	1.68341	1670	6.30973	-0.150602	-0.779064	-0.940636	2.61041	0.189505	0.0849157	18.1734	68.3437
H32_2017	2017	F	7	-59.8497	1	6.90961	28267	2465545	-12.5523	5.03942	0.953646	-2.91638	1.20508	1.10853	1629	6.29481	-0.994732	0.642021	0.461365	1.16928	0.728778	0.790936	19.6018	70.809
H34_2017	2017	F	7	-59.8498	1	7.1725	26678	1815867	-13.5787	0.164739	0.697134	2.54476	1.32197	-0.678874	1520	6.27569	-1.41369	1.86045	0.26367	1.05965	0.421695	-0.153312	21.7081	83.0114
H35_2017	2017	F	5	-59.8316	0	7.19929	28284	2731447	-10.1254	7.00488	3.39095	3.92985	-0.393964	3.82613	1634	6.29251	-1.21369	1.29343	1.03272	0.730035	0.858783	0.30174	22.3583	74.2771
H37_2017	2017	F	9	-59.8998	1	6.75461	29507	3287011	-17.9579	8.55843	5.23345	0.300152	-0.941828	2.65708	1749	6.30644	-1.96165	-0.247527	0.63736	-0.438701	0.459277	0.554948	22.9144	64.0061
H38_2017	2017	F	3	-59.8998	1	6.92393	31227	3997180	-13.1551	-0.564217	-7.75541	-2.49738	2.30011	1.06214	1800	6.29563	-1.25148	-0.857138	-0.599737	1.62034	1.09743	-0.95096	16.8794	58.1252
H4_2017	2017	F	3	-60.0653	1	6.97009	32100	5407818	-14.5044	-1.15373	-8.15934	-2.02061	0.00365004	2.45572	1836	6.28581	-1.40377	-1.33798	-1.09721	0.860492	-0.0539302	0.0719474	18.7895	60.1194
H41_2017	2017	F	3	-59.8872	1	6.53287	32432	6709143	-10.443	2.71569	-11.4927	-0.862376	-0.128012	0.0679388	1850	6.27453	-0.628675	-1.69094	-0.531982	1.40562	1.33093	-0.253934	18.6088	57.5388
H43_2017	2017	M	2	-60.0724	1	7.33947	29215	2555160	-3.92121	-0.292106	9.74479	-1.99418	-2.998	0.493187	1684	6.29899	-1.00707	1.05432	-0.0897744	-1.60553	-0.303949	1.84583	18.6917	78.1742
H45_2017	2017	F	5	-60.0583	1	6.93486	28506	2666157	-21.8986	4.81586	5.96291	0.856943	0.700908	5.1183	1681	6.30537	-2.24121	0.706398	1.32287	1.01882	0.349218	0.598581	26.6402	71.603
H48_2017	2017	F	11	-60.0575	1	7.62535	30157	2737925	0.369525	-9.09014	1.27397	0.110074	-2.73372	3.11405	1638	6.27641	-0.0841847	-0.620778	-1.11288	0.533254	-0.602645	1.30913	18.0243	69.078
H49_2017	2017	M	9	-60.0575	1	5.80776	24261	1310092	-11.4092	3.08551	5.41786	-1.74218	-1.49621	-3.65333	1456	6.27198	-0.651586	2.57211	0.479512	0.136285	-2.09977	-0.479862	24.4461	91.9475
H52_2017	2017	F	5	-59.8847	1	6.33684	28854	3053303	-6.21926	4.91085	-9.17478	-4.87568	-1.96767	-1.04334	1658	6.24231	0.101394	-0.501482	-1.64171	1.58282	1.16181	-0.533239	19.447	66.324
H53_2017	2017	F	12	-59.885	1	6.98962	26739	1938786	-20.8253	0.550966	-2.78655	-2.63123	4.2687	2.03463	1627	6.3402	-2.13426	0.400722	-0.112567	3.22481	0.0914901	0.948851	26.046	78.9937
H54_2017	2017	F	11	-59.8902	1	6.22367	25563	1674295	-3.74471	9.6163	-2.2626	0.406209	-5.58316	-1.56521	1473	6.25771	0.26904	1.559	-0.523908	1.2863	2.01251	-0.21056	22.1354	87.3383
H55_2017	2017	F	3	-59.8902	1	6.36462	29047	2943322	-2.63004	2.48349	-3.58952	0.10458	-3.20235	-1.16988	1648	6.2777	-0.0701711	-0.242386	-0.467339	0.627726	1.08426	0.213477	15.9688	64.8741
H56_2017	2017	F	12	-59.7886	1	6.45955	28820	2564480	-3.20094	6.77887	2.46193	-2.09868	-2.64508	-0.529736	1573	6.26202	-0.263477	2.1659	0.411222	-0.917434	-0.53362	-1.47371	18.2143	77.2574
H57_2017	2017	F	7	-59.7886	1	6.44632	31778	4982630	-8.71627	6.82357	0.312643	-1.85317	0.579815	-1.96918	1782	6.29363	-1.58136	-0.151416	-0.229796	-0.200216	0.343717	-0.968415	15.2097	56.7324
H58_2017	2017	F	2	-59.7886	1	6.11002	27302	2661395	-15.892	9.00616	3.51605	-1.51876	6.16058	-0.838412	1599	6.28121	-2.10434	2.0062	1.50386	0.794548	-1.44076	-2.5123	24.6071	77.4515
H59_2017	2017	M	6	-59.7886	1	6.25127	27516	2397450	-8.79093	12.5657	1.14846	1.71432	-4.52402	-0.51259	1600	6.28031	-0.5826	1.2374	0.0545614	-0.107876	1.40468	-1.56905	21.029	72.9162
H60_2017	2017	M	1	-59.7886	1	6.78533	31266	4549874	-4.53635	3.50686	-4.5921	0.69696	0.234795	-4.51303	1708	6.28586	-0.802265	0.039791	-0.47924	-0.192823	0.481151	-1.09161	18.0778	60.9393
H62_2017	2017	M	1	-60.1187	1	6.51157	29401	3403050	-11.5292	2.18975	-12.0888	-0.802741	3.88195	-1.72922	1728	6.25461	-0.977406	-0.414689	-1.2957	1.73308	-0.0473715	-1.3046	21.6129	66.473
H64_2017	2017	F	9	-60.1187	1	6.35642	29364	3513470	-13.2891	-2.22988	-6.66799	0.279022	2.78135	-3.93314	1721	6.25792	-1.05244	-0.818848	-0.639654	1.16068	0.157232	0.160494	20.9858	62.6865
H66_2017	2017	M	4	-59.8026	1	5.82979	28992	3348808	-11.9363	3.57489	-3.09384	0.531774	-2.20014	-3.5067	1662	6.26255	-0.185125	0.705314	-0.201516	-0.491596	0.987873	-0.0749741	19.6388	70.9419
H72_2017	2017	F	2	-59.8228	1	6.32296	27730	2089538	5.08986	-0.847946	2.88187	-1.33561	-0.153316	-6.11411	1486	6.2501	0.0987629	2.12079	-0.193829	-0.82979	0.153983	0.207474	20.4278	81.9789
H73_2017	2017	M	6	-59.8203	1	6.66401	28972	2875484	-4.21358	2.15647	-3.07395	1.31711	-4.86099	-0.959617	1623	6.2822	0.229275	0.316756	-1.22931	0.541086	1.34299	-0.356724	17.0394	69.6978
H74_2017	2017	F	9	-59.8203	1	7.21915	28957	2588692	-1.10969	-2.27785	0.10629	2.57723	-5.39793	-0.558427	1624	6.2607	0.745128	-0.185157	-2.0288	-0.623028	1.10295	-0.0415907	16.5824	72.1889
H75_2017	2017	M	9	-59.8902	1	6.65599	30922	3720895	-1.64121	2.10808	4.10131	-1.69035	-1.39594	-0.301861	1700	6.28428	-1.05481	0.210298	-0.233614	-0.774985	1.03308	-0.106205	14.3822	61.6902
H77_2017	2017	M	8	-59.8991	1	6.98689	30898	3816432	3.76746	1.13148	2.0452	-1.6177	-5.31916	-2.47536	1682	6.24768	0.569053	-0.21831	-0.911213	-0.772296	0.614517	0.31955	16.7748	63.5157
H78_2017	2017	M	7	-59.8991	1	7.03511	31691	4409294	1.8207	3.41205	-1.96708	-1.65973	-3.22792	-0.125432	1714	6.26642	-0.0332603	-0.247936	0.192666	0.168526	-0.543075	-2.37779	15.5962	60.03
H80_2017	2017	F	4	-60.0738	1	6.71351	30972	4391969	-6.72574	8.36066	5.47065	-1.94105	0.319902	-1.57914	1699	6.27478	-1.50073	1.02307	0.636306	-1.69722	1.46253	-1.0592	17.8631	64.692
H84_2017	2017	F	2	-59.8817	1	7.48411	34168	7492203	3.18633	0.805822	-2.70366	-2.44176	-1.44545	3.25354	1889	6.28438	-0.20065	-1.72436	0.161377	-0.288307	0.175061	-0.581175	15.0214	53.0899
H85_2017	2017	F	8	-59.8823	1	6.85555	30028	3281474	0.0268593	-3.17113	-7.60868	-3.29522	-0.096334	-3.49626	1625	6.25486	0.616942	-0.154424	-1.27539	0.796146	-1.30025	-0.651972	19.0351	74.0715
H87_2017	2017	F	4	-59.8823	1	6.57947	29295	3147921	-14.7982	4.13183	2.47302	-1.71314	-4.34699	-0.968971	1670	6.27778	-1.8856	1.20917	-0.0692482	-0.806167	0.884468	0.123551	20.2777	70.3258
H90_2017	2017	F	3	-59.8778	1	6.65547	28744	2852081	3.03364	11.0385	-2.97502	0.142279	-1.46404	1.35187	1584	6.27609	0.848002	0.879556	0.601706	0.887524	-0.251137	-2.14086	21.7628	79.8697
H92_2017	2017	M	9	-59.8778	1	6.888	32091	4746123	-9.9284	4.21823	-0.193297	-2.90036	0.600583	0.610066	1828	6.29099	-1.49607	-0.963186	0.349614	0.405023	1.19035	0.106926	14.3082	56.2187
H93_2017	2017	M	12	-60.1414	0	6.82563	28294	2868020	-12.3755	3.0942	0.772852	5.56031	6.50822	-1.88194	1672	6.31945	-1.96895	0.291519	0.525238	1.65418	-0.585424	-1.26071	22.9461	70.7969
H94_2017	2017	F	2	-60.1414	0	7.37276	30146	3231024	-6.44279	-6.82282	-4.20779	6.24385	2.40077	1.51075	1731	6.30386	-0.685627	-1.0588	-0.576312	0.736936	0.0158965	-1.39705	19.6042	64.2844
H96_2017	2017	F	12	-60.0905	1	7.35065	28283	2002479	-0.163321	-7.55199	-5.93512	1.69124	-3.2247	1.44911	1587	6.28241	1.16683	-0.30483	-1.77953	0.812165	-0.468206	1.823	21.356	82.5544
H97_2017	2017	F	1	-60.0905	1	6.86192	30763	4100622	-9.0347	-0.266109	-12.2898	-0.133389	-0.971519	-2.14008	1729	6.23729	-0.47208	-0.777859	-1.56955	1.13585	-2.35308	-1.74196	19.2658	66.5017
H98_2017	2017	M	1	-60.0905	1	7.23738	30729	3448847	-8.08836	-1.494	-8.3327	-0.976198	0.315525	1.48929	1708	6.27545	-0.855738	-0.489614	-0.713357	0.952034	0.354104	-0.516912	17.935	64.5588
H99_2017	2017	F	8	-60.0905	1	7.37313	29843	2640570	-1.47188	-5.26027	2.51925	-0.484985	-4.84996	2.45959	1641	6.26475	-0.146021	0.100789	-1.01844	-1.1922	0.936761	0.561209	16.1741	70.5646
J1_2014	2014	M	9	-59.9426	1	6.64164	30274	3771164	7.04705	7.22424	-2.57895	-6.00804	1.41055	-1.95424	1662	6.25494	1.30249	-0.0176019	0.621874	0.615993	0.870436	1.01486	18.2619	72.1676
J1_2016	2016	M	1	-59.9609	1	6.96374	30843	3835366	-9.78276	-2.69845	-0.515538	-3.42316	-0.454674	0.373214	1768	6.29409	-1.54555	-0.0853923	-0.629473	-0.0993028	0.554739	0.417428	14.2719	60.987
J10_2014	2014	F	2	-60.0753	1	6.88325	28146	2213733	-7.68729	2.64602	3.00227	3.7802	1.19115	1.26162	1636	6.31392	-0.713049	0.0579381	0.388004	1.47515	0.115826	0.0999906	21.3413	71.8171
J100_2014	2014	M	9	-60.1291	1	7.11093	31953	4801229	10.3899	-1.14637	2.39244	1.89218	5.87655	2.09178	1698	6.29029	0.641431	-0.365384	1.7042	0.196186	-0.0202927	-0.0536322	20.1398	63.7987
J101_2014	2014	F	5	-60.0325	1	7.23054	30158	2879649	2.54573	3.56022	-1.64956	-2.0546	-1.30122	2.58244	1691	6.30507	1.01178	-0.19695	0.975571	0.505119	-0.526701	-0.761242	15.5131	70.7209
J101_2015	2015	M	5	-60.1196	1	6.62332	30767	3787550	0.446983	4.62386	-6.8908	-7.67169	1.75962	5.38037	1768	6.28702	0.258535	-1.39652	0.297031	1.82815	0.542079	0.125942	19.474	60.7786
J102_2015	2015	M	7	-60.1299	1	7.27673	30412	2980008	3.30821	-2.70041	-1.90198	4.14379	0.850225	4.36675	1689	6.3173	0.840179	-1.22578	-0.272351	1.29586	-0.145325	-0.278526	16.7213	64.7566
J103_2014	2014	M	1	-60.0325	1	7.50949	33210	6150091	13.0962	-3.30589	-6.33175	0.43541	1.44924	-1.07527	1774	6.29343	1.18466	-1.70665	-0.746601	-0.162614	0.260578	-0.514318	18.2347	58.2939
J105_2015	2015	F	2	-59.8727	1	7.03822	32753	5803585	9.10125	1.50176	1.62665	-3.66328	2.24573	-1.90694	1762	6.26739	0.420289	-1.02486	0.355875	-0.183006	-0.554015	1.15688	14.1446	60.8239
J106_2015	2015	M	1	-59.8727	1	6.78182	31034	3815611	4.43614	0.702524	-4.46379	-6.03656	6.36936	-0.475256	1693	6.26029	0.110677	-0.325466	0.161044	0.927225	0.19937	-0.643173	15.4393	63.7552
J108_2014	2014	M	3	-59.9404	1	7.14865	34095	7018239	6.03112	4.23688	-0.10648	3.55389	0.377754	1.63611	1809	6.30599	0.389935	-1.38827	0.736518	-0.53516	1.265	-0.129106	11.7728	50.9833
J109_2014	2014	M	4	-59.9407	1	7.19656	31433	3722739	3.275	1.87387	5.80358	0.734831	3.93275	0.29267	1711	6.30653	0.258742	-0.46185	1.716	-0.292391	0.275949	0.0570439	15.951	58.6651
J11_2014	2014	F	1	-60.0753	1	7.52743	30608	3049900	1.41377	-5.22005	-0.457189	2.52019	3.67128	2.4356	1698	6.31223	-0.255321	-0.837447	0.0698862	0.0637589	-0.930317	-0.418111	14.8591	66.8803
J11_2015	2015	M	10	-60.1292	1	7.02111	25359	1627780	-2.94271	9.68387	3.71267	5.33662	1.56112	0.0458103	1487	6.30034	0.0698442	1.73831	1.6779	1.60406	-1.97621	-0.241935	26.1854	91.3955
J11_2019	2019	F	7	-60.0738	1	6.66155	30905	3933107	2.83886	0.458214	0.85282	3.07618	2.73269	1.71289	1696	6.29532	0.0280824	-0.420834	1.31784	0.127791	-0.31173	0.348219	15.2744	62.2986
J111_2014	2014	M	9	-59.9681	1	7.13347	31521	3647682	7.84347	-0.277097	-3.36997	2.34209	2.23413	0.128249	1721	6.315	0.98105	-1.11426	0.696354	1.3236	0.542315	0.338024	15.4387	64.1136
J111_2015	2015	F	10	-59.8741	1	7.5117	32556	5136774	6.71382	-0.121249	2.83108	-3.69164	2.81921	-0.314404	1728	6.2782	0.0757025	-0.82645	0.874295	-0.432554	0.592788	0.597414	14.447	56.3533
J112_2014	2014	F	3	-59.8697	0	6.9541	32976	6174773	-1.2142	4.11082	-0.79014	2.42256	1.1412	1.34939	1806	6.28492	-0.347263	-0.816629	1.39887	-0.304864	1.00221	0.0289512	14.7722	53.7401
J113_2014	2014	F	2	-59.8697	0	7.05412	33099	5454766	4.29735	4.30417	0.26485	2.45446	1.87565	2.08478	1823	6.3165	0.531389	-1.23388	1.58792	0.455536	0.970825	0.116109	13.0904	56.8978
J114_2015	2015	M	8	-59.8741	1	6.2287	32217	5771262	8.73721	3.87813	5.76083	-1.9589	-2.58481	-4.80023	1672	6.24679	0.0363504	1.09789	0.848878	-1.55777	-0.925211	-1.26332	15.3288	65.8355
J115_2015	2015	M	5	-59.884	1	7.46286	31806	4484540	11.8605	-3.57719	2.9065	0.330713	0.166324	0.325576	1688	6.2658	1.27688	-0.947429	-0.20559	-0.516762	0.204234	-0.0404921	16.3053	58.8224
J116_2015	2015	M	6	-59.8653	1	7.26775	28193	2122331	9.94341	1.41691	6.57799	-1.78968	2.44524	1.51306	1486	6.2564	1.13685	1.50335	1.0097	-0.456128	0.326338	0.95171	19.3336	82.8459
J119_2015	2015	M	10	-59.8795	1	6.99358	31445	4868041	2.41603	-1.64121	7.93172	-1.58936	5.74745	1.29579	1709	6.2726	-0.197263	-0.339674	1.17272	-0.179836	0.266891	0.316549	18.2157	60.4378
J12_2014	2014	M	3	-59.9868	1	7.13003	30888	3347222	3.10314	1.26142	0.489645	3.85173	0.502865	2.12055	1719	6.33266	0.576381	-1.12487	1.03789	0.90299	0.854625	0.19641	14.0506	61.0648
J12_2015	2015	M	3	-60.1286	1	7.10209	30058	2945504	6.61396	3.69404	2.03166	1.65096	0.0293642	2.13596	1642	6.28728	0.997579	-0.0908133	2.3396	-0.0837296	-1.01886	-0.108018	16.061	70.5987
J12_2019	2019	M	2	-60.0738	1	7.09724	31281	3974436	4.19539	3.53119	-7.38723	3.10325	4.21518	-0.252629	1730	6.30254	0.418146	-1.61862	0.0102716	1.40768	0.651073	-0.769179	18.078	60.2087
J121_2015	2015	F	5	-60.1158	1	7.37042	32480	4977605	0.826894	-0.107002	2.81348	0.606777	2.72391	0.231086	1828	6.31115	-0.496645	-1.5778	0.469846	0.25161	-0.940216	0.28082	14.7244	64.018
J123_2015	2015	M	7	-60.1158	1	7.17926	31697	3883852	-0.303852	-1.1993	1.20167	5.75184	-0.245609	-3.48403	1745	6.31946	-0.48164	-1.01893	-0.375762	-0.721256	-0.0156234	-0.0750053	15.6661	62.604
J124_2015	2015	F	2	-60.1158	0	6.68932	29713	4167117	-1.75381	3.9476	-10.9362	1.76199	1.19762	-1.72758	1706	6.20672	0.363337	-0.826477	-0.338991	2.5737	-1.88425	-1.77556	23.3138	70.2629
J126_2015	2015	F	10	-60.0908	1	6.45716	26449	1719337	3.6016	4.67757	0.0358769	4.34515	-0.624761	-0.119279	1493	6.28554	1.7846	0.682066	0.271235	1.07861	-1.21399	-0.952363	20.0619	83.2473
J127_2015	2015	F	8	-60.0908	1	7.38626	29851	2709818	6.54387	-1.66428	-3.25743	6.57246	-3.03112	1.56882	1679	6.30385	0.945565	-0.903263	-0.535288	-0.242434	-1.25066	0.784861	17.546	73.5052
J129_2015	2015	M	9	-60.1045	1	7.20008	32150	4742323	-0.214877	-3.41538	-0.136868	5.35729	-2.30156	-2.82625	1772	6.28366	-0.78036	-0.680633	-0.388927	-1.12429	-0.109463	-0.0481424	16.3449	62.9294
J13_2015	2015	M	2	-60.1292	0	7.44308	28222	2456318	1.91994	-0.741824	-7.78878	2.9192	-2.69023	9.68142	1556	6.25041	2.24407	-0.785044	-0.587431	1.22091	-0.155915	0.930917	24.4759	82.1102
J13_2019	2019	M	1	-60.0738	1	6.43625	31007	4406779	-0.50404	4.98316	-9.34703	0.321012	7.38945	-2.55957	1751	6.29842	-0.269175	-1.13205	-0.220507	0.849299	-0.217887	-1.2757	17.5654	62.5621
J131_2015	2015	M	7	-60.1054	1	7.35821	30063	3345156	-2.40362	-6.49159	-0.551701	4.34472	-2.07655	0.130519	1653	6.21367	0.200993	-0.583239	-0.538367	0.265743	-0.863839	0.0822439	21.5271	68.3464
J133_2015	2015	F	3	-59.848	1	7.36831	30573	3170479	7.29591	-3.90095	-6.82989	1.66037	3.06323	0.193779	1625	6.27562	0.97736	-0.42667	-0.928907	0.720381	0.995159	-1.34526	18.0144	68.0552
J134_2015	2015	F	4	-59.8398	1	6.82322	30352	3518592	1.08014	-2.0688	-10.3288	-0.697613	2.99477	-5.19062	1675	6.28127	-0.535908	-0.013128	-1.89237	-0.263122	0.727587	-2.62185	18.1238	68.8263
J135_2015	2015	M	8	-59.8398	1	7.06467	32896	6126617	7.46506	3.48815	-4.82287	-2.53187	1.22695	0.838085	1778	6.2845	0.284455	-1.11114	0.74625	0.348289	0.975156	-1.29456	13.4186	51.9612
J136_2015	2015	F	9	-59.831	1	5.67203	29303	3326910	3.09398	6.77108	3.55333	-3.75695	2.27534	-1.99028	1611	6.23992	0.36345	0.768215	2.37679	-0.152069	1.48	1.17935	17.4696	69.2615
J14_2014	2014	F	9	-60.0373	0	7.02995	32970	6234758	0.646852	5.1356	-5.55771	-0.379088	3.91195	3.11965	1849	6.30596	-0.0543398	-1.50627	1.43231	1.41207	0.588396	-0.142927	16.4869	57.7924
J140_2015	2015	F	10	-59.831	1	6.54099	24416	1257890	-1.87916	3.31123	1.98667	-3.24049	-6.08574	-0.248708	1392	6.24322	1.20615	2.94888	-0.124431	1.04869	-0.842644	0.494884	24.7274	94.011
J141_2015	2015	M	7	-59.8288	1	6.40493	27743	2521860	-2.09643	0.95999	-9.92592	-7.20559	8.39986	0.997677	1572	6.23551	0.800858	0.212839	0.615401	2.87108	-1.25438	-1.55671	23.608	76.5539
J142_2015	2015	F	9	-59.8315	1	7.15045	24022	1064364	-2.9807	-2.17526	-0.145187	-0.887117	-5.49517	3.06843	1391	6.2533	1.47835	1.89329	-0.69517	1.55403	-2.12035	1.73853	27.4368	100.465
J143_2015	2015	F	2	-59.8315	1	7.36314	27031	1697114	-0.464623	-3.75474	-2.57122	1.45626	-4.55275	3.63731	1555	6.27232	0.943948	0.517897	-1.81931	0.458265	-0.154978	0.883927	22.4394	85.2035
J144_2015	2015	F	7	-59.8315	1	6.78262	27629	2139554	1.90233	6.06806	3.17933	0.804244	-3.37027	2.41473	1507	6.25396	0.600315	1.83998	0.395656	-0.0186442	1.46602	0.456616	20.023	79.8402
J146_2015	2015	F	1	-59.8248	1	7.1861	28992	2681651	2.7427	2.48104	-0.400792	-1.01889	0.390388	1.16016	1578	6.26811	0.609821	1.00964	0.691594	-0.00350247	0.727659	0.219847	16.1345	71.0836
J15_2014	2014	M	1	-60.0373	0	6.80953	31095	4993566	2.39473	6.06105	-12.2607	0.653413	3.60621	3.28372	1688	6.23619	1.41385	-1.4895	-0.548375	2.01513	0.227811	-1.13679	20.2126	65.7154
J15_2019	2019	F	1	-60.0933	1	6.63109	30490	4264729	-0.460371	6.97284	-10.7771	-1.19821	3.25363	0.348687	1741	6.26882	0.355097	-1.08186	-0.565864	1.73936	0.562569	-0.665201	19.9634	63.0656
J150_2015	2015	M	10	-59.8248	1	7.07959	31547	4299932	0.876987	5.26925	-4.2172	-3.23902	-1.08105	2.58354	1783	6.25867	0.263025	-0.862314	0.773796	0.36463	0.742764	-1.24973	16.3246	61.8655
J152_2015	2015	F	3	-59.8314	1	6.73928	29699	3049456	-2.78201	1.55418	-1.34634	0.451608	7.78412	-5.63162	1647	6.29549	-0.533496	0.249917	1.25231	1.22969	-2.09848	-0.931427	19.4267	71.1134
J153_2015	2015	F	5	-59.8314	0	6.3007	27239	2102977	-0.925708	6.90475	-1.56559	2.94759	2.2938	-0.558084	1571	6.28449	0.216868	0.727277	0.707485	1.85346	-1.37356	-1.23433	20.0309	75.7852
J154_2015	2015	M	10	-59.8284	1	5.74575	25837	1731002	4.33942	8.98997	1.66224	-0.932731	-2.04684	-0.222483	1488	6.24369	1.32401	1.29429	0.990302	-0.0520556	1.91402	0.522754	20.9893	82.7725
J155_2015	2015	F	6	-59.8284	0	6.7467	29990	3306770	1.84548	0.96283	3.11381	-6.94313	2.79004	-0.422614	1621	6.26893	0.361005	0.93926	2.2287	0.0700647	-1.25777	-0.358741	16.7827	72.6132
J157_2015	2015	M	9	-59.8305	1	6.77842	31085	3653785	0.91566	3.82223	1.98558	-0.557265	-1.03539	-0.104381	1692	6.29136	-0.110399	-0.285674	0.405947	-0.229334	1.08543	-0.973846	13.7297	61.5886
J158_2015	2015	M	9	-59.8266	1	6.23612	33498	8742600	-1.13823	11.246	4.98296	1.82413	1.85187	-3.52238	1821	6.26772	-0.964378	-0.0848611	1.77737	-0.615646	1.08652	-1.31938	16.915	54.6109
J16_2014	2014	F	7	-60.0373	0	7.09279	30270	3488746	-8.41951	3.18502	-3.4138	5.34743	-2.90035	4.53143	1775	6.30689	-0.187095	-1.12874	0.635508	1.51149	0.420658	0.15116	20.5342	63.0164
J160_2015	2015	F	10	-59.8266	1	6.37533	29947	3992246	6.90103	5.3614	2.45783	-2.59108	-2.13462	-1.88523	1655	6.24911	0.412912	0.244479	0.873096	-0.316486	0.751636	0.111156	17.6182	60.5896
J163_2015	2015	M	8	-59.8355	1	7.38963	31230	3712620	5.49957	-3.21574	-3.63551	-3.5024	-5.86647	2.84182	1646	6.23429	1.02001	-0.550401	-1.44791	-0.274437	0.898604	0.0288566	15.4102	66.4074
J164_2015	2015	F	5	-59.8355	1	7.00325	30751	3576290	8.15521	0.363028	-3.1081	4.41853	0.379256	-1.38566	1666	6.29342	1.25887	-0.504677	0.390077	0.0733224	-1.2799	-1.62003	16.6375	66.9894
J166_2015	2015	F	5	-59.8355	1	6.88919	32564	6393681	-1.67386	3.41676	0.925946	-5.51969	6.86	1.4813	1773	6.28004	-0.724509	-0.527437	1.29179	0.492428	0.507112	-0.698409	16.0278	57.387
J167_2015	2015	F	3	-59.8355	1	6.74695	30045	3555221	-6.22119	1.42981	-2.68778	-4.04375	5.54976	-0.582625	1726	6.29734	-1.26571	-0.385125	0.897125	1.71931	-0.848228	0.424888	19.5374	69.6225
J168_2015	2015	F	10	-59.8323	1	6.93696	31380	4029356	1.34744	3.11862	-3.43938	-1.53143	0.921735	-0.484603	1743	6.29015	0.158372	-1.05479	0.447121	0.408987	0.139827	-0.656124	13.7637	58.9935
J172_2015	2015	F	8	-59.8323	0	6.98345	33181	6146614	-4.47997	-0.114375	3.41261	-2.78322	6.59772	2.38685	1796	6.29049	-1.84617	-0.335999	1.14289	-0.421881	0.132136	-0.638995	16.0415	61.0884
J176_2015	2015	M	7	-59.8596	1	6.47414	30444	3416312	3.14071	3.64039	-5.67115	0.0550915	1.23705	1.23373	1680	6.28314	0.517692	-0.585291	1.14658	1.23992	0.828327	0.84614	15.5911	67.3431
J18_2014	2014	F	6	-59.8824	1	7.34242	32552	4874967	-11.9782	-4.11635	0.138646	1.77313	2.13384	6.50659	1824	6.2891	-1.39968	-1.35702	0.0902752	-0.324701	0.522101	0.0148929	19.9498	56.857
J180_2015	2015	M	5	-59.8905	1	7.15913	32382	4776893	1.0873	1.89154	5.43731	-1.66584	2.5512	2.0458	1765	6.29537	-0.0586769	-0.971545	1.0085	-0.506403	0.896414	-0.0546467	14.52	54.3451
J181_2015	2015	M	8	-59.8478	1	7.00654	32118	4822970	9.065	2.93299	-2.73806	-4.57118	0.819763	1.48893	1702	6.25402	0.83931	-0.520214	0.328071	0.561834	1.16744	0.33601	15.0178	60.5603
J182_2015	2015	M	1	-59.8478	1	7.27608	31571	4174975	11.5669	-5.16358	2.2114	0.826415	-0.160347	0.787546	1640	6.2502	1.57347	-0.139837	-0.200927	-0.841392	1.0916	0.991974	17.1314	65.7772
J183_2015	2015	M	2	-59.8507	1	7.10821	33334	6843963	5.7825	1.40443	-8.44525	-0.233451	4.70027	1.01947	1796	6.28871	0.605056	-1.86802	0.123751	0.827496	0.2962	-1.5047	15.7887	56.9886
J184_2015	2015	M	2	-59.85	1	6.58223	29551	2951593	4.0001	1.78847	-5.4255	-5.71332	2.99917	1.63071	1564	6.24262	0.515137	0.721077	-0.745316	0.591023	0.965662	-0.888717	17.5735	71.2206
J186_2015	2015	M	8	-59.8558	1	6.72997	33183	6563400	6.15497	0.252467	3.96247	-2.31738	4.22066	1.70744	1738	6.26054	-0.285093	0.138768	1.71014	-0.728875	0.117882	-1.12872	13.4839	57.3344
J187_2015	2015	M	8	-59.8558	1	6.90296	30716	3770981	12.4182	1.6519	3.48479	-2.51847	-0.581992	-0.100114	1632	6.23069	1.44707	0.156744	1.31795	-0.334423	0.699537	1.02631	16.2183	67.4061
J19_2015	2015	M	8	-59.8884	1	6.68242	32110	4845317	-1.22673	4.46297	-4.35729	-4.05341	1.73897	2.16639	1792	6.28755	-0.0406753	-1.15512	0.90396	0.847815	1.65331	-0.140641	14.3095	59.5567
J19_2019	2019	F	14	-60.0933	0	6.76295	30094	3126454	-4.09388	-0.595417	-2.56511	-4.22075	5.89483	4.16432	1712	6.30989	-0.775455	-0.679363	0.625977	0.992529	-0.403094	0.426392	19.4736	66.5965
J190_2015	2015	M	3	-59.8844	1	7.44436	28592	2083444	1.25954	0.215478	7.79627	0.344721	2.45705	1.59538	1591	6.30801	0.328833	0.212046	1.20874	1.01268	-0.421064	1.6405	18.4028	77.0523
J191_2015	2015	M	4	-59.9346	1	6.48066	26398	1720379	-5.32823	6.64384	2.38236	-2.1229	0.678586	1.89115	1541	6.29729	-0.0498291	1.20444	0.461446	1.36875	1.1963	-0.364834	22.4879	80.8928
J198_2015	2015	M	2	-59.8727	1	6.96797	31334	3845902	-2.75224	4.28241	1.02287	-0.449565	1.18673	3.50097	1725	6.30284	-0.416655	-0.34264	1.15848	0.0884014	-1.45566	-1.26126	14.5571	60.0815
J2_2014	2014	M	9	-59.9441	0	7.09151	33435	6832380	4.79255	4.20183	2.34398	0.572165	1.90283	5.02633	1852	6.30249	0.488196	-1.40925	1.64811	-0.0977447	0.841898	0.69207	15.3582	54.5999
J20_2014	2014	F	1	-59.8824	1	7.18499	31691	4356217	-3.91808	4.84023	-5.81646	-0.6971	5.56154	3.45283	1807	6.30053	-0.526844	-1.27224	0.554989	0.416074	0.328869	-0.834731	15.8109	59.2216
J200_2015	2015	M	7	-59.8315	1	6.11387	29239	3406116	6.49339	10.7465	-1.18316	3.75493	-2.20489	-3.84327	1598	6.26921	1.59294	0.441342	0.572189	0.366381	1.1764	-0.260441	18.959	69.134
J201_2015	2015	M	6	-59.8354	1	6.65691	29370	2930994	7.44238	4.01565	2.01831	-5.63642	2.08477	0.219783	1536	6.25815	0.677251	1.62924	1.11276	0.505537	0.933046	1.07906	16.8979	76.7901
J202_2015	2015	M	10	-59.8348	1	6.7263	29595	3146260	4.91025	3.06661	5.09105	-1.88277	2.16457	-0.127824	1606	6.28899	0.593572	0.397522	1.98598	1.15442	0.839504	0.859397	16.8887	74.2264
J203_2015	2015	M	7	-59.8314	1	6.3992	32421	5572979	-4.45542	4.45454	-0.315484	-4.34985	6.94443	-2.1235	1799	6.2863	-1.11492	-0.578396	1.15413	0.110317	0.49541	-0.787845	16.4964	61.2849
J21_2014	2014	F	4	-59.8769	1	6.50282	31218	4981144	-17.125	7.36486	1.56747	-2.10227	3.82241	-2.33362	1746	6.29081	-2.48699	0.66033	0.857906	0.386348	0.41966	-0.897785	24.2052	68.9566
J21_2016	2016	M	11	-59.9709	1	7.26468	30397	3096220	-5.18672	-4.30274	-6.10665	-2.061	-3.9119	2.06225	1723	6.26581	-0.680165	-1.1401	-1.53028	0.745297	0.00693705	-0.187732	15.7202	64.9207
J21_2019	2019	M	14	-59.9668	1	7.18663	29370	2661908	7.18621	3.53286	3.29253	0.0138726	-0.547989	2.32859	1599	6.28675	0.673761	0.65095	1.60309	-0.119842	0.93193	1.82955	16.0777	70.9659
J22_2016	2016	M	2	-60.0015	1	6.88986	29502	2602901	-9.19894	-7.08746	3.25717	-2.78912	-1.10314	1.23629	1717	6.29481	-1.24513	-0.932952	-0.246837	-0.583741	-0.76149	1.92794	16.5537	65.5289
J22_2019	2019	M	9	-59.9668	0	6.90019	29529	2813783	6.28302	1.73745	3.34548	-0.609696	1.49912	1.73056	1622	6.28849	1.21607	-0.175421	0.909416	0.463756	0.635323	1.03354	15.4608	70.6064
J23_2015	2015	M	10	-59.9045	1	7.15587	32091	4541843	0.972303	1.39835	6.20866	-2.45978	3.58508	0.0331523	1756	6.30127	-0.620851	0.011794	1.38445	-1.41454	-0.0986659	1.44257	14.9794	68.5023
J24_2019	2019	M	13	-60.0563	1	6.5589	29507	2771397	3.99825	2.55942	2.88851	-1.13935	-1.73622	-0.971522	1641	6.28374	0.67973	-0.168724	0.589675	0.386802	0.305335	0.554412	15.5803	67.6905
J25_2015	2015	F	7	-59.9045	1	6.98196	31037	3751394	3.48951	1.96352	2.05413	-5.5111	3.56651	-1.03371	1692	6.28773	-0.0253493	0.059675	1.09014	-0.240767	0.213565	-0.00323667	14.1412	63.5355
J27_2016	2016	M	10	-60.0015	1	7.03299	27623	1873358	-8.80351	-0.354586	2.30903	-1.63336	-5.6912	2.35812	1608	6.26635	-0.295393	0.135241	-1.60675	-0.493315	0.730571	1.80701	19.2808	75.3082
J28_2019	2019	F	5	-60.0318	1	7.29116	26920	1690892	4.35141	2.99601	0.355238	0.958083	-1.74233	3.62747	1541	6.31754	1.85753	-0.50889	0.45009	1.69562	0.696968	0.896561	20.0431	81.6271
J3_2015	2015	M	8	-60.1331	1	7.40324	25154	1199056	0.526607	-6.72382	-3.75197	3.75097	-3.99167	2.37282	1452	6.29323	1.48096	0.662328	-0.0876802	1.77908	-0.566211	2.00337	24.0676	93.3951
J3_2016	2016	F	4	-60.0099	1	7.38643	31308	3885699	-8.22537	-2.51475	4.19233	1.39741	-0.765916	4.23223	1760	6.32031	-1.23228	-0.63255	-0.716302	-0.316821	0.660402	-0.515014	15.6297	60.1794
J31_2014	2014	F	3	-59.8764	1	6.25041	31841	5313949	-4.24468	6.37122	1.33475	0.325895	0.716841	-0.902837	1770	6.28712	-0.667184	-0.519482	0.809811	0.301397	1.05988	-0.0319206	15.5031	54.0791
J31_2019	2019	M	14	-60.0592	0	6.57273	29690	2835743	6.00391	2.71873	0.834982	1.87549	0.73224	-0.431007	1638	6.29913	1.11642	-0.248452	0.439009	0.611307	0.216574	0.636313	15.1408	69.1447
J34_2014	2014	F	8	-59.8764	0	7.36562	33196	5737463	4.78344	-1.62371	0.926712	4.00203	3.50371	-0.616262	1812	6.29047	0.0443394	-1.19973	0.848394	-0.184833	0.00589455	-0.466337	13.5072	56.6053
J34_2015	2015	F	4	-59.8757	1	6.98756	29731	3069309	1.70499	1.72621	3.72661	-0.898607	-0.0607516	2.64191	1650	6.28286	0.536456	-0.0129918	1.51881	0.741425	0.641145	1.75272	17.8552	69.6509
J36_2014	2014	M	8	-59.8802	1	6.15103	31043	4159830	4.62068	7.56929	1.89202	-0.321584	3.01576	-0.20424	1738	6.28164	0.440654	-0.51639	2.34714	1.13145	-0.742747	-0.597943	15.6404	62.728
J37_2015	2015	M	1	-60.0525	1	6.42993	34339	10502910	2.41677	1.57589	-11.2211	-3.20633	4.40633	-4.03662	1856	6.24798	-0.340674	-1.50981	-0.891677	0.72903	-0.34469	-1.78235	18.4576	54.5476
J37_2019	2019	M	1	-59.7822	1	7.26914	30059	3294481	-9.43452	-1.51206	4.15754	3.03202	5.19436	2.34376	1707	6.30867	-0.779721	-0.157408	1.04609	0.982202	0.0839588	0.539435	19.6377	65.4917
J38_2014	2014	F	4	-59.8802	1	6.38657	32956	7195293	-13.728	5.83065	-0.744962	1.00717	2.30337	-1.73698	1889	6.31123	-2.04262	-0.679458	0.545971	0.306964	0.48317	-0.416717	19.7899	57.707
J38_2015	2015	F	5	-60.0525	1	7.27486	31003	3558703	10.0817	-7.62222	-1.38766	4.65194	2.26348	-4.43896	1638	6.27938	0.164265	0.307717	-0.768	-0.545059	-2.51866	-2.3822	19.754	70.8052
J39_2019	2019	M	8	-59.7865	1	6.91159	28877	2966681	9.30872	7.07912	4.39549	-3.76069	-0.324536	-1.08505	1537	6.26657	1.54936	1.28892	0.953448	-1.01587	1.64248	1.30599	19.6108	75.9706
J4_2014	2014	F	3	-60.0281	1	7.46243	32242	4499892	6.8564	-0.627633	1.19822	3.40315	0.416807	0.816056	1792	6.31062	0.40919	-1.55125	1.30937	0.137958	-2.47836	-0.150633	14.5943	63.0592
J4_2015	2015	F	4	-60.1331	0	5.91026	28210	2652729	-1.672	7.34215	-2.31029	4.99144	0.85209	1.50002	1615	6.30326	0.644575	0.0574882	1.67808	1.56175	-0.955746	-1.80596	19.9543	69.8363
J4_2016	2016	M	1	-60.0099	1	7.43647	32459	4520336	-10.4155	-8.42191	5.70886	-0.67396	-2.19732	4.94334	1841	6.32393	-1.57748	-1.60576	-0.0444901	-0.647929	-0.540892	1.75632	16.3082	58.0646
J40_2014	2014	F	4	-59.9902	1	6.04504	32617	6488399	-3.44934	5.98893	-0.304176	1.23835	4.50613	-2.42736	1869	6.30261	-0.72586	-1.54646	1.12161	0.558318	0.510702	-0.756616	15.2808	55.6363
J41_2019	2019	M	2	-59.8728	1	7.49602	31754	4755395	-0.359838	2.6268	4.99243	5.14024	2.07479	0.378546	1733	6.30399	-0.161887	-0.488794	1.41096	-0.358411	0.407686	1.15982	17.8098	58.8821
J42_2014	2014	M	2	-59.9902	0	7.49447	30959	3248749	2.74532	-3.56868	3.25634	1.62034	6.10646	3.07807	1698	6.30658	-0.310792	-0.467685	1.55485	0.487899	-1.3089	1.18032	17.6109	67.9126
J43_2014	2014	M	8	-59.9896	1	7.55025	33453	5483620	5.79863	-5.25873	0.34513	-1.81083	0.969328	1.89908	1814	6.28643	-0.152177	-1.44947	-0.0197097	-0.63997	-0.0598363	0.776824	14.1858	56.9036
J43_2015	2015	F	4	-60.049	1	7.34307	34243	7977199	4.57937	-4.95266	-8.39749	1.54578	0.359039	-0.351861	1845	6.26738	0.24296	-1.70004	-1.05088	-0.294794	-0.554881	-0.558328	14.9075	54.8471
J43_2016	2016	M	1	-59.8852	1	6.60763	28908	2757240	-8.38143	-0.898976	-8.89784	-5.03427	-1.71909	-2.72058	1660	6.2484	-0.416858	-0.357449	-1.73451	0.572316	1.0304	-0.491607	17.2858	65.4079
J44_2015	2015	F	8	-60.049	0	7.18719	32895	5498961	5.12155	-2.05027	-3.76662	-0.279057	0.443468	-1.29729	1816	6.29995	0.168696	-1.91753	-0.194774	0.135857	-0.135924	-0.543738	13.1478	56.4772
J44_2019	2019	M	4	-59.8773	1	6.33132	27924	2309208	-10.0344	5.3618	7.15952	-3.28701	5.13298	3.93683	1612	6.29835	-1.27844	0.712308	1.90145	0.664619	0.602453	0.880507	23.1259	73.8758
J45_2014	2014	M	9	-60.043	0	7.05536	31179	4305202	4.86055	9.80644	6.79723	3.67112	2.59587	-1.98734	1738	6.30357	0.387927	-0.0978707	1.71642	-0.13203	-1.04148	-0.385134	19.4065	67.7868
J45_2015	2015	M	10	-60.049	1	6.95689	33261	5845914	4.74904	2.17945	-3.92205	4.76008	-1.08913	0.461431	1797	6.30257	0.262266	-1.52137	0.332613	0.375031	1.10032	-0.529382	14.471	54.3959
J46_2014	2014	F	9	-60.043	1	7.4879	32589	5326461	-4.64486	-0.756109	8.45731	1.15686	5.53425	3.81815	1827	6.32925	-1.39458	-1.33522	2.2417	-0.646741	-0.725757	1.36278	19.1154	62.1315
J46_2015	2015	F	9	-60.049	1	7.50313	33003	5422080	5.46647	-7.31299	-2.58804	1.64219	-1.92092	0.474574	1796	6.30403	0.139737	-1.4793	-0.5039	0.23121	-0.321072	-0.0147421	15.4226	57.8705
J47_2015	2015	F	2	-60.049	1	7.3206	27009	1706046	10.0137	-3.85487	-3.80616	5.50238	-2.36304	0.860899	1477	6.27117	2.27927	0.912963	-0.444077	1.03382	-1.82793	-1.46497	22.2754	87.2981
J48_2015	2015	F	7	-60.049	1	7.38046	31682	4150492	4.74177	-6.92643	-6.33031	6.26712	-2.51104	0.373396	1753	6.28384	1.18404	-1.31208	-1.34611	0.838837	0.0434533	0.162259	18.4171	65.6102
J5_2015	2015	F	2	-60.1331	0	7.02498	32054	4648416	0.136149	0.416414	2.84263	5.8789	2.49951	-1.3442	1768	6.31128	-0.0310373	-0.966414	1.44575	0.237073	-2.25359	-0.960489	15.5838	62.9482
J51_2015	2015	F	8	-60.0946	1	6.52363	27848	2610671	-8.95257	0.415957	-12.7528	-2.32136	1.77959	-2.12769	1632	6.25013	0.411786	-0.586951	-1.45858	2.27624	-2.16556	-1.73925	23.9176	72.6989
J52_2014	2014	M	7	-59.8705	1	7.15471	32655	5410385	2.99815	1.8167	3.81632	-0.851596	6.72666	5.87242	1772	6.28847	-0.0719421	-0.603977	2.20321	0.967335	0.450296	0.75395	16.638	57.2243
J55_2014	2014	M	1	-59.8031	1	6.80057	33785	8049619	1.44241	6.85137	-2.29228	3.61365	1.75627	1.64194	1883	6.30249	0.14156	-1.52287	0.561424	0.0747973	0.917058	-0.162847	14.7931	54.3316
J55_2015	2015	F	4	-59.7615	1	6.92672	29871	3239249	4.66209	-1.55367	6.94481	-3.41787	2.31121	1.68808	1603	6.27988	1.00874	0.330777	1.73096	0.564924	-1.90611	0.820901	20.5665	74.3832
J56_2015	2015	M	10	-59.7615	1	7.3043	28891	2583158	8.51923	0.450789	2.7836	1.11005	-3.95723	-1.31869	1549	6.26207	1.07662	0.638302	-0.113541	-0.635353	0.655475	0.214516	18.1031	70.4418
J58_2015	2015	M	6	-59.7691	1	6.58855	29608	2913777	2.39937	6.44259	1.21023	-4.76056	-2.66057	-1.22351	1642	6.28521	1.12	0.352411	0.743655	0.43391	-0.681927	-1.002	16.3473	69.6901
J60_2019	2019	M	4	-60.0583	1	6.75789	30412	3232157	-4.3454	-1.17722	4.04215	0.64934	7.56083	3.01662	1685	6.31802	-0.698899	-0.194692	1.61497	1.17359	-2.23007	-0.757722	18.6447	67.5249
J61_2014	2014	M	9	-59.8011	1	6.75163	31598	4730715	0.123321	5.86979	3.16935	-0.298228	3.66339	1.83431	1751	6.28805	-0.195801	-0.860803	1.49436	0.242352	0.718528	-0.116552	16.0192	54.2055
J61_2015	2015	M	6	-59.7726	1	5.97496	33818	8383893	4.22605	1.22686	1.038	-0.782509	2.44312	-2.72605	1799	6.26122	-0.277633	-0.495229	1.10329	-0.987634	0.372834	0.339883	13.8954	53.4521
J61_2019	2019	M	12	-60.0542	1	7.15026	30783	3277013	3.1675	-0.985396	-5.42695	-2.59605	1.83845	1.07197	1703	6.29397	0.427721	-1.08278	0.058443	0.49919	-0.545252	-0.389056	15.016	63.4014
J63_2014	2014	F	1	-59.7991	1	7.29449	33165	5957787	-7.13558	-3.15885	4.04011	-0.906656	8.28843	4.89506	1876	6.31222	-1.309	-1.30763	1.63113	0.204947	-0.327397	0.604474	18.4959	56.5714
J63_2015	2015	M	2	-59.775	1	6.1176	31844	5512925	-7.04482	8.85433	1.7759	1.45334	4.61982	1.53307	1760	6.27956	-0.942231	-0.0539349	1.97712	0.651572	0.128692	-0.166572	18.7647	59.2891
J63_2019	2019	M	1	-60.0499	1	7.15472	29689	3121949	5.2441	1.6266	-6.81432	-2.77601	2.9859	3.53289	1622	6.28823	1.20896	-0.541842	-0.701563	1.05205	0.627717	-0.897226	20.3227	70.3956
J64_2015	2015	M	10	-59.775	1	6.54155	31584	5301135	2.20643	6.55922	-3.86055	-8.19197	-4.37378	1.13206	1671	6.23894	0.254927	0.211021	0.549857	-0.404962	0.206159	-0.438462	18.3871	61.7972
J64_2019	2019	F	2	-60.0499	1	7.45289	25336	1263174	6.88963	-2.08459	-1.78228	-3.51094	0.0326477	5.30641	1426	6.27066	2.41987	0.475843	0.898722	2.51196	-2.24278	2.85315	23.031	101.323
J65_2014	2014	M	5	-59.7947	1	6.96273	33470	7330517	7.06874	8.63615	1.83074	2.39196	-0.509045	0.0782598	1840	6.28049	0.522193	-0.934671	1.92317	0.0916487	1.24062	-0.0514942	16.6189	52.7776
J65_2019	2019	M	7	-60.0499	1	6.12923	24395	1272640	1.60282	7.79308	-0.0834123	0.913981	-0.492087	3.32115	1455	6.28336	2.07204	1.07767	1.11579	2.43383	-0.950216	0.238286	24.7348	85.3981
J67_2019	2019	F	3	-60.0745	1	7.35465	27322	1693350	1.33033	-3.38209	-2.33832	3.98762	0.962629	4.54901	1550	6.29408	0.163653	0.466367	0.480316	1.74281	-0.210521	1.00767	22.0509	76.4149
J68_2014	2014	M	6	-59.9824	1	7.27659	32990	5129368	-3.3986	2.48702	2.90605	-0.442901	1.87007	2.28471	1856	6.31939	-0.761793	-1.50609	0.871303	-0.616467	0.503474	0.0161064	14.6142	54.3895
J68_2019	2019	M	14	-60.0773	1	7.27913	28552	2141838	-0.951064	-0.996504	4.66036	0.531614	0.339322	-0.382705	1562	6.29791	0.041638	1.42015	-0.105362	-0.539307	0.395526	-0.0996851	14.9378	73.7991
J69_2019	2019	M	2	-60.0773	0	7.10211	30857	3715677	-1.88821	0.537501	-8.91391	-0.059662	3.67684	-0.0202312	1713	6.28693	-0.327599	-0.79896	-0.252185	1.36358	-0.0432855	-1.32652	17.4925	66.2955
J7_2015	2015	F	3	-60.1331	1	6.7534	30242	3094667	-3.76867	-3.01622	0.628332	1.61638	4.47772	4.35264	1720	6.313	-0.684911	-0.83468	0.849686	0.407094	-0.560635	0.930589	20.0291	66.9114
J70_2015	2015	M	6	-59.9809	1	7.35013	32481	4977874	-2.14084	-0.0254796	4.28251	1.25749	1.83232	1.9935	1748	6.29305	-0.850759	-0.205373	1.47154	-0.0556521	0.905157	-0.0423051	15.9197	63.1607
J70_2019	2019	M	4	-60.0499	1	7.22235	25430	1341451	-1.88101	4.064	0.793632	2.02988	-1.24267	1.52837	1493	6.29996	0.519909	1.52656	0.570626	1.40586	-0.793504	-0.743024	21.5629	83.3622
J71_2015	2015	M	5	-59.9554	1	6.43527	27545	1978952	5.2789	2.06472	-4.59346	2.18428	-4.0233	2.12011	1533	6.28301	1.89667	0.334614	-0.332215	2.20235	1.53822	0.620143	20.9614	80.0754
J71_2019	2019	F	12	-60.0692	0	6.21812	28093	2367773	3.14629	4.56736	0.0274454	1.98279	1.09333	1.21408	1589	6.2866	0.578544	0.155718	0.618296	1.08799	-0.262147	0.444134	19.1847	76.4203
J72_2014	2014	F	9	-59.8939	0	6.67165	32830	6462511	-4.16042	6.71764	-3.96201	-7.33795	3.40723	2.51292	1813	6.25186	-0.872106	-0.701669	0.904005	0.0751412	0.996882	-1.38424	16.4273	56.8586
J72_2015	2015	M	6	-59.9456	1	7.5091	31907	4146097	7.06056	-2.72792	-1.36395	-4.50375	-2.88805	3.90668	1689	6.28016	0.750764	-0.908679	-0.382586	-0.0362199	0.142761	1.15647	14.0208	62.3426
J73_2014	2014	M	1	-59.8939	1	6.55536	33081	7192085	-0.917536	6.90989	-10.0212	-3.46546	4.99524	3.04188	1800	6.24581	0.396411	-1.3914	0.0707342	1.08987	1.27978	-1.28162	18.7596	54.6713
J73_2015	2015	M	6	-59.9508	1	7.11641	28117	2076074	3.84412	-0.687632	-7.38854	-3.61173	-2.90577	3.60245	1563	6.26353	1.25129	0.279473	0.0553898	0.987326	-1.42627	-0.44141	18.3869	80.1805
J73_2019	2019	F	1	-60.0692	1	6.97319	30043	3087205	3.56686	-0.368073	-2.40392	3.62383	3.47969	1.13377	1657	6.31388	0.186824	-0.24778	0.581156	0.407869	-0.175194	-0.171291	17.8368	67.2636
J74_2014	2014	F	2	-59.8939	0	6.81753	30202	3683795	1.40286	7.10915	-7.92979	2.62736	4.86329	2.08862	1695	6.29955	0.289988	-0.932749	0.826096	1.90158	0.740998	-1.83706	18.7385	62.8517
J74_2015	2015	M	4	-59.9499	1	7.48634	32160	4571367	10.2854	0.392083	-6.33019	0.631417	-3.1249	3.16548	1685	6.24581	1.28664	-0.778874	-1.0316	0.404218	0.0753619	-1.18927	16.5145	65.2172
J74_2019	2019	F	4	-60.0692	1	7.38011	28399	2077407	-2.56172	-2.10012	-1.94283	1.58301	5.43077	2.80311	1616	6.32108	0.057986	-0.407309	0.381126	2.38128	-2.4228	-1.10613	20.3606	72.6184
J75_2015	2015	M	7	-59.9282	1	7.08949	31514	3894190	4.2503	1.94045	-2.35618	-3.45114	-1.37454	3.34309	1691	6.27743	0.474481	-0.406445	0.0966328	-0.103848	0.624016	-0.0248452	12.886	61.6059
J75_2019	2019	F	9	-60.0692	0	6.37271	26417	1721922	6.62562	2.40544	-4.57018	4.98656	-2.448	-1.04682	1480	6.27785	2.09943	0.306943	-0.505719	1.45647	-1.49421	-0.968083	21.5637	85.2379
J76_2019	2019	M	3	-60.0776	1	6.72863	31532	4123871	0.447894	-1.98815	-8.61297	0.0255675	4.53684	2.62281	1733	6.30386	0.474747	-1.35381	0.0096291	0.443973	0.269087	-0.766306	17.2261	59.1402
J77_2014	2014	M	2	-59.9024	1	7.30813	32170	5468265	-6.41004	-0.521196	5.35511	-2.35522	8.03485	6.99928	1800	6.28831	-0.797342	-0.782519	2.23422	0.796528	-0.310633	0.0224276	20.6731	60.6108
J77_2015	2015	F	6	-59.9282	1	7.27981	29561	2686283	2.48448	-1.00958	0.558084	-1.83699	2.30443	1.09065	1622	6.29936	0.437178	-0.0437175	1.03943	1.42163	0.65303	1.74989	14.6641	71.1567
J77_2019	2019	M	9	-60.0692	1	6.95573	29212	2468889	3.63351	3.37084	-3.56894	0.413463	-1.40294	3.02738	1569	6.2648	1.28786	0.0498826	-0.216786	0.489079	0.870948	0.96877	18.1528	74.5013
J78_2014	2014	F	6	-59.8967	1	6.58948	32994	7455257	-2.14043	13.3337	0.896095	2.13299	-1.36261	-1.74405	1852	6.28415	-0.604658	-0.683923	1.21981	-0.704669	1.57845	-0.442503	17.7871	53.342
J78_2015	2015	M	1	-59.9282	1	7.56015	30060	2794092	5.66091	-6.05473	2.15555	1.3435	1.812	1.25777	1626	6.295	0.671794	-0.719445	0.572773	0.403484	-0.245804	1.55834	15.656	67.4824
J79_2015	2015	M	3	-59.9278	1	7.56481	27990	1930430	8.32382	-3.96349	2.66221	-0.240635	-3.62324	6.31046	1532	6.29438	2.21184	-0.240044	0.542016	1.62871	-1.20686	2.04987	21.1124	81.9609
J8_2014	2014	F	9	-60.0281	1	7.23193	30526	3362993	-0.804369	6.25048	-6.64413	1.39686	-0.562775	4.22351	1730	6.28799	0.486574	-1.45729	0.295933	1.64606	0.337749	-0.759717	18.114	62.8844
J8_2015	2015	F	3	-60.0997	1	7.3175	33513	6658716	1.26629	1.60911	0.181286	5.89381	3.37563	0.236492	1844	6.31087	-0.512898	-1.64771	1.06517	0.164788	0.0204016	-0.206763	14.4443	54.6109
J8_2016	2016	M	8	-59.8489	1	6.89249	29108	2781257	-4.51313	4.84706	2.31242	-0.209449	-4.42957	-0.888277	1616	6.27687	-0.789239	0.616178	0.0432722	-0.112861	1.42628	0.414617	18.4542	68.4372
J80_2014	2014	M	9	-59.8967	1	6.90897	33118	6770617	-2.70236	6.65824	2.38116	1.43442	3.21132	2.82049	1875	6.29596	-0.699175	-1.05663	1.07122	0.0963054	0.650231	0.0995131	14.4361	53.0687
J80_2015	2015	F	10	-60.0526	1	7.11552	34109	7366764	1.06637	-4.1099	2.39344	-1.44282	3.8321	2.18408	1878	6.29897	-0.897425	-1.27608	1.0706	-0.633931	0.320905	-0.26528	13.2482	53.9454
J80_2019	2019	M	1	-60.0851	1	7.26452	32837	4893399	1.76618	-0.895177	-2.36897	1.94401	4.01064	2.26649	1841	6.32411	-0.256063	-1.89905	0.274731	0.50337	-0.276743	-0.220194	13.7139	56.6753
J81_2019	2019	M	11	-60.0851	1	7.07052	29682	2698493	2.36346	-2.74375	0.474202	3.44329	0.714201	1.55688	1671	6.30525	0.714675	-0.798958	0.317873	0.436149	0.0036305	0.749585	16.3318	65.9164
J82_2015	2015	F	2	-60.0526	0	7.33576	33378	6177628	0.578663	-0.331227	8.70352	-0.795238	2.41282	-1.77256	1876	6.31261	-0.854164	-1.1535	1.33803	-1.19167	-0.611192	1.33355	15.7109	58.3092
J82_2019	2019	F	6	-60.0851	1	7.14897	32972	5585693	-3.14964	1.02758	4.16871	1.82376	4.54266	1.1975	1795	6.3251	-1.3155	-0.564264	1.78965	-0.159293	-0.172543	0.312508	13.9832	59.3921
J83_2014	2014	F	6	-60.0281	1	7.64275	30082	2903020	8.52486	-7.29349	3.30027	2.74157	-0.86674	0.0678698	1620	6.27675	1.50581	-0.769196	0.0212523	-0.125117	-2.82903	1.0764	20.5407	75.2343
J83_2015	2015	F	3	-60.0526	1	6.60172	27100	1941322	-3.75873	4.79573	4.62839	-0.0726694	2.58527	-1.32531	1572	6.30086	0.676487	0.504059	2.2086	1.44944	-1.84183	0.58451	22.7564	78.3133
J83_2019	2019	F	3	-60.0851	0	7.13201	28871	2669876	-15.061	0.79365	-3.91098	1.00521	6.58615	1.25608	1715	6.334	-1.67564	-0.68155	0.935892	2.92461	-0.306877	0.8691	25.726	71.355
J84_2014	2014	F	1	-60.0281	1	7.53787	31962	4386375	14.699	-0.903899	-4.24573	3.66466	-0.975927	2.28027	1694	6.27636	1.7232	-1.55012	-0.225914	0.396743	0.164327	0.782736	20.5691	68.0736
J84_2019	2019	F	2	-60.0851	0	7.27038	27187	1770326	-3.29491	-0.0607709	-8.02059	0.293704	4.53661	3.49689	1579	6.29874	0.388075	-0.818734	-0.834462	2.42616	-0.443567	0.227672	21.5666	85.3723
J85_2014	2014	F	4	-60.0281	1	7.68878	32595	4728347	12.6242	-7.60343	-3.86087	-2.87693	4.33599	4.64644	1727	6.26168	1.07638	-1.70756	0.660597	0.616444	0.0359846	0.430389	20.4331	62.5142
J85_2019	2019	M	9	-59.8305	0	7.12641	26033	1520935	9.59693	3.57578	5.05851	1.04529	-2.58157	1.72274	1432	6.2806	2.26532	1.68933	0.687404	0.965037	0.457575	2.21159	24.3426	92.4298
J86_2015	2015	F	3	-60.0969	1	7.42596	32008	4202871	-0.224506	-7.18145	3.38773	1.98469	4.78091	0.456329	1750	6.31835	-0.909477	-1.13823	0.510935	-0.214697	-0.85982	0.372025	16.643	59.9247
J86_2019	2019	F	3	-59.8305	1	6.70233	31151	4468523	3.58505	3.16948	4.33671	0.00105787	3.18555	4.33806	1660	6.27473	0.20902	-0.0481318	1.27246	-0.590289	0.690639	0.343853	16.7459	62.7385
J87_2015	2015	M	7	-60.0884	1	7.3009	28951	2318385	-0.618211	-3.42866	0.123456	3.07956	0.887003	2.61807	1622	6.30549	0.384808	-0.542861	-0.46886	0.894232	-0.119696	0.0966796	17.4989	73.126
J87_2019	2019	M	7	-59.8308	1	6.87231	34371	9784306	6.59941	5.4418	2.71032	3.83651	2.20029	-0.964386	1831	6.27575	0.139937	-0.701189	1.32575	-1.09961	0.905127	-0.0280413	14.0761	52.2333
J88_2014	2014	F	9	-60.0031	1	7.42977	31684	3999436	0.692303	0.0760062	2.07813	-1.18311	2.04134	3.18973	1756	6.31771	0.165482	-0.820905	1.76875	1.04141	0.0361271	0.520407	13.6599	64.3855
J88_2015	2015	M	7	-60.1024	1	7.16339	30730	3318085	10.6498	-4.51312	1.53275	0.61692	-1.33469	1.10217	1625	6.25616	1.31959	-0.0229393	-0.353389	-0.36124	0.535718	0.331594	15.9172	66.5393
J88_2019	2019	F	4	-59.8308	1	7.08253	30357	3089578	-0.80489	-1.4208	-3.53382	-2.51584	0.880822	1.23533	1662	6.2843	-0.0529417	-0.438919	0.143541	0.188784	0.480078	0.314292	15.4296	67.6038
J89_2014	2014	F	6	-60.0031	1	7.28589	30518	3439190	4.39978	2.04349	-7.50311	5.56427	-3.62664	-0.109363	1708	6.27134	1.1839	-1.27147	-0.311967	-0.232471	1.10459	-0.868677	18.3104	64.4267
J89_2019	2019	M	2	-59.8306	0	6.56669	30222	3677997	-4.59904	6.82484	-4.38489	-4.83074	4.18018	0.585477	1671	6.27974	-0.486771	-0.361096	0.522071	1.3085	0.278297	-0.176174	18.4619	62.6134
J9_2015	2015	F	1	-60.0997	1	6.56708	29399	2600687	0.251326	-1.39452	-3.31559	3.57582	0.098436	2.28363	1665	6.29595	0.537519	-0.358717	-0.128086	0.19211	0.356835	0.0924873	18.7519	68.7694
J90_2014	2014	F	1	-60.0031	1	7.41092	29722	2721896	9.12739	-1.37481	0.396168	-0.433131	0.694904	-2.57433	1602	6.28256	1.22489	-0.388405	0.212593	1.04801	0.134293	1.09002	18.1389	68.2213
J90_2019	2019	M	11	-59.823	1	7.07428	31385	4019488	2.05273	4.56228	6.48854	-0.140631	-0.193215	0.512684	1730	6.30698	-0.153918	-0.444588	0.816214	-0.676931	0.765913	0.57548	14.0145	58.5315
J91_2019	2019	F	12	-59.823	0	7.5634	30299	3045024	6.07769	2.18613	5.63644	-0.508401	-1.07918	2.55424	1621	6.2936	1.3112	0.108574	0.727902	-0.00326035	1.19794	2.31647	17.5752	69.9946
J92_2014	2014	F	8	-60.0031	1	6.94161	32670	5316712	-0.0145919	3.81617	1.01911	-0.95093	0.133756	-1.29928	1805	6.28807	-0.753172	-0.820327	0.692736	0.221384	0.251556	-0.327662	11.9401	56.5925
J93_2015	2015	F	3	-60.0685	1	7.43738	30826	3404959	12.3192	-6.67159	-4.42643	2.23857	1.82014	-0.136482	1630	6.29083	1.50651	-0.30852	0.0541906	0.545138	-2.10428	-1.60168	19.3957	72.9297
J93_2019	2019	M	1	-59.8343	1	7.22403	32889	5677628	-1.3173	1.40901	3.3263	1.80185	3.64692	1.11266	1830	6.3161	-0.783963	-1.1938	1.10526	-0.364339	-0.440708	0.634266	14.3309	59.745
J94_2019	2019	F	5	-59.8343	1	6.87219	31360	4779937	5.09448	7.12042	5.0293	-1.1079	-0.400171	0.936074	1646	6.27643	0.657308	0.623388	2.16959	-0.585201	-0.665227	-0.0378674	16.7606	67.217
J95_2019	2019	F	4	-59.8343	1	7.44315	32123	4587958	1.82798	0.59574	5.26893	0.917935	-1.31549	3.48758	1743	6.30161	0.00898268	-0.684706	0.426988	-0.602088	0.514713	-0.553198	14.7386	59.0411
J96_2014	2014	F	5	-59.8088	0	6.97655	30758	3989013	1.78404	8.19785	-0.616491	3.39177	-0.31936	0.308461	1655	6.27631	0.273045	0.575157	1.00579	0.960318	1.25291	-0.893817	16.4807	66.3464
J96_2019	2019	F	2	-59.8343	0	6.67336	28735	2593857	-0.859573	7.1337	-4.45529	1.86263	1.81441	-0.00952256	1639	6.29444	0.616295	0.0253703	0.61999	0.66828	1.46793	-0.665722	18.1612	66.0024
J97_2014	2014	M	2	-59.8151	0	7.02962	32243	5011884	10.2549	0.385906	4.7739	-1.9856	1.44283	0.397879	1729	6.28225	0.999561	-1.00439	1.44503	-1.3217	-1.67069	-0.268974	17.8874	64.5322
JM010_2013	2013	M	1	-60.0479	1	7.07141	31048	3761843	-6.08628	-4.70407	-2.55794	6.75149	-0.194447	-2.95612	1724	6.30361	-0.926267	-0.525297	-1.32945	-0.154131	0.272556	-0.596781	19.5843	63.309
JM012_2013	2013	F	8	-60.0479	1	6.74112	30188	3237717	-9.09501	1.67307	1.39544	0.0821923	1.79441	0.605991	1672	6.29618	-1.35102	0.526343	0.918257	-0.00897233	-1.392	-1.86546	21.0812	71.6405
JM013_2013	2013	F	8	-60.0479	1	7.21048	23372	977920	-17.0319	-8.43427	-2.3895	0.744031	-2.14907	4.68854	1457	6.28072	-0.747407	0.765353	-2.76219	2.52742	-0.33683	2.61926	35.0592	102.594
JM014_2013	2013	M	8	-60.0479	1	7.26216	29472	2407327	-3.11652	-6.04625	-3.22849	5.94393	-2.99394	-2.73872	1640	6.3025	0.155793	-0.641516	-1.21909	1.28566	0.706237	0.128803	18.9542	68.4973
JM015_2013	2013	F	3	-60.0479	1	6.81562	25395	1463338	-5.84855	3.95423	-7.48418	0.858356	-1.49846	-3.14018	1465	6.29414	-0.568137	2.06078	-0.881185	2.17233	0.837941	-2.21007	24.9495	90.5572
JM017_2013	2013	M	4	-59.7756	1	6.717	31194	3918990	3.49105	-0.790779	-2.40236	1.07551	-3.9209	-4.8526	1684	6.2691	0.23414	-0.291235	-1.1606	-0.500346	0.75533	-0.203417	13.2398	61.4707
JM018_2013	2013	M	4	-59.7758	1	6.67824	24928	1305615	-14.1696	-3.06393	0.683902	-2.32018	-3.97435	-1.5842	1489	6.29682	-1.05465	2.31931	-0.781613	0.557863	-2.22575	-0.0859906	29.3185	89.8568
JM019_2013	2013	M	3	-59.7756	1	7.22371	29930	2647786	4.02491	0.701565	0.286083	-0.93514	0.0684701	0.242037	1591	6.27248	0.233062	1.01331	0.166995	-0.610787	1.167	-0.458197	16.4397	72.7525
JM022_2013	2013	F	8	-59.7756	0	6.13984	32519	6206554	-5.00189	3.98081	-6.22721	-0.490838	-3.10444	-3.10644	1789	6.27393	-0.746248	-0.949123	-0.575841	-0.13111	1.02169	-0.708204	17.8585	57.5626
JM023_2013	2013	M	5	-59.7758	0	6.51396	25990	1643474	-17.5933	-0.184168	2.19363	-2.27547	-3.59289	-0.268916	1579	6.28959	-1.51986	0.702788	-0.373688	2.01744	0.224462	0.687276	30.8035	82.1491
JP001_2013	2013	M	5	-59.9828	1	7.2254	30488	3135618	-1.3587	-3.98401	-4.28751	6.13284	-2.84402	-0.911328	1691	6.28557	-0.0266559	-0.720412	-1.99689	0.862194	0.470012	-0.344759	17.6477	66.8966
JP002_2013	2013	F	1	-59.9904	1	7.06119	27683	1989538	-10.053	-5.96377	-8.80293	-3.19515	-2.11345	-1.11484	1582	6.27294	-0.430709	0.0437826	-2.1529	1.72613	-0.0328145	0.638901	26.1213	80.7109
JP003_2013	2013	F	2	-60.0258	0	7.01552	28494	2345810	-17.9525	-0.613881	1.23801	0.343377	-0.478054	2.78919	1675	6.33005	-2.03219	-0.2289	0.00927651	1.37147	-0.783515	1.85007	28.8498	76.5087
JP004_2013	2013	M	4	-59.9449	1	6.49004	25133	1436684	-3.625	5.2715	-5.50879	-6.45767	-2.38631	0.607722	1477	6.25977	0.427613	1.53603	-0.475052	2.14508	1.31566	0.0393349	24.4156	89.7611
JP005_2013	2013	M	4	-59.9505	1	7.02232	28485	2406747	1.40311	5.8765	-2.19255	0.365419	-6.27092	1.84006	1561	6.25759	1.55111	0.522648	-0.711431	-0.157382	1.44961	0.143433	19.9373	72.8431
JP006_2013	2013	F	2	-59.9555	1	6.75743	28194	2584349	-8.18129	6.28097	3.03379	2.85342	1.88175	1.86889	1631	6.30503	-0.795318	0.609984	1.04451	1.00401	0.460492	0.517423	21.8512	70.5317
JP008_2013	2013	M	8	-59.9555	1	6.4094	29625	2853935	-10.5245	-0.375154	-2.81822	0.0754257	-4.27613	-0.516178	1706	6.29488	-0.856644	-0.871439	-0.549421	1.17478	0.0509386	1.55703	22.8174	67.8933
JP009_2013	2013	F	1	-59.9555	1	6.99863	29474	3629084	-5.04953	4.68046	-7.70268	1.85723	1.06186	-0.0427631	1711	6.28432	-0.747277	-0.566072	0.0095986	1.98244	0.808007	-0.270331	21.1025	65.2676
JP011_2013	2013	M	1	-59.9555	1	7.20795	28065	2228166	-4.30329	0.836513	-4.80043	5.8969	-0.0420753	1.16448	1610	6.30024	0.469223	-0.577652	-0.651459	0.459422	0.481438	-0.0750629	21.0941	67.6688
JP012_2013	2013	F	8	-59.8833	0	6.89716	25216	1397910	-19.8339	-9.68711	1.57247	-8.07179	2.24879	0.305513	1554	6.30951	-1.45779	1.01553	-1.86633	1.79816	-0.456562	2.35082	35.999	93.0169
JP013_2013	2013	F	4	-59.8833	0	7.14852	23121	965586	-18.5143	-5.14269	3.65011	-6.86198	-3.6883	2.53933	1438	6.27991	-1.62667	1.734	-1.22828	1.23921	-0.748569	2.24051	36.8942	107.117
JP014_2013	2013	M	8	-59.8836	0	7.05487	30688	3336696	-7.06258	-6.67306	3.3616	-3.07954	-3.20714	3.51089	1706	6.26515	-0.362135	0.0578024	-0.626749	-1.28428	0.282397	1.33394	20.7477	69.5583
JP016_2013	2013	F	8	-60.1115	1	7.16776	30041	3680683	2.00648	-6.39667	-7.49773	4.54659	1.99697	-7.03547	1658	6.28627	0.623019	-1.20633	-1.24965	0.88067	-2.39701	-1.6176	22.2149	70.1659
JP017_2013	2013	F	8	-60.1115	0	7.38748	27025	1779849	-11.9136	-11.0586	0.751724	3.71389	0.175069	2.66199	1633	6.31622	-1.45927	-0.147982	-0.497908	2.40903	-0.916704	2.31436	30.5755	91.4338
JP018_2013	2013	F	8	-60.1115	1	6.9037	27285	2021342	-5.88101	0.304335	3.23411	3.23059	2.70526	-3.21086	1553	6.29221	-1.0172	1.12807	0.974479	0.205655	0.287663	-0.616801	22.4016	85.4611
JP019_2013	2013	M	8	-60.1115	1	6.56017	25944	1843277	-1.16882	9.02733	0.727512	8.78411	2.11627	-6.04043	1521	6.28385	-0.093537	1.8253	1.64128	0.58	0.263223	0.169585	28.028	85.477
JP020_2013	2013	F	1	-60.1232	1	6.94398	28458	2382753	-0.935468	-1.74869	0.0188196	7.70361	-2.98408	-4.30068	1613	6.28231	-0.182672	0.450228	-0.0362816	-0.500929	-0.813528	0.999824	20.0852	77.6035
JP022_2013	2013	F	1	-60.1115	0	7.51799	30023	2640366	-7.27687	-16.66	0.851858	1.55204	0.628489	7.99199	1661	6.28584	-1.00637	-0.601229	-1.40629	0.424865	-1.02098	1.07379	26.8723	75.9459
JP023_2013	2013	F	4	-60.0929	1	7.16001	29299	2572618	-0.369199	-6.07336	-0.90999	7.24784	1.22097	-3.64102	1631	6.31937	-0.0606218	-0.41985	-0.87276	-0.0865466	-0.336717	-1.33227	18.659	72.8744
JP025_2013	2013	F	1	-60.0561	1	7.28914	31456	3750332	-6.39288	-10.0746	-2.80999	4.89713	2.55118	2.67626	1794	6.31748	-1.15188	-1.74441	-1.07692	-0.112783	-1.56588	1.21147	22.0137	68.1949
JP026_2013	2013	F	1	-59.7789	1	7.29659	31982	3990067	-6.06107	-2.15624	-0.0783241	-1.48883	-0.818749	2.5424	1739	6.28749	-0.820051	-0.234176	0.193595	0.0320752	0.498387	0.113885	18.4868	63.2401
JP028_2013	2013	M	8	-59.7789	1	6.89181	31270	4032290	2.57901	0.792234	-0.16101	3.20148	-1.49469	-6.38376	1695	6.27823	0.186324	-0.195027	-0.923633	-0.548411	0.611297	-1.52001	14.2787	60.1594
JP029_2013	2013	F	8	-59.7789	0	6.68552	29796	3125817	-10.4258	3.05692	4.44151	-1.65489	-0.355878	-1.61806	1649	6.26946	-1.38018	1.31243	0.384393	-0.214821	0.627964	0.458321	22.1237	77.4348
JP031_2013	2013	F	1	-59.7756	1	6.2615	29521	3108553	-2.09708	0.655295	-0.575621	-0.509119	0.22154	-7.53566	1620	6.27615	-0.368079	0.497136	-1.13187	0.168452	0.763775	-1.0518	17.5232	67.1693
JP032_2013	2013	F	4	-59.7696	1	6.82812	25814	1441298	-2.50278	-0.441887	-1.06576	0.425771	-4.82276	-1.6562	1447	6.24607	0.370695	2.35926	-1.94213	0.0529997	0.707519	0.715163	22.3202	90.9859
JP033_2013	2013	M	4	-59.7697	1	6.32674	29221	2895895	-0.209152	2.0864	-0.0144096	2.29257	-1.33699	-4.54948	1588	6.26559	-0.32999	1.48785	-1.01966	-0.668907	1.6367	-1.32475	16.5126	73.6603
JP040_2013	2013	M	1	-60.0303	1	7.35867	31294	3913348	2.62266	-1.99526	-5.72352	3.55399	-1.34972	-0.725367	1712	6.26111	0.756913	-1.0128	-1.25934	-0.312843	0.591676	-0.461936	15.645	62.2994
JP042_2013	2013	M	2	-60.0303	1	7.05525	31052	3760988	5.0248	-1.55646	0.945085	5.44789	-4.34203	-4.39669	1698	6.26385	0.232119	-0.305229	-0.746752	-0.695693	0.764888	-0.16889	15.7248	59.1906
JP047_2013	2013	F	2	-60.0473	0	7.1142	27757	2200668	-21.2548	-4.29697	0.921378	-2.3125	2.49487	0.387313	1680	6.3271	-2.42306	-0.319506	-0.322815	2.29323	-0.144611	1.40697	32.5118	83.5483
JP048_2013	2013	M	7	-60.0452	1	6.74806	29460	2585403	-3.77303	2.10086	2.42594	2.16605	-2.07238	-2.2257	1614	6.29616	-0.501734	0.588288	-0.248141	0.331959	0.793846	0.436022	18.209	71.5419
JP049_2013	2013	M	1	-60.0452	1	7.26178	28623	2209641	-4.53229	-4.06428	-5.40175	1.52902	0.169075	-3.05597	1619	6.27862	-0.0980622	0.226124	-2.15569	0.401771	-0.0361255	-0.600784	19.4448	78.1759
JP050_2013	2013	M	1	-60.0452	1	7.30601	30186	2908684	-0.575255	-7.34754	-5.14531	4.59352	0.0314254	-2.009	1693	6.29879	-0.515286	-0.778484	-1.45761	0.880781	-0.452983	-0.345953	18.8968	69.7906
JP051_2013	2013	F	4	-60.0452	1	7.30058	30471	3644172	-3.39698	-4.44128	-5.88795	10.7218	-0.75733	1.18913	1846	6.239	-0.288368	-2.43263	-1.17214	-0.889485	-1.87339	0.673282	23.995	80.7447
JP052_2013	2013	F	7	-60.0452	1	6.47812	25183	1380659	-4.53202	3.9495	1.61217	4.57946	-2.51253	-3.14407	1478	6.27491	0.453472	1.52528	-1.09213	0.216424	-0.633825	0.233381	24.3472	88.6757
JP053_2013	2013	F	3	-60.0452	1	6.97432	29160	2725805	-6.72014	-3.86864	-8.41395	1.63342	0.9882	-2.146	1659	6.28654	-0.536679	-0.411923	-1.78438	1.42149	-2.11022	-3.17071	23.2415	75.712
JP054_2013	2013	M	2	-60.0452	1	6.81967	30368	3432379	-8.05786	0.780479	1.98693	6.27185	2.48027	-3.28308	1727	6.32231	-1.53209	-0.350432	0.476971	1.41055	-0.612093	0.728033	20.6083	69.6795
JP056_2013	2013	F	5	-60.0452	0	6.99875	30569	3328199	-7.05107	1.28743	-3.31663	3.41764	-1.90503	-0.930195	1718	6.2967	-0.773577	-0.720339	0.339293	1.44803	0.391984	-0.182385	19.187	64.1877
JP061_2013	2013	M	4	-59.7697	1	6.35244	30469	3545182	-2.95735	3.3273	1.74386	1.01975	-2.67697	-4.95482	1659	6.26649	-0.853041	0.679144	-0.657543	-0.781884	1.0639	-0.574662	16.7063	67.8818
JP068_2013	2013	F	5	-60.0624	1	6.58516	29273	2595094	-3.32912	2.88849	-3.07495	-0.963117	-1.32438	1.00401	1679	6.3013	-0.297697	-0.95455	-0.205018	0.793977	0.73887	-1.09149	18.7323	67.7253
JP073_2013	2013	M	1	-59.8845	0	7.22959	32137	4202468	4.35192	-2.2162	-3.31587	2.22594	-0.656893	2.98629	1764	6.30026	0.454729	-1.29779	-0.373486	-0.0742565	0.191952	-0.456032	13.7529	60.1755
JP077_2013	2013	F	8	-59.862	1	7.24379	31278	3422085	6.07815	-3.66922	-1.05735	0.900466	-0.617789	-0.315012	1700	6.2903	0.487734	-0.451126	-1.11323	-1.50573	-0.824114	0.230576	14.6775	69.6502
JP080_2013	2013	M	1	-59.862	1	6.90101	32088	4570090	-1.34912	-1.0472	1.75396	1.63261	3.71994	-2.56342	1759	6.30169	-0.965204	0.266736	1.03823	-0.474982	0.0731453	-0.844186	15.2986	62.7656
JP082_2013	2013	F	1	-59.862	1	7.11997	32509	4886576	3.5405	-2.2899	1.59695	1.20067	0.623664	-3.5171	1763	6.29565	0.111952	-0.662315	-0.0989829	-0.962517	0.460063	-0.0115425	13.0055	59.3212
JP083_2013	2013	F	2	-59.8617	1	6.91118	30130	2876222	3.07601	-5.14513	-5.07149	3.17096	-0.12924	-3.12018	1641	6.29764	0.772211	-0.306263	-1.44807	-0.900235	-0.424605	0.343679	17.0419	70.9167
JP084_2013	2013	M	8	-59.8617	1	7.1922	32527	4943078	3.49224	3.37576	1.84808	-0.303124	-3.57715	0.005871	1769	6.29386	0.0382248	-1.29328	0.48426	-0.634345	0.879786	0.406663	13.1259	53.5849
JW001_2013	2013	F	8	-60.0546	1	7.21463	30617	3191847	-5.48934	5.1464	-0.68523	-0.584257	1.77241	4.99005	1734	6.30782	-0.440681	-0.354192	1.4292	0.107916	-1.57635	-1.31157	18.478	65.6748
JW003_2013	2013	F	1	-60.0301	1	7.18708	30809	3309044	-2.77427	-0.660212	2.32426	-0.23209	4.35716	6.80646	1695	6.30558	-0.270252	-0.518479	2.21338	0.427204	0.246668	0.870247	20.2416	63.8896
JW004_2013	2013	F	1	-60.0369	1	7.04026	30669	3202722	-3.39984	0.332158	-1.86831	-0.291277	3.86397	2.29411	1757	6.30415	-0.664688	-0.854295	-0.0615748	-0.852263	-0.0908471	0.548628	16.013	64.3176
JW006_2013	2013	M	8	-60.0369	1	6.43282	31817	5153956	-1.11634	6.08444	4.66459	-0.154276	3.40949	-1.78805	1752	6.28288	-0.681485	0.0953316	1.37428	-0.369105	0.405188	-0.186589	15.9904	61.624
JW008_2013	2013	M	5	-60.0479	1	7.12029	34748	9213109	7.20118	1.66185	2.18173	-0.737912	-0.146389	2.68213	1884	6.26671	0.0553953	-1.27067	1.12375	-1.48511	0.238862	-0.0404485	11.436	53.1623
JW009_2013	2013	F	1	-59.8869	1	7.18342	31970	4935842	1.639	6.55446	-1.01609	-0.677341	4.21751	1.69814	1758	6.30294	0.114139	-1.22714	1.24952	0.114071	1.31744	0.22356	17.2696	57.4537
JW012_2013	2013	F	3	-59.8785	1	6.83933	32252	5848612	4.09421	1.43465	3.90389	-0.45905	5.86987	4.82887	1776	6.27982	0.445827	-0.975324	1.57258	0.369079	0.170513	-0.0246644	16.2804	57.4413
JW013_2013	2013	M	4	-59.8779	1	7.04819	28971	2325927	4.71358	1.79211	-2.14905	4.13905	1.36547	4.2236	1587	6.30515	0.714529	-0.0609346	0.052967	1.28228	0.377587	0.0300745	15.69	69.4243
JW014_2013	2013	M	4	-59.8779	1	7.40668	30349	3047426	16.3233	-2.89062	-1.19779	2.46936	-2.62125	0.0672254	1526	6.24711	2.38805	0.477642	-0.811444	-0.779277	0.811117	-0.705855	19.2727	78.9217
JW015_2013	2013	M	4	-59.8803	1	6.93948	30134	3547801	7.76109	5.64543	-8.74201	-1.52842	-1.59498	2.2088	1629	6.25997	1.67769	-0.974243	0.116315	1.25164	0.449669	0.1159	19.9305	69.4886
JW016_2013	2013	M	8	-59.8803	1	7.40289	33288	5857876	6.3897	-0.323369	1.1551	0.976145	0.775862	0.609736	1775	6.27496	-0.139594	-0.64771	0.874747	-1.5534	-0.155026	0.00369928	10.8341	57.5561
JW017_2013	2013	M	4	-59.8803	1	6.57337	31949	5104479	7.25925	5.59695	-3.95965	3.96286	0.0111586	-0.569011	1703	6.27104	0.859817	-0.572482	-0.32062	-0.39658	1.15741	-1.72171	14.754	58.1922
JW018_2013	2013	M	3	-59.8806	1	6.9171	28656	3141904	3.07321	10.1525	-6.83869	1.46633	5.77771	4.21868	1584	6.26013	0.871441	0.176905	1.67773	1.7094	0.00686248	-0.0378014	23.539	77.3649
JW021_2013	2013	M	4	-59.798	1	7.34952	30434	3370091	9.3483	-0.0650041	-2.53387	-3.11209	-0.458275	1.15052	1605	6.24555	0.978224	0.0547242	-0.278104	0.813564	0.473946	0.636222	15.1604	69.4834
JW028_2013	2013	M	3	-59.8978	1	6.86481	30283	3411380	11.7321	2.4374	-1.40621	3.82111	-0.325849	2.37174	1605	6.27518	1.67235	-0.515723	-0.0675345	-0.072165	0.357762	0.256443	17.4809	69.1018
JW030_2013	2013	M	8	-59.8975	1	7.39654	32209	5232262	12.5068	2.60482	-3.42174	0.252393	-2.03408	3.74419	1716	6.27797	1.93173	-1.1305	0.095257	-0.344459	0.883705	0.154503	16.3279	63.1208
JW032_2013	2013	M	4	-59.8817	1	7.39938	31437	4178842	10.2822	1.80454	-3.55759	3.66581	-0.0326774	4.35649	1671	6.26451	1.90341	-0.685643	0.493822	-0.030616	1.01397	0.420728	16.1896	65.2365
JW033_2013	2013	M	8	-59.8817	0	7.49919	31433	4121598	3.22969	-2.89867	6.77454	-0.288957	5.44934	4.82342	1650	6.27015	-0.497093	0.558538	1.66291	0.0539064	0.17863	0.942605	17.9226	67.9604
JW034_2013	2013	F	1	-59.8026	1	6.69082	32782	6246237	8.4828	1.96317	-0.52063	-0.0238517	1.76161	1.14678	1757	6.27121	0.921095	-0.957658	0.990771	-0.199054	-0.872216	-2.07031	13.6198	56.0811
JW035_2013	2013	M	8	-59.8026	1	7.57943	32507	5983093	17.6321	0.640604	0.533538	1.87085	-1.5507	1.82797	1674	6.23863	2.31304	-0.640765	0.379518	-1.42438	-1.05089	-0.795594	20.6092	64.7439
JW036_2013	2013	F	1	-59.8026	1	7.15964	30348	3572027	13.2082	2.74713	0.054359	-3.80882	-0.258307	-0.838887	1582	6.25213	1.51296	0.193289	1.06864	0.777847	0.858683	0.396822	18.3077	71.4745
JW037_2013	2013	F	8	-59.8026	1	7.21651	30570	3858773	14.7305	2.77175	-3.02289	2.57635	-1.46503	2.98982	1582	6.24914	2.47627	-0.212742	0.0732819	0.243866	-1.10713	-1.70982	19.1551	72.6239
JW038_2013	2013	F	7	-59.8056	1	6.97221	31148	4697214	2.91044	2.70583	2.71955	-4.24788	6.74086	4.1849	1643	6.25857	-0.0652085	0.529126	1.8492	0.497379	0.375591	0.115325	18.3666	68.4905
JW039_2013	2013	F	2	-59.8065	1	7.34219	29741	2810347	8.32015	2.16947	-3.38053	0.213174	3.72719	4.63386	1587	6.27703	1.76311	-0.353086	1.03908	1.07841	-1.302	-0.587317	19.1821	70.4925
JW041_2013	2013	M	2	-59.8026	1	7.14508	28127	2148963	6.24524	3.30737	0.539809	2.91484	-4.62238	1.24127	1539	6.29266	1.93258	0.192107	0.151681	1.02666	1.48593	0.539707	18.8808	71.8618
JW042_2013	2013	F	2	-59.8056	1	6.97657	23320	1068572	12.3964	8.29741	-3.9292	2.99636	-6.28126	1.25932	1333	6.23473	3.41204	1.50466	-0.446146	0.655906	1.50007	0.58985	25.7582	99.8037
JW043_2013	2013	M	5	-60.104	1	7.38998	31026	3699482	10.403	1.87497	0.202276	6.66758	-0.562092	2.41341	1649	6.30821	1.7882	-0.592738	1.0698	0.947851	-1.95662	-1.38022	18.8827	69.7481
JW044_2013	2013	M	1	-60.1039	1	7.56468	29141	3026589	12.9835	0.194855	-4.39475	3.83837	-0.067447	3.32276	1580	6.24428	2.45955	-0.536653	-0.422624	0.697505	-1.62988	-1.3412	20.2445	74.0886
JW045_2013	2013	M	7	-60.1044	1	7.29135	34660	8835093	11.5131	3.41899	-0.704788	5.38635	0.180487	1.11378	1856	6.27658	0.62043	-1.82625	1.012	-0.768885	-0.468564	-0.259253	14.8251	53.9203
JW046_2013	2013	F	7	-60.1044	1	6.84713	29431	2711448	10.0833	3.47433	-0.101278	5.88055	1.19003	1.29117	1655	6.28767	1.53457	-0.552375	1.29342	-0.256744	0.443374	0.921462	19.4649	73.6237
JW047_2013	2013	F	8	-60.1044	1	7.44407	30947	3940194	12.0222	5.27789	-3.46118	5.80125	-0.464816	2.43472	1654	6.25067	1.62013	-0.900936	-0.17028	-0.0253962	0.288602	-0.535181	18.9857	68.1057
JW049_2013	2013	F	2	-60.1044	0	7.13532	32960	5657813	9.83118	1.61514	-5.71852	1.50062	2.88382	3.03121	1809	6.29901	0.504286	-1.57728	1.02531	0.29663	-0.273541	-0.453674	15.8987	60.12
JW054_2013	2013	M	5	-59.9654	1	7.34518	27453	1811559	6.4574	5.25539	2.17078	1.38507	-3.24853	6.30747	1491	6.25847	2.38314	0.865692	0.90106	0.3762	-2.02499	0.425906	20.0489	85.3855
JW055_2013	2013	F	5	-59.9507	1	6.2724	31522	5089072	10.8792	7.32017	-0.932125	2.17322	-4.0569	0.610896	1681	6.25716	1.0578	-0.352568	0.29475	-0.778774	0.847742	-1.53526	16.9395	65.188
JW061_2013	2013	M	4	-59.857	1	6.75421	32437	5323942	9.85149	3.45307	-0.873968	1.48055	1.56486	1.8816	1730	6.2673	1.06475	-0.278106	1.09587	-0.59946	-0.839719	-1.79196	14.8288	60.9262
JW072_2013	2013	M	8	-59.7894	0	6.65309	27283	1884023	6.00674	4.05296	-0.82303	-0.309827	-4.87901	3.26177	1546	6.29201	1.59301	0.797231	-0.0485236	-0.158156	0.7816	1.42895	18.6661	78.7261
JW073_2013	2013	M	1	-59.7894	1	7.50243	30001	3087958	18.4198	-2.34792	-2.46562	4.11518	-2.55574	-0.247586	1531	6.23824	2.6695	0.283782	-0.801034	-0.254235	-1.32597	-1.68415	20.4251	77.814
JW077_2013	2013	F	5	-59.8078	1	7.11217	28433	2367593	8.31359	2.43985	3.99735	-2.0737	-0.0343791	2.12701	1466	6.24254	0.994605	2.47418	1.00177	-1.5755	-0.654813	-1.56381	19.3392	86.5899
JW078_2013	2013	M	5	-59.8078	1	6.1201	28829	2774633	7.26381	3.61341	-1.08926	0.135991	0.427955	0.316515	1563	6.25049	1.37494	0.70245	1.18157	-0.00865395	-0.912365	-1.06377	16.8275	74.6016
JW079_2013	2013	M	6	-59.8449	1	6.50426	28497	2648442	13.9564	5.57349	1.35963	-0.467622	-4.85875	0.983319	1506	6.22911	2.46486	0.942431	0.981814	-0.445687	-0.458519	-0.458037	20.8536	79.5382
JW081_2013	2013	M	8	-59.8095	1	7.01272	33313	6508945	10.8429	2.94502	-1.02474	-0.581023	0.595447	3.6828	1758	6.2668	1.21287	-0.613514	0.588511	-0.820189	1.01677	0.0152994	14.1972	54.6564
JW083_2013	2013	M	8	-60.0459	1	7.03445	29553	2759157	7.59591	2.19784	-2.76809	0.578701	0.134423	-0.357776	1597	6.27012	1.29805	0.246075	0.204143	-0.119943	-2.22225	-1.13247	15.6984	73.856
JW086_2013	2013	F	8	-60.0459	1	7.61987	30239	3183949	12.6435	0.477432	-0.6041	3.13575	-0.212832	2.81689	1656	6.30341	1.93925	-0.970876	0.300277	-0.546921	-2.29835	0.0104647	18.3138	76.545
JW089_2013	2013	M	7	-60.0495	1	7.3847	27955	1696912	2.24829	-1.4755	-3.99766	-2.44607	1.61612	3.77619	1594	6.30228	0.669847	0.249362	-1.07401	-0.617759	-0.811226	0.62186	19.9885	84.6387
JW090_2013	2013	F	4	-60.0495	1	6.77517	31402	4555791	2.03746	4.16595	-9.71736	-3.33208	2.26966	2.05468	1701	6.24548	0.839862	-1.05739	-0.851744	0.814527	0.333018	-0.234106	17.4375	63.2575
JW093_2013	2013	M	8	-60.059	0	7.44118	33474	6140731	6.39979	-1.06096	1.25897	3.60477	-0.950175	1.32372	1861	6.2995	0.0828849	-1.68005	0.270528	-1.79114	-0.0567349	-0.2646	12.2682	56.2935
JW094_2013	2013	F	3	-60.0495	1	7.17145	32558	5047587	1.66237	3.32046	-2.28295	-0.733006	0.24465	4.02944	1841	6.31248	-0.36249	-1.28637	0.883843	-0.175634	0.0675405	0.698859	13.9904	59.1379
JW097_2013	2013	F	8	-60.0521	1	7.23448	28436	2098207	5.54046	-2.52089	-3.18936	-0.914781	-1.78083	1.83826	1589	6.27692	1.42652	-0.281281	-0.099793	0.146835	0.0328745	2.29105	17.8382	77.1904
JW099_2013	2013	F	2	-60.0521	1	7.32286	30625	3340929	16.1978	-1.15479	-7.53471	-0.0197029	0.463768	1.28772	1581	6.23735	1.97411	-0.327336	-0.842658	-0.452207	0.130676	-1.37365	19.8037	79.5633
JW100_2013	2013	F	3	-60.0521	1	7.37886	32987	6079219	11.0751	-0.932383	-7.97258	0.149318	1.8436	1.39585	1749	6.27193	1.43469	-1.73145	-0.452754	-0.178117	0.493997	-0.272056	16.7241	57.0766
JW105_2013	2013	M	4	-59.9173	1	7.02508	31684	4029190	10.3774	0.557182	-0.418229	0.813739	-3.42625	4.22161	1664	6.27655	1.46917	-1.03156	0.696759	-0.134244	0.751843	0.0268601	15.3543	63.5782
JW106_2013	2013	M	6	-59.9048	1	7.57492	31535	4442769	14.3379	-2.44794	2.55178	0.229644	-4.67188	2.40959	1657	6.21853	1.99394	-0.403349	-0.0152534	-1.06305	0.609345	0.831378	18.088	67.7313
JW107_2013	2013	F	4	-59.89	1	6.57148	26237	1735024	9.51837	6.62539	1.47515	-4.80777	-2.83046	-0.874112	1437	6.26343	2.97181	0.882646	0.640033	1.13325	-1.27595	1.58016	21.3157	95.4552
JW108_2013	2013	M	6	-59.89	1	6.46278	32632	6150698	11.6028	6.63736	2.01509	0.719861	-2.43083	-1.82995	1753	6.25272	0.899296	-0.486955	0.5388	-0.863408	1.12261	-0.31345	16.3656	56.6239
JW112_2013	2013	M	5	-59.8704	1	6.58473	26715	1786459	8.89198	9.49189	-0.920686	-0.408726	-2.98106	1.19037	1466	6.25565	2.33979	1.52293	0.400329	0.899325	1.27653	0.94066	20.0781	87.4806
JW113_2013	2013	M	8	-59.8095	0	7.59127	30338	3227611	11.9477	-4.95182	3.76186	-3.4961	-0.883176	3.02085	1550	6.22387	0.7936	1.16041	0.782237	-1.443	0.0182622	0.000387899	20.7425	77.9937
JW114_2013	2013	M	1	-59.8063	1	7.28208	30392	3656186	12.9326	4.84368	0.840987	-5.51316	-1.07221	2.19404	1604	6.21967	1.29571	0.572075	0.382998	-1.60119	0.310818	1.05878	18.3115	78.0789
JW115_2013	2013	M	4	-59.8165	1	7.12291	32434	6154290	12.486	2.89603	3.38094	2.03798	-0.335764	1.00894	1716	6.26065	1.54346	-0.659434	1.3163	-1.52502	-1.15667	-1.03492	14.9898	58.9831
JW116_2013	2013	M	4	-59.798	1	6.96443	31991	4990948	8.76402	-1.06436	0.0955063	-1.6186	0.801942	1.82208	1714	6.27235	0.388057	-0.177645	0.338077	-1.01276	0.334146	-0.658467	14.3279	62.28
JW117_2013	2013	M	2	-59.8182	1	7.26661	31679	4672485	8.47443	4.13335	5.20697	0.112825	-0.570358	2.49175	1664	6.24411	0.41969	0.590471	1.72892	-1.43833	1.12849	-0.662362	15.923	64.5486
JW118_2013	2013	M	4	-59.8183	1	7.42163	32647	5546134	14.8551	-0.888446	0.155198	1.69051	-0.848819	1.17521	1704	6.25609	1.7754	-0.519718	0.484388	-0.455977	-1.60694	-1.62609	15.6472	59.7103
JW121_2013	2013	M	5	-59.7971	1	7.28669	31211	4259248	16.3565	2.60557	-0.0432622	4.25853	-3.58305	-1.03684	1605	6.24284	2.66081	-0.433026	-0.696406	-0.597483	0.539834	0.629175	19.0292	68.7987
JW122_2013	2013	M	4	-59.8043	1	6.47962	32623	5930557	5.47765	6.34742	2.81756	0.0552753	1.89066	-1.30999	1730	6.27254	0.153563	-0.228121	0.931215	-0.716815	1.51842	-0.573759	13.6013	60.3189
JW123_2013	2013	M	3	-59.8043	1	7.35781	31862	4087996	11.5245	0.839599	3.33849	-2.43907	-0.929974	4.00768	1677	6.26187	1.29066	-0.12711	1.28531	-0.657657	1.2275	0.866691	15.221	69.0346
JW124_2013	2013	F	5	-59.8025	1	7.42953	32862	6428582	13.6519	-1.17476	1.58731	2.26248	-2.04882	-0.293712	1745	6.24594	0.963506	-0.618951	0.342243	-1.64275	0.565189	-0.317972	14.7906	58.7838
JW127_2013	2013	M	5	-59.832	1	7.10926	33188	5803423	4.96941	-0.321123	-1.83388	-2.02859	4.52521	2.3244	1807	6.28079	0.129958	-1.22203	0.706237	-0.0653995	0.130515	-0.563818	12.8463	53.869
JW132_2013	2013	M	4	-59.8651	1	7.06058	29523	2851553	9.01955	-1.15224	-4.18618	-2.6774	2.95113	-0.219262	1595	6.2601	1.62292	-0.396945	-0.0594223	1.62202	0.0577179	1.03156	16.629	72.6513
JW134_2013	2013	M	3	-59.8651	1	7.28949	31784	4334760	3.06545	0.567634	5.01335	-1.55335	4.57024	2.69694	1717	6.28569	0.345134	-0.431142	2.07757	0.540294	0.536378	0.293988	14.8544	62.8451
JW135_2013	2013	F	1	-59.8651	1	7.20576	30190	3657675	10.6707	-2.30177	-2.2085	-4.30907	4.60262	2.44447	1619	6.24184	1.32125	0.133167	1.27077	0.422479	-1.59016	-1.12942	17.4432	67.4223
JW136_2013	2013	M	8	-59.8651	0	7.28023	33782	6368646	7.34991	-1.03848	1.54839	-2.5078	-0.0580115	3.67602	1832	6.27232	0.34466	-1.7221	1.29972	-0.50261	0.454688	0.606916	12.3747	54.7541
JW138_2013	2013	F	8	-59.8651	1	7.33221	30690	3728545	11.079	4.72913	5.05633	1.36229	0.899335	1.47708	1596	6.25018	1.77177	0.741944	2.48658	-0.226584	-0.659297	-0.603267	17.9198	71.6926
JW139_2013	2013	M	5	-59.8562	1	7.18022	33225	5572657	3.77221	-1.34355	3.58057	-1.26208	3.20289	2.24394	1810	6.29454	-0.377334	-1.26711	1.07508	-0.187043	0.168185	0.249969	12.6059	54.9241
JW140_2013	2013	M	5	-59.856	1	7.18512	33068	6047541	13.7377	1.35203	-1.22044	-1.74354	-0.281459	2.85131	1751	6.28129	1.44955	-1.73078	0.895418	-0.194053	0.236362	0.465592	15.1444	57.0066
JW142_2013	2013	M	8	-59.7889	1	7.38196	29467	2686729	12.3536	2.98447	-4.03814	3.57554	-3.91133	0.77271	1581	6.25489	1.77945	0.554864	-1.46532	-0.98588	0.913773	-1.06063	19.6897	75.7674
K01_2014	2014	F	9	-60.0399	1	7.271	25149	1236639	-18.1071	-10.1699	1.93964	0.651155	-5.80643	2.77037	1551	6.28191	-1.52242	1.009	-1.13125	0.486958	-2.40863	1.16202	33.3264	96.4081
K03_2014	2014	M	6	-60.043	1	7.05178	31323	3317718	0.0144795	-3.89171	3.36355	-3.05607	-4.8216	-0.437003	1763	6.2841	-0.466212	-0.105983	-0.668733	-2.3693	-0.546619	1.11986	16.8006	74.4547
K04_2014	2014	M	4	-60.0689	1	7.44639	32389	4216277	1.04774	-0.98058	1.03539	-0.863074	0.445876	1.73361	1788	6.31618	-0.429763	-1.10165	0.219569	-0.849901	-0.159308	-0.144352	13.2926	61.3656
K05_2014	2014	F	7	-60.0631	1	7.31908	32617	4830974	6.04115	-1.60673	-3.82708	-1.67262	0.164609	-2.11927	1765	6.28411	0.447052	-0.953313	-0.461044	-0.513391	0.394351	-0.708474	13.0595	58.2194
K06_2014	2014	M	1	-60.0399	0	7.45798	30222	2972327	2.39705	-2.99249	-8.98385	3.78649	-0.758153	0.63681	1673	6.26176	0.339119	-1.04573	-1.46395	0.922343	0.702459	-1.18129	19.2527	69.416
K08_2014	2014	F	9	-60.0375	0	7.24284	30645	3130196	2.16588	-6.07633	-9.097	-0.65272	-0.676426	-1.21719	1680	6.26797	0.53629	-0.809799	-1.40115	0.889319	0.753815	-0.72941	17.8824	65.195
K09_2014	2014	F	4	-59.8802	0	7.23869	31205	3877589	2.26657	-3.37756	-2.25977	5.76158	-0.818265	-0.640485	1701	6.27616	-0.0342169	-0.408298	-0.831376	-0.269481	1.38994	-0.652902	16.9348	59.4719
K1_2016	2016	M	7	-59.9609	1	7.03859	27987	1892709	-9.60816	-1.98615	3.40213	-2.91436	-5.67689	2.24359	1610	6.29709	-1.152	0.289142	-0.71946	1.38546	0.340471	0.587433	18.8791	74.9493
K1_2017	2017	F	12	-60.0666	0	7.45387	27934	1992482	-3.36736	-10.9675	-2.27304	4.84371	-1.01563	-0.263602	1604	6.29101	0.0630956	0.385052	-1.04393	1.90886	-2.52365	0.26264	22.8536	86.4139
K10_2014	2014	F	5	-59.8802	1	6.98989	27924	2225913	-1.02796	2.93582	-8.89492	2.02077	-0.695578	-1.22803	1569	6.26881	0.605198	-0.0333931	-0.836152	1.87963	0.731524	-0.254634	16.2024	74.6038
K10_2017	2017	F	8	-60.0777	1	7.48268	27214	1631160	-1.41542	-6.39089	5.66293	0.0234476	-2.91961	1.23605	1513	6.27767	0.201102	1.95622	-0.850839	0.0551096	-0.258503	1.61359	20.6982	83.7592
K10_2018	2018	F	10	-59.8882	1	7.16893	30330	3457267	-14.6924	-3.06883	4.18539	-0.00761049	2.64815	0.358963	1758	6.33482	-2.13751	-0.713226	0.144319	1.60344	-0.508973	1.33988	19.7257	65.0901
K100_2014	2014	M	9	-59.8695	1	7.11353	30950	3566522	2.96925	3.48813	2.85851	-0.0498894	-1.2268	1.34842	1724	6.27696	-0.0109597	-0.30332	0.959016	-0.868838	0.294322	1.62343	16.4728	69.7999
K101_2014	2014	M	9	-59.8447	1	6.92267	31594	4125994	3.14749	2.10969	2.51401	-0.914026	-1.32516	1.01686	1692	6.27267	0.352692	-0.156865	0.234097	-0.990124	1.05404	0.481247	12.807	63.6121
K103_2014	2014	F	4	-60.043	1	7.26294	29812	2887866	-3.68551	4.81877	-1.38492	-0.870495	-1.48448	3.94498	1645	6.28933	0.228622	0.113617	0.401353	0.890041	1.66119	-1.20536	16.793	69.8487
K107_2015	2015	M	6	-59.7965	1	7.08838	27696	1964169	-6.57919	-0.743188	-5.47389	-2.27245	-3.83473	-1.38745	1559	6.25653	0.177687	0.230312	-2.31098	1.83661	0.780439	-0.544232	20.8848	76.3381
K11_2014	2014	F	1	-59.8802	0	7.09819	32666	5642198	-5.42357	5.30439	-7.53504	2.89654	-0.916718	0.353137	1812	6.2823	-0.669296	-1.56972	0.052731	0.788314	1.08419	-0.694487	15.9872	53.4517
K11_2015	2015	M	9	-60.0732	1	7.60366	31070	3117530	6.29967	-6.86865	0.869183	0.957608	1.39963	2.82239	1725	6.31928	0.124463	-1.02365	0.191556	-0.90139	-1.73456	0.71167	17.1139	70.3954
K11_2017	2017	F	7	-60.0575	1	7.44917	31901	4367745	4.02751	-1.50375	3.26097	-2.34936	2.02588	-2.04625	1702	6.27633	0.101856	-0.0500341	0.709614	-0.544511	0.191616	0.198642	17.4733	62.6242
K11_2018	2018	F	2	-59.8882	1	6.88428	31819	4538255	-8.19736	-1.0639	-4.6287	-1.8304	4.29963	-0.491241	1795	6.3075	-1.0859	-1.23433	-0.143287	0.75464	-0.248337	-0.362778	15.8528	56.6401
K111_2014	2014	F	9	-60.043	0	7.35156	28690	2259591	3.11147	3.20527	-4.26674	1.61979	-4.87587	3.34091	1617	6.27375	1.31131	-0.427513	-0.530203	0.758109	1.03359	-0.012897	19.9907	69.6524
K112_2014	2014	F	3	-60.043	1	7.40511	27759	1826895	-1.06171	-2.70551	2.88201	2.79632	-0.787551	4.42826	1580	6.27984	0.561297	0.218363	0.388549	1.08737	0.19097	0.846297	19.0783	76.2629
K114_2014	2014	F	3	-59.8146	0	7.23169	26681	1821722	-2.55929	2.41156	1.09757	-0.677508	-6.66579	1.6969	1542	6.27135	0.434472	1.33332	0.31887	1.25743	-0.345445	-0.397247	23.013	83.2399
K114_2015	2015	M	2	-59.772	1	6.85223	29275	2593092	0.562809	-0.909081	1.31603	0.834843	-2.3868	-3.6241	1601	6.27849	0.268644	1.08888	-0.243593	-0.98909	-0.968008	-1.99605	15.5444	72.4357
K116_2014	2014	F	4	-59.8449	0	6.88264	27471	2441373	-19.0633	2.53653	7.48063	1.61112	4.10657	1.36272	1608	6.29715	-2.06878	1.72813	1.05657	1.29401	0.20151	-0.505623	28.7905	84.0432
K117_2014	2014	F	3	-59.8449	0	6.86389	31108	4038292	4.38051	-0.704329	-9.59377	-1.87008	2.10991	-0.435669	1685	6.25902	0.802157	-0.508426	-0.0498857	0.760887	-1.10608	-2.56634	15.6793	64.6785
K118_2014	2014	M	3	-59.8506	1	7.28134	31565	3955555	3.42014	-1.65478	-2.45183	-3.92406	3.51222	3.28378	1714	6.28965	0.101989	-0.53113	0.746981	0.23904	0.831348	-1.11398	13.4438	57.155
K12_2014	2014	M	9	-59.8802	1	7.14675	32475	4610040	0.143117	1.61955	-4.4684	3.81915	2.08718	0.779248	1823	6.3174	-0.228974	-1.51746	-0.00678648	-0.529086	-0.00111115	-0.963961	16.4141	58.0015
K12_2015	2015	F	5	-60.0732	1	7.37713	29885	2731201	-0.918251	-3.59785	-3.95561	4.61675	5.16653	-0.240477	1689	6.32207	-0.346366	-1.03257	-0.130986	0.504618	-1.24648	-0.0963344	19.7612	69.7265
K12_2017	2017	M	12	-60.0564	1	7.41082	31056	3233113	-0.594952	0.307352	1.84331	1.87374	-1.71255	1.43995	1734	6.30974	-0.467688	-0.749675	0.33295	-0.092012	0.121046	0.0113736	17.5905	67.1556
K12_2018	2018	F	4	-59.8794	1	6.58864	30863	4113407	-9.47854	5.10655	4.67954	-0.912747	1.56807	-3.07499	1728	6.28849	-1.97107	0.468715	0.720106	-0.612171	0.87531	-1.05366	17.0671	64.6674
K123_2014	2014	F	3	-60.0126	1	7.10335	26415	1583645	-6.71288	-3.8924	4.48358	-1.62743	1.76143	2.46712	1542	6.29395	-0.185758	0.892208	0.165336	0.806612	-0.130465	-0.249865	23.9937	80.4517
K125_2014	2014	F	4	-60.0502	1	7.5508	29718	2643499	4.19959	-6.78833	-6.2833	3.14344	1.091	0.683687	1592	6.277	0.849079	-0.101272	-0.909004	0.144509	-0.420097	-1.56436	18.5778	73.6591
K127_2014	2014	M	2	-60.0502	1	7.44625	29220	2360023	4.57028	-2.09263	0.213939	-1.19237	-0.186465	-0.599888	1583	6.27601	0.464001	0.587033	0.389567	0.664765	-2.32064	0.17511	17.0944	75.0651
K129_2014	2014	F	2	-59.8163	0	7.41923	31003	3541663	1.83352	-3.10424	3.78507	3.0621	-0.09128	-1.76866	1728	6.29202	-0.292053	-0.55544	0.824916	-0.896807	-1.96205	-0.462917	15.6165	65.4724
K13_2015	2015	M	10	-60.1224	1	7.1422	29132	2655765	2.96487	1.4928	-12.4786	1.16837	0.739712	3.28661	1629	6.26797	0.579818	-1.11366	-0.584182	2.96466	-0.240284	-1.70304	23.0516	74.2415
K13_2017	2017	F	8	-60.0564	1	7.1356	31867	4966493	-10.0936	3.13908	3.49647	3.82428	2.511	-3.35937	1792	6.30348	-2.03999	-0.15841	0.535013	0.285598	-0.323708	-0.173606	16.0018	60.5669
K132_2014	2014	F	8	-59.7991	1	7.29436	31952	4444319	6.4738	0.218734	5.3013	0.585532	2.87345	0.214584	1702	6.27147	-0.0725932	0.0703384	1.28757	-0.866266	1.09273	-0.290411	14.3026	59.527
K134_2014	2014	F	4	-59.9148	1	7.1246	29234	2427486	-4.04572	0.264077	2.72058	-5.12068	-4.06959	2.57189	1656	6.31466	-0.616809	0.111825	-0.0956587	0.0314308	0.625685	0.16024	19.1432	70.2225
K135_2014	2014	M	5	-59.9016	1	7.1734	31918	4667512	8.99178	3.21113	2.34839	1.12027	-1.23581	0.80341	1749	6.2808	0.634153	-1.08802	0.577778	-0.473307	0.15611	0.91408	17.2102	63.1049
K14_2015	2015	M	10	-60.1223	1	7.37762	26914	1454769	5.88294	-0.00854513	-5.59783	0.216584	1.11251	4.39018	1559	6.30997	1.42728	-0.42645	-0.224575	1.82919	-1.11007	1.74857	22.3688	89.412
K14_2017	2017	F	3	-60.0564	0	7.04917	24587	1264115	-7.22017	1.98129	-0.485749	5.33364	-2.0704	-2.61253	1521	6.28585	0.231978	0.404037	-0.296018	2.45047	-2.01414	-0.0822484	23.5526	87.7369
K14_2018	2018	F	6	-59.847	1	6.40215	28654	2854299	-6.00355	1.5772	2.01153	-7.29942	1.76095	-2.72517	1605	6.26268	-0.652273	0.614763	0.500406	1.27943	-0.493399	1.95337	20.1588	74.1392
K141_2014	2014	M	5	-59.8505	1	7.5745	34200	7306520	10.5483	-1.93529	-0.0283819	-3.71621	-1.24402	4.08688	1835	6.2409	0.57569	-1.78677	0.0951614	-1.4033	-0.388503	1.08491	16.7131	57.526
K142_2014	2014	M	3	-59.8548	1	6.87338	29377	2864893	-3.48409	4.06438	-0.945487	-3.54181	-0.995653	-2.4207	1655	6.28535	-0.0705472	0.211395	-0.362289	1.24558	0.431399	0.136225	17.2176	66.4926
K146_2014	2014	M	5	-59.8461	1	7.51615	28221	1949381	7.02808	-4.92559	-2.10552	-3.36532	-0.835912	4.40946	1517	6.26792	0.874437	1.11688	0.874926	0.296745	-1.42929	-0.615708	20.2752	82.9828
K15_2018	2018	F	10	-59.8481	1	7.0306	28619	2329824	1.11371	-0.00235285	-2.52749	-1.22847	-2.33696	-2.39153	1588	6.27066	0.927669	0.375924	-1.08965	-0.196529	1.05754	0.151105	17.0704	74.2205
K154_2014	2014	F	2	-59.8729	0	6.88379	30935	3878360	-0.00444808	-1.96557	-5.5537	-5.99598	3.40415	-0.597206	1682	6.26385	-0.529983	0.0113081	-0.542364	0.364239	0.14093	-1.25604	17.588	65.7144
K16_2016	2016	M	8	-59.7704	1	6.56028	28894	2888797	-7.3187	7.57222	2.89083	2.54898	-3.45047	-4.37252	1614	6.27073	-0.418835	1.4102	-0.854128	-0.53198	1.74239	-0.856716	20.3771	70.535
K16_2017	2017	M	8	-59.8823	1	6.07251	24123	1263492	-1.12628	2.0134	2.02224	-1.44738	-5.84349	-4.94754	1408	6.26491	0.490098	2.62265	-1.15412	-0.180198	-1.078	-0.92605	23.7202	98.6379
K160_2014	2014	M	6	-59.8571	1	7.1186	34284	8293558	9.36582	1.80106	0.0367386	-0.407807	-2.25918	2.01175	1811	6.25469	0.0929694	-1.15611	0.337286	-0.697196	0.731313	-0.592231	13.6485	49.0057
K161_2014	2014	M	2	-59.85	0	7.25231	35276	10199898	1.3822	-3.91996	3.51781	-3.17861	3.06682	2.02536	1902	6.29388	-0.739446	-0.800532	0.838324	-1.09693	-0.0282995	-0.742685	13.063	48.0777
K17_2014	2014	F	4	-59.8852	1	6.83644	31434	4299446	-10.4734	3.53169	-3.73847	-2.7368	2.32394	0.700168	1796	6.29461	-1.33909	-0.799185	0.425816	0.971149	-0.2445	-0.0273013	18.4672	58.9647
K17_2015	2015	F	2	-60.0525	1	6.80414	27400	1956099	3.09554	1.63808	-10.5032	-2.01369	2.67766	-0.617656	1545	6.26361	1.66459	0.188844	-1.56587	1.2484	0.199873	-0.326416	21.563	77.009
K175_2014	2014	F	1	-60.0629	1	7.47088	32218	4556501	10.1498	1.49856	-8.09642	1.51394	-1.39852	2.0946	1707	6.25985	1.4012	-1.59611	0.172795	0.661705	0.436676	-1.16816	15.7949	61.3099
K177_2014	2014	F	3	-60.0631	1	7.22828	31568	3903562	7.44669	1.07836	1.8024	0.161283	0.046777	0.771465	1668	6.27661	0.582959	0.214068	1.00846	-0.752879	0.601348	0.524939	14.094	65.5405
K179_2014	2014	F	2	-60.0631	0	7.38574	32889	5349245	12.217	-0.444693	3.45155	-0.519286	-1.25329	0.981844	1744	6.27572	0.701686	-0.869724	1.64263	-0.702538	0.728049	0.46055	17.705	58.3724
K18_2015	2015	F	10	-60.0525	1	6.35603	27847	2100154	6.74507	2.56765	-6.5414	-0.911202	2.38821	-1.01719	1558	6.28089	1.80734	0.147958	-0.464204	1.411	0.741908	-0.971014	18.0845	74.025
K19_2018	2018	F	5	-60.0931	1	7.39029	29946	3153898	-9.52058	-0.87812	7.90981	-1.44009	-1.97412	1.64403	1738	6.31592	-1.63803	-0.346971	0.362115	0.602196	-0.0402166	1.84071	20.2941	64.7746
K20_2014	2014	F	6	-59.7785	1	6.856	31101	4140719	-1.96442	6.66755	-0.13293	2.81595	-2.61399	1.95581	1729	6.27356	-0.588998	0.222003	0.191589	-0.564543	1.32752	-1.5421	14.3662	62.7116
K20_2016	2016	M	7	-59.8733	1	6.74288	29058	2594742	-8.34497	-1.10837	-0.252521	-1.9968	-2.49925	2.37985	1679	6.27378	-0.471857	-0.326194	-0.731082	0.197272	0.439659	0.717829	16.1491	63.8079
K20_2017	2017	M	12	-59.7597	1	6.3035	29205	3043408	2.86773	4.2314	2.41487	2.23868	-2.06307	-5.6303	1583	6.27011	0.246838	1.42658	0.69149	-0.215828	-1.14575	-2.04078	18.8138	74.2513
K20_2018	2018	F	13	-59.9001	1	6.60448	29190	2859650	-4.34671	1.38763	1.08	-3.43983	0.864293	-2.81009	1622	6.29547	-0.645647	0.910063	-0.0849139	-0.155267	1.16002	-1.22019	14.9542	65.1585
K21_2014	2014	F	9	-59.7751	1	7.11656	32985	5237490	-3.13643	-2.93714	-4.4643	1.89824	-0.419358	1.59575	1850	6.28553	-0.686902	-1.47395	-0.0865715	-0.0820176	0.31729	-0.656486	15.0819	54.7705
K21_2018	2018	F	4	-59.9001	1	7.20649	33244	5813278	-5.04852	-1.27965	-4.18926	-1.00978	0.950949	1.57131	1888	6.31558	-1.06127	-1.47312	0.285945	-0.260438	0.476457	-0.301686	13.046	57.9092
K22_2014	2014	F	2	-59.7751	0	7.30823	26952	1676119	3.97001	-0.894525	4.79718	-0.15305	-0.507468	-0.774698	1502	6.29388	0.640044	1.66367	0.616686	0.873515	-1.85157	-0.295329	19.5593	85.5318
K22_2017	2017	M	7	-59.7605	1	6.83406	30735	3878094	-6.22591	3.30948	4.12553	0.548257	-0.577483	0.669583	1726	6.30441	-0.470854	-0.589322	1.44032	-0.00699135	0.341631	1.63402	16.8197	61.4574
K23_2014	2014	M	9	-59.7751	1	6.79401	32737	6201241	-0.334004	9.4091	-2.06304	-2.0051	-1.42427	3.08502	1803	6.27139	-0.0739964	-1.0227	0.926131	-0.418785	0.83126	-0.193515	15.4971	55.4161
K23_2015	2015	M	7	-59.8323	1	7.04683	25758	1376218	1.54735	3.08099	-0.913876	-0.737557	-2.88936	4.08835	1466	6.29133	1.60735	1.24323	-0.518216	1.45484	1.4852	0.985658	20.8508	87.7026
K23_2016	2016	F	4	-60.0344	1	6.61577	29786	3193737	-6.50864	-0.761187	-3.06688	3.39604	0.544155	-2.302	1774	6.30831	-0.473387	-1.43408	-0.790817	-0.00237197	-1.49158	0.465053	16.8007	69.2593
K23_2017	2017	F	9	-59.8484	1	6.57765	27866	2160041	-1.38426	1.48018	-1.39317	-3.8633	0.588074	-3.39353	1575	6.27295	0.23183	0.662906	-0.166287	-0.309161	0.369112	0.834566	16.5991	79.1857
K24_2014	2014	M	1	-59.7751	1	7.01261	27970	2378608	-5.54673	5.37037	5.99587	4.60532	1.94034	0.243045	1605	6.27872	-0.712933	0.998745	1.27083	1.26748	0.166809	0.936133	19.8997	75.0935
K24_2015	2015	M	2	-59.8323	1	7.1546	30603	3182478	1.19769	-3.34374	-1.2475	-2.86407	3.27545	1.06887	1657	6.29881	-0.111037	0.0946873	-0.0815536	-0.212048	0.590484	-0.122655	15.3327	67.9146
K24_2018	2018	F	6	-59.899	1	7.17037	31479	4013036	-5.0928	-1.4757	4.19968	2.41072	-0.995002	0.351206	1767	6.31022	-0.508075	-0.823407	-0.317982	-0.870838	0.111718	0.183395	14.5644	59.1117
K26_2015	2015	F	7	-59.8248	1	7.36709	28817	2163870	3.70398	-2.2247	5.43765	-2.68458	3.84197	4.35343	1532	6.27679	1.33457	0.94085	0.903459	-0.651915	-1.56592	0.339554	18.2893	79.4352
K26_2017	2017	M	2	-59.8265	1	6.45982	30233	3769452	2.45273	3.39416	-5.44889	-6.60039	-0.0974537	-1.36509	1667	6.2444	0.419691	-0.00536831	0.208423	0.683946	0.293968	-0.0549036	18.2795	65.4825
K26_2018	2018	M	1	-59.899	1	6.77711	32859	6660789	-9.95743	1.71846	-7.09751	-4.19791	2.48512	-2.79522	1838	6.25928	-1.55676	-0.795189	-0.519087	0.625538	0.572471	-1.16592	17.5445	56.6513
K27_2015	2015	M	10	-59.9395	1	7.09187	26985	1752239	3.42567	5.98279	-1.02845	-3.25671	-2.01801	2.00224	1513	6.29723	1.06941	0.871407	0.73382	2.16102	-0.72669	-0.526812	19.8851	79.4569
K28_2014	2014	F	7	-59.8107	1	7.47259	31505	3717075	0.48886	-5.69629	-4.16972	4.59981	-3.29253	2.27202	1716	6.27824	0.180886	-0.803975	-1.84978	-1.29566	0.117196	-0.382383	18.9651	70.5133
K28_2015	2015	M	10	-59.9769	1	7.34918	30936	3481641	14.0879	0.97434	-3.08355	-4.8861	0.786943	3.17584	1596	6.23943	1.9208	-0.262493	0.588794	0.517095	0.575768	0.221138	17.2423	70.057
K28_2017	2017	M	6	-59.8282	1	7.13187	30019	3196102	2.73275	0.178616	3.405	-1.27809	-4.47187	2.89947	1677	6.26456	0.469507	-0.100994	1.0833	-0.410524	0.880902	0.748981	18.5557	67.8479
K28_2018	2018	F	8	-59.7617	1	6.96417	25723	1519506	-10.7149	3.84185	6.09716	2.12616	-3.55734	-0.0603051	1510	6.28497	-0.867883	2.22588	-0.341095	0.891181	0.385553	0.266005	23.5786	82.3091
K29_2014	2014	M	9	-59.8107	0	7.48155	31662	4171327	6.92285	-2.70132	-6.0206	-0.23799	-3.49373	-0.489978	1667	6.25158	1.34318	-0.547771	-1.15874	-0.498125	0.463358	-0.68154	16.0979	63.7577
K29_2015	2015	F	8	-59.9725	1	6.58481	30013	3144257	7.04423	2.5994	0.568197	0.21651	-0.50463	-2.43807	1606	6.27455	0.734874	0.0947617	0.556979	-0.569974	1.35841	0.85103	15.226	67.3064
K29_2017	2017	M	8	-59.8879	1	6.47356	33149	6515192	3.56143	6.54416	-1.45273	-0.307565	0.632014	-2.35917	1803	6.28449	0.151324	-1.15244	0.491491	-1.22714	1.53836	-1.02582	16.9787	56.3098
K29_2018	2018	F	9	-59.7617	1	7.10278	31192	4396898	-10.4335	-1.64746	7.07474	-1.0852	-1.68524	2.71815	1741	6.28488	-2.00802	0.377837	0.00693594	-1.74629	0.427051	0.84018	18.2298	68.9359
K3_2015	2015	M	10	-59.8587	1	7.01125	31390	3991243	7.23698	1.23182	3.3814	-3.70008	-3.78991	0.458526	1685	6.2545	1.0575	-0.616884	0.12825	-0.34322	0.612617	-0.0338555	15.6543	60.7614
K30_2014	2014	F	7	-60.0062	1	7.00281	30869	3777152	2.00807	4.78304	2.94651	0.273476	-3.48123	1.31104	1655	6.27557	0.55465	-0.0940183	0.949404	0.179605	-0.66874	-0.898306	15.7289	66.1744
K30_2016	2016	F	4	-60.0035	1	6.89267	29100	2589830	-8.98467	-1.23515	4.15141	-0.0515273	0.580244	-0.999404	1659	6.29406	-1.30839	0.654462	0.222649	0.0317012	0.400193	0.122137	16.771	68.1857
K30_2017	2017	M	2	-59.8879	1	6.63319	25363	1486236	-1.2068	7.93621	1.55247	-4.36467	-3.11485	-1.18793	1443	6.2643	0.337921	2.40429	1.07408	0.807625	0.956335	0.928689	22.5695	90.7072
K30_2018	2018	M	8	-59.7617	1	6.753	28411	2718879	-13.2288	9.25578	4.93269	3.90793	0.0943653	-0.746781	1644	6.28251	-1.84398	1.46044	1.08807	0.159601	1.35238	-0.271947	23.1889	72.1021
K31_2014	2014	F	2	-60.0062	1	7.40067	29925	2823600	6.44936	-5.07481	-2.41635	5.53673	-3.30099	0.404867	1614	6.29752	1.42389	-0.68762	-0.0784324	0.612009	-1.78978	-0.549701	18.3946	71.3405
K31_2015	2015	F	2	-59.9725	1	6.64037	29930	2965959	-2.21723	4.07789	3.57758	1.43807	0.520316	1.59621	1658	6.30492	-0.528005	0.168435	0.0256971	0.126357	0.200142	0.981012	15.9323	67.57
K31_2017	2017	M	1	-59.9145	1	7.31393	29981	2892498	-2.83445	0.53187	3.26618	-2.14505	0.337097	2.67327	1667	6.30737	-0.463821	-0.255205	0.231221	0.0754093	0.946471	0.0611794	15.2717	67.3658
K31_2018	2018	F	2	-59.829	1	7.52848	30160	2806694	-1.56557	-9.11681	-0.438381	3.23608	-3.6338	5.75237	1624	6.23503	0.948795	-0.232159	-2.11146	-0.41319	0.410743	0.0397282	21.2092	73.009
K32_2014	2014	F	9	-60.0062	1	6.97873	29305	2782014	-8.45254	5.28893	2.28298	1.22671	-1.71257	4.13553	1676	6.30505	-1.09703	-0.0308394	0.720518	1.25164	0.890615	0.413397	20.3251	69.0157
K32_2015	2015	F	3	-59.9045	1	6.86898	29094	3214574	0.0277711	4.52021	0.49707	-1.73489	0.569356	3.58865	1645	6.3	0.826142	-0.32558	1.00234	1.22956	0.628343	2.94414	19.4355	71.9927
K32_2018	2018	F	10	-59.8232	0	7.05922	28198	2127667	-7.91588	-0.0182806	2.92736	-2.23554	-3.44214	2.33991	1616	6.29095	-0.771281	0.538104	-0.288268	-0.294918	0.815559	1.28893	18.0414	74.6261
K33_2017	2017	M	8	-59.8896	1	6.62815	28214	2488135	-4.01341	8.8522	0.39597	3.46957	-3.22405	-0.373708	1586	6.27323	0.233641	1.35156	0.516481	-0.133138	-0.125818	-1.13623	19.9096	71.2204
K33_2018	2018	F	3	-59.8232	1	7.55878	30032	2903669	2.27306	-4.82953	-1.27375	4.0549	-3.3308	5.08329	1622	6.24342	0.486906	0.230857	-2.44662	-1.30058	0.492188	-0.814532	19.2555	76.5643
K34_2015	2015	M	8	-60.043	1	6.85355	30470	3476624	1.40026	7.85858	3.99238	-0.0664503	-3.64489	0.265667	1639	6.27325	-0.269593	0.747127	1.81227	-1.62176	0.0241488	-1.06373	16.995	68.2487
K34_2016	2016	M	11	-59.8751	1	7.05735	29024	2284436	-9.87138	-4.86215	-5.12256	-2.39829	-0.608532	1.69184	1687	6.30762	-1.10273	-0.621041	-1.87575	0.777674	-0.342849	0.418308	17.5728	70.9067
K34_2017	2017	M	2	-60.0756	1	6.90415	31136	4238905	-5.79322	3.2078	1.08764	-1.45162	-2.8696	-3.38757	1747	6.27758	-0.620577	-0.028795	-0.28956	-1.2279	1.31551	-0.279043	16.2068	62.6218
K34_2018	2018	F	10	-59.8232	1	7.20283	27974	2151011	0.664408	-3.58065	7.85047	-4.30616	-4.07202	0.566119	1518	6.23632	-0.124494	2.0643	-0.650325	-0.909689	-0.119369	1.24937	20.0262	81.2595
K35_2014	2014	M	1	-59.9902	1	7.42861	30735	3532120	8.29722	0.616034	6.314	-1.18499	-0.254996	-1.75043	1631	6.27608	-0.770197	1.39113	0.374446	-1.2479	0.815042	0.209679	17.7823	71.0369
K35_2017	2017	F	10	-60.0756	1	7.01706	30699	3748656	-4.44363	3.29006	4.7732	3.41985	-4.03394	-3.94433	1677	6.28177	-1.17047	0.888121	-0.60177	-1.27543	0.527198	-1.24717	15.7771	65.0534
K36_2014	2014	F	2	-59.8107	0	6.91402	32515	5463745	3.82337	0.570644	4.69752	-0.291678	2.60181	-1.96645	1769	6.29085	-0.542557	-0.179161	0.52966	-1.27575	0.435521	-0.757358	14.6115	60.9451
K36_2015	2015	F	5	-60.082	1	6.66374	33275	6548138	4.62691	0.186548	-8.92724	-4.52006	3.27726	-0.354813	1769	6.26442	0.410142	-0.971459	-0.13122	0.67403	0.668189	-0.97829	15.1661	57.047
K36_2016	2016	F	7	-59.8751	1	6.92728	27546	2316659	-5.10009	-0.24549	-13.8357	1.54239	-2.46411	-1.15266	1610	6.2473	0.330659	-1.00545	-2.09424	1.49904	0.317414	-0.643118	22.62	72.129
K36_2017	2017	M	1	-60.0756	1	7.2169	27845	2028313	-1.49382	0.878642	-3.06224	-3.64266	-0.914581	-0.932236	1577	6.27566	-0.188185	0.542594	-1.70042	-0.0673999	0.123154	-0.433155	19.4906	77.3366
K36_2018	2018	F	2	-60.0942	1	7.29661	32734	5504681	-6.25628	-8.21758	-6.55261	7.9268	1.4167	-2.75828	1956	6.30957	-1.52243	-2.08221	-1.84375	-1.31569	-3.02757	0.262857	20.4759	81.8336
K37_2014	2014	F	7	-59.8163	0	7.13001	27299	2170211	-10.6771	2.50378	0.521805	5.0385	0.63543	2.68795	1604	6.30092	-1.13756	0.881413	0.865071	1.50308	0.547001	0.453603	25.5246	77.1472
K37_2015	2015	M	10	-60.0847	1	7.42016	30776	3407586	-0.630857	-4.21422	-0.106167	5.51892	1.7053	2.14664	1824	6.33804	-0.352461	-1.62342	0.79021	-1.21013	-3.06017	1.82879	19.8361	81.2244
K37_2018	2018	M	2	-60.0942	0	7.4486	33439	5986845	-4.94727	-17.2455	-2.51131	0.683939	0.985124	-0.904843	1865	6.2783	-1.36597	-1.8401	-1.26377	0.143557	-1.41434	0.552368	24.216	58.8597
K38_2014	2014	M	3	-59.8162	1	6.9228	29115	2761407	-3.79125	6.20829	1.05681	-0.45199	-5.45043	3.40465	1639	6.28738	-0.203367	0.406213	-0.0514044	-0.868394	0.206241	0.688748	19.4765	73.8132
K39_2017	2017	M	9	-60.0583	1	7.16809	28511	2199142	-2.66487	-0.98278	2.98782	-1.68874	-5.33966	-0.468956	1590	6.2737	0.0648635	0.706113	-0.798629	-0.330334	0.386964	1.5912	17.0123	72.7141
K40_2014	2014	F	4	-59.8157	0	7.31475	29974	2934241	6.9784	1.16814	0.801826	2.83951	-2.09392	-1.58455	1611	6.2981	1.12957	0.273981	-0.328284	-0.0127417	0.896094	-0.509306	15.5617	71.0919
K40_2015	2015	M	9	-60.048	1	6.47381	32419	5043920	4.6309	5.70029	-1.79113	2.13226	0.545345	0.720938	1781	6.3001	0.307591	-1.13429	0.611123	-0.869459	-0.0494447	0.18778	15.8832	63.6612
K40_2016	2016	F	11	-59.7745	0	6.60068	28516	2531380	-8.57717	5.86442	0.544984	-3.69558	-4.26688	-0.872416	1609	6.26884	-0.732769	1.0358	-0.37848	-0.388348	0.709913	0.4057	18.9717	70.0231
K40_2018	2018	M	8	-60.0728	1	7.33574	31922	4167554	-4.32725	-4.67719	0.785282	1.75464	-2.68542	-0.0663259	1783	6.28317	-0.851244	-0.761049	-1.17416	-0.277567	-0.489985	0.087235	15.5177	62.4474
K41_2014	2014	F	2	-59.8162	0	6.86138	28766	2542523	-10.0845	-3.33323	2.2238	2.19577	4.24663	-2.49503	1649	6.31084	-1.60879	0.639784	0.0425747	0.514838	-0.370441	0.253996	22.3106	74.2321
K41_2015	2015	M	10	-60.0711	1	7.25156	28710	2090202	2.21801	-1.03367	2.10713	-1.59973	-3.39062	3.65458	1609	6.29199	0.479163	-0.0151927	0.632819	-0.11093	0.489385	1.09803	16.4183	72.4529
K42_2015	2015	M	3	-59.7769	1	6.07373	32242	5688439	2.40802	4.13575	0.871274	-1.98604	1.66381	-2.65092	1716	6.26094	-0.035527	0.513105	1.33203	-1.04871	1.28214	-0.898802	14.6248	62.7605
K42_2017	2017	M	8	-59.7723	1	7.17942	28898	2411999	1.42059	-0.332938	4.60101	-2.19211	-5.51354	-1.25981	1538	6.27647	0.613998	1.13321	-0.351776	0.43352	-0.810079	0.25969	19.7242	80.1374
K43_2014	2014	F	6	-59.8162	1	6.96183	30733	3952632	-6.99992	5.29002	-5.59579	1.75413	-0.620733	4.05867	1714	6.28443	-0.0531713	-0.853921	0.396699	0.840575	0.79377	-0.203846	19.1224	61.038
K43_2015	2015	F	5	-59.7873	1	6.43688	30819	3868771	1.93594	9.14317	0.263944	0.597257	0.117001	-0.921293	1659	6.27662	0.313305	0.174521	1.26436	-0.0825569	1.5814	0.835518	16.4376	67.1384
K43_2017	2017	M	2	-59.7723	1	7.04129	25332	1295459	-2.76646	2.78614	1.62914	2.59262	-4.26087	-4.32205	1429	6.27123	0.631776	2.40562	-0.829807	0.33685	-1.34151	-1.5287	20.6031	97.7234
K44_2014	2014	F	7	-59.8162	1	6.84873	30912	3874885	2.14974	0.112764	-3.13016	1.55143	-1.2482	-0.101016	1682	6.28004	0.0325153	-0.346703	-1.04907	-0.796989	0.594579	0.090492	17.8522	62.7712
K44_2015	2015	M	6	-59.7873	1	6.24532	30491	4310007	0.0177677	13.221	4.55121	2.78773	-0.0152828	-5.60923	1655	6.28163	-0.600169	1.34836	1.94481	-1.47754	-0.235944	-1.98121	20.4036	70.2082
K45_2017	2017	M	10	-59.888	1	6.90246	29157	2603645	4.15874	-1.81575	4.23797	-2.62717	-4.90145	-2.5163	1585	6.24961	0.303625	1.09081	-1.00025	-1.12712	0.10199	1.18966	19.8979	76.7781
K45_2018	2018	M	1	-59.8882	1	7.04944	30145	3066640	-10.0416	-3.84954	-6.93295	-2.15817	3.15803	0.327711	1737	6.30857	-0.878904	-1.1417	-0.504583	1.06174	0.0697519	0.698271	17.869	61.0738
K47_2014	2014	M	4	-59.8729	0	6.81853	31004	3962855	3.11561	0.14475	-5.50915	-5.9721	-0.767925	-2.06053	1676	6.2541	0.51423	-0.179381	-0.965624	0.685856	0.631428	-0.186277	16.7862	63.8497
K48_2014	2014	M	2	-59.8729	0	6.88305	31205	4391798	-5.7023	5.0217	-1.97279	-1.58648	2.57425	-3.55246	1730	6.28924	-0.998132	0.47738	0.448636	-0.382793	-1.03685	-2.58135	15.477	66.9063
K48_2017	2017	M	12	-59.8878	1	6.58467	26564	1787214	-6.436	6.87355	1.17883	-1.0701	-5.51585	-2.15984	1547	6.28571	-0.336495	1.29007	-0.0168258	-0.0257816	1.47031	-0.948597	21.3458	78.1081
K49_2014	2014	M	1	-59.8733	0	7.17759	32276	4802750	-5.42361	-1.90413	-1.72274	-5.23841	6.33808	4.19254	1810	6.30341	-1.16069	-1.09407	0.566814	0.155053	0.391801	-0.653421	16.7035	55.5381
K49_2015	2015	M	10	-59.8083	1	7.02621	29578	2832473	-7.49709	2.03032	4.96067	2.63364	5.56035	2.5363	1743	6.33118	-1.15766	-0.557164	1.18245	0.505618	-0.468855	0.84404	25.6134	70.6435
K49_2017	2017	F	6	-59.8878	1	7.01346	32167	4881908	-5.95999	-2.15307	1.27477	0.497156	-3.04612	-1.29465	1765	6.27976	-1.19015	-0.1265	-1.50991	-1.13381	0.808764	-0.948631	13.2969	57.3936
K5_2017	2017	F	9	-59.8991	1	6.99086	25148	1342194	-12.7828	-4.1364	-3.66482	-4.64089	-0.0443487	-3.45208	1465	6.27389	-0.912844	2.36252	-0.683872	1.0181	-1.97042	-1.78475	24.2964	89.6543
K50_2014	2014	M	8	-59.8686	1	7.69978	31744	4017290	10.8627	-3.44164	5.21652	-0.432457	-1.64653	2.20668	1641	6.24803	0.636962	0.441214	-0.298839	-1.19714	0.556215	0.286209	17.2994	68.9054
K50_2015	2015	M	10	-59.8071	1	6.61397	31900	4728809	3.87851	6.9585	4.75303	-2.48024	1.86554	-1.59067	1722	6.27529	-0.142981	0.135043	1.58592	-0.608423	0.911589	1.03093	14.9224	60.3419
K50_2018	2018	M	7	-59.8217	1	6.76914	27618	2039208	-0.460489	4.52841	5.15123	-1.27964	-4.074	-2.09893	1521	6.26167	0.2469	1.87607	-0.22173	-0.0655612	0.469858	0.686432	19.3172	79.7087
K51_2015	2015	M	6	-59.8805	1	7.10624	29584	2570191	5.89464	1.12766	0.872532	2.5203	-0.929812	-2.21514	1605	6.3061	1.23918	-0.242796	-0.252701	0.892097	0.559	0.0362897	15.5147	70.3247
K51_2017	2017	M	11	-60.0958	1	7.48814	31598	3569929	-6.93086	-6.82897	7.74633	-1.99351	1.42403	0.0111576	1886	6.32736	-1.85767	-1.11204	-0.177903	-1.20189	-1.40122	1.06409	17.9898	70.4131
K52_2015	2015	M	2	-59.8587	1	7.13361	31958	4146041	-4.33995	-0.242396	1.91101	-2.67501	0.738507	3.65767	1732	6.30359	-0.658243	-0.548132	0.490925	0.0484094	0.79767	-0.0555735	15.6307	60.0655
K52_2017	2017	M	1	-60.0719	1	7.41616	30936	3249663	-1.86066	-2.25657	2.60361	-5.53096	0.930102	1.77304	1711	6.28844	-1.03449	-0.411365	-0.0623456	-1.61588	-0.931956	1.34755	17.2298	65.5654
K52_2018	2018	M	2	-59.8217	1	7.23602	32572	5178486	-0.00716376	-3.01543	4.18653	-2.22165	1.82592	0.182308	1774	6.28426	-0.560592	-0.410278	-0.48113	-1.03692	0.481414	-0.264957	15.7568	59.1894
K53_2018	2018	F	13	-59.8217	1	7.1248	31356	4214290	5.92722	0.461417	4.56847	-1.05782	-5.39996	-1.7664	1664	6.24817	0.31839	0.819624	0.0885085	-1.55279	0.737427	1.02179	18.6886	64.6405
K54_2017	2017	M	1	-59.8513	1	6.91031	28642	2320210	-4.79192	1.51574	0.765767	-4.85204	-0.864188	-2.47054	1617	6.28758	-0.849445	0.630344	0.244685	0.123257	0.594101	0.46922	15.4445	67.1797
K55_2018	2018	F	6	-59.8243	0	6.85903	33572	6644243	-4.30199	3.60529	2.4682	-1.17871	0.550166	-1.02582	1873	6.30119	-1.06132	-1.22175	0.774746	-0.504957	0.198418	-0.505082	12.0957	50.7269
K56_2014	2014	M	1	-59.894	1	7.15731	28376	2275537	5.87709	-1.04722	-4.83217	2.08491	0.407156	-3.23058	1558	6.2715	1.25258	0.377768	-0.482362	0.0912328	-1.64359	-2.04781	18.1013	80.6444
K56_2018	2018	F	8	-60.0336	1	7.48842	30976	3170032	0.594907	-6.4826	0.142858	1.83457	-1.47023	0.478731	1717	6.28032	-0.0241471	-0.744086	-0.326046	-0.138505	0.691404	0.859189	14.4446	63.3231
K57_2017	2017	M	12	-60.0719	1	7.46159	25816	1318677	-1.25436	-3.17488	-0.962701	1.10524	-4.37649	1.59396	1505	6.29839	0.390283	1.02112	-0.672867	0.490088	-0.046718	2.32146	22.5629	89.1463
K57_2018	2018	F	6	-60.0417	1	7.46892	29366	2663254	-4.81093	-10.4117	5.6186	2.13175	3.1958	5.99554	1613	6.27314	-0.579392	0.677755	0.409427	0.758742	-0.85737	0.83991	21.4534	78.925
K58_2017	2017	M	3	-59.8587	1	6.93546	30805	3841941	-0.839676	-9.34862	-3.64112	3.19347	0.0725117	-5.03795	1694	6.28353	0.0642226	-0.0527029	-1.56923	-0.796926	0.80986	-0.439672	19.9381	64.4937
K59_2014	2014	F	7	-59.894	1	7.39775	34489	10026763	10.6074	-3.11607	-2.8036	-0.547413	0.531057	0.14377	1844	6.2773	0.217257	-1.38126	-0.263415	-0.925872	0.244336	-0.708724	16.4712	47.8037
K59_2015	2015	M	3	-60.1027	1	7.3127	26733	1513108	-3.75439	-9.64423	3.55437	0.789337	6.25396	1.6518	1550	6.31362	-0.486552	0.224747	-1.10607	1.24137	-2.55341	0.802042	24.4005	89.7731
K6_2015	2015	M	3	-60.1218	1	6.58963	30773	3641791	7.53617	-1.42197	0.654382	3.65212	-0.792268	-1.58406	1662	6.26825	1.03401	-0.222166	-0.444056	-0.273339	0.269215	0.107613	15.9782	63.8848
K6_2017	2017	F	4	-59.8991	1	6.92238	34590	8654539	-9.58616	-2.40314	4.3477	-3.48355	4.04658	-1.67171	1943	6.31992	-2.10212	-0.81484	1.09706	-0.205646	-0.556503	0.361003	14.0193	53.949
K60_2017	2017	M	8	-59.8171	1	6.61947	29867	3313327	-3.96406	1.29803	3.6548	-1.67599	1.16328	-3.62705	1640	6.27449	-1.31027	1.333	0.752821	-0.284433	-1.66719	-1.55629	13.8265	70.8816
K60_2018	2018	M	1	-59.8702	1	6.9587	30953	3658285	0.412696	-7.80748	-1.15701	-0.57561	-4.41496	0.899211	1715	6.28175	0.0389174	-1.10556	-0.916673	-0.233712	0.598878	1.31748	20.9979	65.395
K61_2014	2014	M	7	-59.894	1	7.45636	28491	2244121	9.48086	-4.67506	1.57365	-2.12079	-6.69266	0.207991	1539	6.25013	1.13854	0.906271	-1.32802	-0.582028	0.796	1.69952	21.7745	85.7936
K61_2017	2017	M	1	-60.0868	1	7.44542	29585	2601949	-1.99373	-8.60852	-1.46733	3.48317	1.41776	-3.1527	1658	6.32006	-0.640694	0.0665861	-0.812104	0.511169	-2.37594	-1.83005	17.6434	69.0794
K61_2018	2018	F	9	-60.0856	1	7.72369	30745	3363054	9.4099	-10.9945	4.92131	-0.385484	-1.54221	2.59624	1594	6.20397	1.19794	-0.0588214	-0.400584	-0.744866	-0.777574	2.3472	21.9044	74.0906
K62_2014	2014	M	7	-59.8881	1	7.21703	29183	2736849	9.96379	1.09759	-6.32977	0.533259	-1.66138	-3.18525	1537	6.25768	2.29187	0.140077	-1.2579	0.854211	0.403632	-1.62295	19.203	78.2269
K62_2015	2015	M	10	-59.8587	1	7.054	27104	1726123	13.5944	-1.7789	7.18668	-3.03539	-1.74977	-3.52394	1415	6.2297	1.09592	3.32437	0.447213	-2.25711	-1.88584	-0.575442	22.9389	97.3887
K62_2017	2017	F	8	-60.0868	0	7.32526	30075	2951107	0.536579	-5.08979	0.620749	0.180032	-0.526967	-4.84266	1640	6.28986	0.235687	-0.225063	-0.845736	-0.669107	-0.0034207	-0.338721	17.1883	65.4931
K62_2018	2018	F	6	-60.0437	1	6.87342	28821	2758616	-8.10721	4.28656	7.63746	-1.53355	-2.9801	-4.81125	1630	6.27658	-1.54645	1.90078	0.447102	-1.6827	1.08705	-0.599979	18.9156	74.9452
K63_2014	2014	F	2	-59.8881	1	6.63311	29745	3109247	0.175067	2.16203	-10.6681	-4.39575	0.23275	-1.42998	1631	6.23732	0.412444	-0.0858789	-1.22005	1.36183	0.697008	-1.17648	17.7038	70.6318
K63_2017	2017	M	2	-60.0926	1	7.26944	29444	2469679	-7.75366	-3.60817	-4.77866	0.103152	-0.0282686	-0.833524	1675	6.30021	-0.843912	-0.269117	-0.859203	1.33784	-0.287655	0.685552	18.3895	64.4567
K64_2014	2014	F	9	-59.8881	1	6.80397	29647	2822855	-0.890993	-3.11373	-6.46763	-3.52751	1.20993	-5.34292	1608	6.27553	-0.16486	0.528253	-1.57719	0.258815	0.163259	-1.64929	18.066	77.0012
K64_2017	2017	M	9	-60.0926	1	7.36968	28193	2043913	4.40692	-6.16148	0.409109	-2.99832	-5.04111	-2.82889	1537	6.26036	1.11213	1.33102	-1.50685	-1.1177	-1.26497	-1.56703	20.3355	80.8836
K65_2014	2014	M	2	-59.7748	0	6.85398	33787	7001096	1.88135	-0.0450591	-2.69423	1.30472	0.595751	-0.736557	1830	6.30305	-0.453459	-1.33466	-0.0539204	-0.129231	1.18409	-0.0865114	11.3596	49.9199
K65_2017	2017	F	5	-60.0926	1	7.12347	29640	2842088	-4.41618	-2.11802	-5.22988	-1.37473	-0.538028	-3.99075	1648	6.28524	-0.674009	0.571674	-1.3178	-0.131347	0.0376308	-1.19622	16.7997	67.0117
K67_2014	2014	M	4	-59.7751	1	7.417	33089	6545043	8.85717	-0.0798161	-0.937867	-0.406712	-2.43392	-0.752217	1764	6.28063	0.626412	-1.38413	-0.0269728	-0.687945	0.854261	-0.386319	15.9149	55.9949
K68_2014	2014	M	3	-59.7744	1	7.30095	32163	4649841	7.20782	-1.64567	-2.13605	0.158962	-0.709875	0.341276	1727	6.2966	0.0154313	-0.769265	-0.305592	-0.856781	0.87221	-0.959455	13.9735	59.7968
K68_2018	2018	M	5	-59.8559	1	7.06143	28846	2382496	-16.1743	0.345759	3.70958	-0.211088	2.0261	2.67359	1693	6.31334	-2.27005	0.316941	0.409297	-0.295809	-0.173706	0.865404	23.9011	77.2631
K69_2014	2014	F	3	-59.7792	1	6.72755	27644	2062796	-0.179169	4.51972	1.83508	-0.868965	3.67627	-0.256102	1526	6.274	-0.652513	1.58702	0.930094	0.833694	0.797851	-0.524019	18.9945	80.1881
K69_2015	2015	F	7	-60.0083	1	7.03185	33945	6990453	6.78221	-2.7606	2.24319	-0.013282	3.23837	-2.01544	1838	6.29286	-0.138172	-0.997414	0.209832	-1.00364	-0.0536926	-0.918367	13.3132	54.2393
K7_2017	2017	F	1	-59.8991	1	6.7678	32180	5091994	-5.12374	-0.131516	-10.75	-0.634668	0.747598	-2.92418	1763	6.2538	-0.52162	-1.00004	-0.958196	0.534859	0.652168	-0.879255	16.046	56.6439
K7_2018	2018	F	2	-59.7554	1	6.51933	31471	4332654	-7.66221	-3.38532	1.78614	1.64874	2.65636	-3.86442	1776	6.29908	-1.33165	-0.500643	-0.108455	-0.491396	-0.41808	-0.27981	16.9083	63.8438
K70_2014	2014	F	4	-59.7792	1	7.02133	26337	1547459	-5.92483	0.137736	-4.7919	-4.69445	-0.582277	2.1034	1516	6.27761	0.109708	1.28051	-0.46983	2.11435	-0.858043	-0.946836	21.9112	86.2697
K70_2015	2015	F	5	-60.0083	1	7.12775	28120	2004398	11.1028	-4.77647	2.21693	0.260136	-1.35778	-3.85329	1523	6.27393	1.37809	0.837635	-0.289976	-0.260184	-1.80936	-0.911583	20.2953	78.0431
K71_2015	2015	M	5	-60.0069	1	7.11841	25753	1357941	7.04959	-0.847492	1.93373	-0.819384	-1.38783	-2.5175	1428	6.25808	1.4165	2.16368	0.421159	0.619668	-1.7173	-0.62164	23.4247	91.1798
K71_2018	2018	F	1	-60.0245	1	7.2478	31571	3971895	1.59443	-1.292	-7.54504	0.154967	-0.113076	-1.14483	1714	6.28804	0.609101	-1.04194	-1.07474	-0.288389	0.527885	-0.863626	17.85	64.6249
K72_2018	2018	M	13	-60.0245	0	7.67594	31654	3919165	6.02303	-7.46619	2.2151	-0.374036	-1.98224	1.92418	1745	6.28741	0.337364	-1.56258	-0.134724	-0.846385	-0.805923	1.29864	17.3591	64.0287
K74_2014	2014	M	8	-60.1226	1	7.43208	29279	2356233	0.290232	-2.72215	-2.65895	5.14592	-0.787085	3.17719	1625	6.28379	0.727086	-0.292268	0.141222	-0.356416	-1.93201	-1.10034	17.0192	74.2879
K74_2015	2015	M	1	-60.0083	1	7.12401	28035	2020023	13.5429	-2.8159	1.75722	-1.04394	-3.01866	-2.34535	1451	6.23527	1.63729	2.08603	-0.439948	-1.78303	-1.74512	-0.779301	20.2479	90.4463
K75_2014	2014	F	1	-60.1226	1	7.39977	32018	4373908	-4.04352	-4.27565	-3.60745	3.21643	6.76941	3.1931	1798	6.30222	-0.895709	-1.09383	1.02062	0.925249	-1.79603	-1.08195	19.2229	62.5056
K76_2014	2014	F	9	-60.1226	0	7.46726	33757	6238809	-1.09425	-0.180224	3.10294	-1.42797	1.4341	5.8501	1887	6.31779	-0.753299	-1.62139	1.39999	-0.313719	0.0240554	0.203492	13.8514	53.5084
K78_2018	2018	M	6	-59.897	1	7.18771	30720	3458901	-6.00324	3.86835	6.77344	1.47502	1.17598	0.221986	1702	6.30402	-1.38226	0.684564	0.6624	-0.648185	0.621822	-0.967103	16.4377	64.8699
K79_2015	2015	M	2	-60.0161	1	7.24471	31466	3806376	-5.25873	-3.13207	0.136691	1.26276	1.94839	2.10701	1794	6.32338	-0.662742	-1.10035	0.323881	0.0268065	-0.690807	0.250752	17.8884	62.5101
K8_2016	2016	F	1	-60.0288	1	7.1854	28030	2001657	-11.8359	-7.25107	-2.70071	-0.382337	1.3104	-0.81356	1672	6.29782	-1.37286	-0.198351	-0.840356	1.65416	-0.25791	0.563792	18.609	68.738
K8_2017	2017	M	6	-60.0517	1	7.12367	30235	3222407	-6.13319	2.18177	4.52926	-1.48335	1.92435	0.0530518	1700	6.3026	-0.840715	0.33823	1.53606	-0.531017	0.133466	0.0178421	15.4665	69.8957
K8_2018	2018	M	13	-59.7554	0	7.11268	29566	2646220	-5.55537	-4.29825	-0.952953	-1.4494	-1.79007	0.640386	1674	6.2918	-0.683973	0.526617	-0.61383	-0.73482	-1.23595	-1.86788	15.1507	71.0128
K80_2014	2014	F	9	-59.8114	0	7.23237	32280	5512180	4.97943	-0.141337	1.7984	0.902151	0.282475	2.81342	1752	6.28119	-0.119107	-0.193156	0.460221	-0.283678	1.21593	-0.489264	14.9319	56.905
K81_2018	2018	F	9	-59.8984	1	6.90753	29603	3023424	0.28728	5.52596	4.58065	1.41359	-2.77704	-2.09788	1644	6.28168	0.324094	0.190184	1.14986	0.92387	1.44386	0.317994	15.9862	64.0894
K82_2014	2014	M	3	-59.8077	1	7.27506	30438	2990626	7.20036	-1.83731	-0.552764	0.742772	-1.63509	-1.29382	1606	6.2762	1.69284	-0.610081	-0.824513	-0.618365	1.24027	-0.113382	17.3109	71.6428
K82_2018	2018	F	4	-60.0274	1	7.37053	29552	2698938	1.65419	0.5059	2.43385	2.4811	2.00348	1.30648	1636	6.31025	0.500866	-0.420052	0.705214	0.562568	0.597819	1.11695	14.9923	65.7743
K83_2014	2014	M	2	-59.8074	1	7.20987	33349	6285883	6.11754	3.04904	-3.72439	-0.335832	-0.806711	1.6415	1796	6.26601	0.40707	-1.73013	0.242143	0.340401	1.37952	-1.07552	12.6729	50.3326
K83_2018	2018	F	12	-60.0786	1	7.36472	29769	2803683	-0.100211	0.180987	-1.21961	-0.258127	1.21786	3.69012	1674	6.28304	0.689229	-0.741729	0.831192	0.644132	0.800831	0.554093	15.7761	64.7138
K84_2014	2014	M	1	-59.8074	1	7.62773	29784	2653886	5.51302	0.83544	2.41102	3.93161	-1.17981	5.46026	1588	6.26548	1.08764	0.425297	0.899995	0.476676	-1.01875	-0.503715	17.1097	71.4083
K85_2014	2014	F	1	-59.8074	0	6.91764	30619	3799147	-7.42971	3.29712	2.62796	-1.33259	3.35356	0.832585	1725	6.2825	-1.35883	-0.107735	1.35164	1.26192	0.683336	0.685029	16.9697	60.3832
K86_2014	2014	F	6	-59.8074	1	7.04056	29703	2735110	3.76374	-0.629015	4.04196	-3.1313	-1.34149	2.56659	1615	6.2746	0.62094	-0.119906	1.29706	1.22219	-1.11584	-0.863529	15.8455	72.1198
K87_2015	2015	M	8	-59.7785	1	6.09873	30184	3915421	4.6475	9.5665	4.34253	-1.87783	1.27029	-2.46044	1623	6.25529	-0.294845	1.74067	1.71235	-1.16348	-0.347859	-3.24498	17.3992	75.6323
K87_2018	2018	F	7	-59.8326	1	6.87362	29264	2650863	-1.36551	0.997717	-3.23724	7.68972	-1.54916	-2.84021	1625	6.285	0.0539647	0.0922065	-0.215722	-0.0605961	-1.01088	-2.47128	17.3337	69.1217
K88_2018	2018	M	11	-59.8326	0	6.79868	33286	7426693	-7.76263	2.51155	5.50059	1.76207	7.19647	-1.19211	1881	6.30297	-1.73764	-0.508226	1.12567	-0.363927	-0.320277	-0.385328	17.7063	57.5605
K89_2014	2014	F	1	-59.8069	0	6.94456	31383	4166346	2.05945	-1.73765	-8.31559	0.293885	4.75185	1.09514	1717	6.30278	-0.404638	-0.657341	0.108816	0.243214	0.875486	-2.00937	18.7658	58.5838
K89_2018	2018	M	11	-59.8326	0	6.98486	28739	2501591	-4.25128	3.21709	3.50457	0.98695	1.51643	-0.451316	1615	6.27746	-0.685245	1.44894	0.184693	-0.304805	0.736761	-0.381864	17.1864	74.692
K9_2016	2016	M	6	-60.0126	1	6.624	24870	1370200	-8.75701	5.77191	4.02183	-0.757263	-7.12272	-1.87887	1432	6.26206	-0.602567	3.35502	-0.735608	0.371472	1.01956	1.12837	24.3631	91.8205
K9_2017	2017	F	2	-60.0517	1	7.46095	33096	5551145	4.10341	-6.8888	-0.725485	1.41117	1.67916	-0.249113	1795	6.28569	0.167109	-0.778061	0.259864	-0.964102	-1.92151	-0.729634	17.7335	64.9851
K9_2018	2018	F	2	-59.7549	1	6.60008	26150	1777061	-16.3511	0.472054	0.121774	-0.0310008	-3.78163	-2.64246	1568	6.28541	-1.5784	1.44513	0.0717348	0.210718	0.703534	0.712386	23.4095	83.3947
K90_2014	2014	M	8	-59.8069	1	7.23918	27605	2049765	6.79017	5.26099	2.74112	3.41335	-4.67444	0.816336	1512	6.24605	1.41101	1.81809	1.12129	0.388062	-0.489547	0.326725	22.1666	84.5331
K91_2014	2014	M	1	-59.807	1	6.89853	30660	3340552	-2.7521	0.15694	-10.2695	-0.690312	1.31866	-0.515216	1718	6.28684	0.317834	-0.26162	0.286296	0.993054	-1.13098	-1.69061	17.3829	66.6754
K91_2015	2015	M	7	-59.8448	1	7.12349	31557	3828967	4.01012	-1.38145	-2.30814	-3.76052	-1.08109	-0.856708	1698	6.27744	0.105815	-0.976005	0.0268467	0.189246	0.313914	-0.465819	13.8162	62.426
K92_2018	2018	M	1	-60.0874	0	6.92758	32005	5320863	-9.33021	-2.23914	-6.15352	-1.4655	4.72824	-5.27022	1820	6.28423	-1.16063	-1.06707	-1.32817	0.174711	-0.711825	-0.652548	18.8249	63.4619
K93_2014	2014	M	1	-59.8686	1	6.8114	29046	2910063	-0.88892	4.43984	2.7444	2.26987	1.80906	-0.188306	1606	6.26659	-0.299985	1.61044	0.662877	-0.571854	1.37945	-0.169109	17.2557	74.2325
K93_2015	2015	M	6	-59.8457	1	6.89232	32872	5231852	-4.24433	-0.315253	1.2314	-1.93577	4.92136	1.04885	1832	6.30656	-1.19941	-0.697866	1.4621	-0.608115	-0.364528	0.298523	15.2562	61.9709
K94_2014	2014	F	1	-59.8721	0	7.38555	30240	3167668	3.03504	-0.549192	-3.20129	1.97538	-0.112804	2.68409	1682	6.28737	0.823286	-0.89203	0.305334	0.379731	0.211656	0.405045	17.1064	68.4345
K94_2015	2015	M	2	-59.8677	1	6.85291	29138	2740069	3.60712	5.30669	-3.38775	2.2646	-0.10576	-0.967901	1607	6.27752	1.20755	0.147847	-0.306184	-0.176144	1.11023	-0.604763	17.3085	68.4728
K95_2014	2014	F	4	-59.8686	1	6.82651	27457	2238467	-9.79855	5.26279	-5.45677	3.17008	-4.46434	0.50357	1636	6.28754	-0.730701	0.926358	-0.467895	1.30608	1.19578	-1.25203	22.4272	78.0237
K95_2015	2015	M	10	-59.8651	1	6.08802	30567	4321168	9.91082	8.21563	5.81851	-0.141484	-0.696941	-4.23724	1643	6.23615	0.839294	0.695371	1.41002	-0.873639	1.37172	-0.311707	18.8864	60.7482
K96_2014	2014	F	9	-59.8695	1	7.14741	26716	1698640	1.33647	4.24155	-7.63343	-0.869078	-3.6305	1.97258	1513	6.28111	1.68288	0.306438	-0.366342	1.5023	1.24943	0.991239	20.7543	81.0348
K97_2014	2014	M	1	-59.8695	1	6.75633	24998	1624002	-7.06872	10.0765	-7.49307	-1.46853	-0.382479	1.20976	1512	6.25164	0.200042	1.22066	-0.57565	1.48434	1.72018	-0.694015	24.7028	84.0238
K98_2014	2014	M	3	-59.8695	1	6.96093	31790	4566402	-1.21891	6.26455	-3.55522	-0.345517	-0.596797	2.79472	1761	6.28123	-0.0121763	-0.463156	0.973003	-0.119369	0.879027	0.181534	14.0292	59.4784
K99_2014	2014	M	2	-59.8695	1	6.85361	33896	8734184	-1.66123	4.03718	-12.1488	-0.757532	2.78009	2.90309	1880	6.27799	-0.580333	-1.64881	0.25968	1.12109	0.372321	-0.594227	17.69	52.2612
L03_2014	2014	F	6	-59.8896	1	7.14776	32492	5597245	-3.85215	6.55217	0.798646	3.0639	-1.62604	2.30918	1826	6.284	-0.706598	-0.780028	0.549906	-0.887225	0.070567	1.30324	17.9978	60.113
L04_2014	2014	F	3	-59.8921	1	7.26355	30121	3390490	9.45363	-1.07337	0.411978	-6.79804	-1.0177	-0.148328	1581	6.21954	0.899851	0.520274	-0.238776	0.0667629	1.3037	0.672973	18.7264	72.015
L06_2014	2014	F	3	-60.0317	1	7.56232	33320	5896483	-3.88967	-3.71849	2.47909	3.77763	4.03379	4.64186	1871	6.31672	-1.2876	-1.26071	0.373217	-0.348057	-0.493336	-0.456193	16.8381	60.3664
L09_2014	2014	F	9	-60.0126	1	7.52852	32040	4155873	-0.533126	-7.67954	2.68337	-0.0525219	2.60255	6.00147	1712	6.27497	-0.46596	-0.280997	0.335217	-1.02901	-0.426964	1.10277	18.1077	62.9084
L1_2015	2015	M	7	-59.8734	1	7.16446	30587	3082633	6.48551	0.934292	-4.10839	-2.2405	0.113735	4.43132	1602	6.26036	1.12602	-0.0493597	0.16752	-0.284914	1.03314	-0.155393	15.9068	69.3714
L1_2018	2018	M	2	-59.9144	1	7.06634	29980	2817909	-10.7032	-1.38728	-0.521992	-5.00756	3.05029	0.870361	1698	6.31108	-1.39364	-0.455174	0.463672	0.755521	0.034845	0.107154	17.5334	65.191
L10_2015	2015	M	6	-60.1283	1	6.94926	27007	1704622	10.3639	-3.52742	-3.2376	5.44677	1.3362	-3.78632	1501	6.27868	1.58995	0.481043	-0.961618	0.324187	-0.486553	0.141465	20.2544	81.2139
L10_2018	2018	M	1	-59.8246	1	6.79839	29971	3933812	-20.1825	10.4049	1.45903	3.82515	2.04657	2.7171	1819	6.30295	-2.00066	-0.704129	1.25175	0.265176	0.5005	0.116478	27.038	63.9252
L100_2014	2014	M	5	-59.8837	1	7.32088	35335	9177061	1.68709	-3.20234	0.300013	-2.93964	1.33042	0.422009	1911	6.29009	-0.645249	-1.61366	-0.232583	-0.921471	0.126591	-0.0736541	11.3832	49.4876
L100_2015	2015	M	10	-60.0126	1	7.2037	31344	3540742	5.8476	0.43811	4.79219	-2.24052	-0.0363003	1.02414	1694	6.30027	0.654757	0.00961484	1.21118	-1.14643	-1.82641	-1.00113	13.9459	70.099
L100_2016	2016	M	11	-60.0528	1	7.39301	27363	1845401	-2.45191	-13.422	-1.593	5.63821	-4.51722	-3.93866	1540	6.27332	0.360715	0.131244	-3.12295	0.39788	-1.21556	0.92063	24.3547	82.1634
L100_2018	2018	M	9	-59.7874	1	6.94336	28223	2409650	1.01432	3.11713	5.83992	-0.265266	-4.43535	-4.95019	1565	6.27875	-0.279248	1.47572	0.253648	-0.835309	0.9727	0.186533	18.4885	76.8731
L102_2014	2014	M	9	-60.0317	1	6.93817	26146	1588540	0.790139	2.89576	2.18879	-0.393667	-2.2425	2.96565	1473	6.26275	1.21538	2.01134	0.167049	-0.223693	0.655095	1.40524	21.5827	87.762
L102_2018	2018	M	2	-59.8787	1	6.85391	28387	2632266	-12.1444	3.07323	-9.64959	-5.40564	2.29244	3.11005	1689	6.28784	-1.00417	-0.721929	-0.196541	2.28052	0.0756597	0.938482	24.0359	71.1844
L104_2016	2016	M	7	-60.038	1	7.15516	32793	5391241	-7.0627	-3.88746	-2.61782	-2.98241	-0.50779	-1.57015	1842	6.30842	-0.953544	-1.60388	-0.514901	0.0832858	-1.59951	-1.5061	13.2178	58.8995
L104_2018	2018	F	3	-60.0403	1	7.26329	29970	2969665	-0.724413	-3.78542	0.771143	4.52362	-1.97313	-1.96229	1650	6.27158	0.523097	-0.652215	-0.887765	0.359249	0.243731	0.420672	14.9216	68.9288
L105_2015	2015	F	10	-60.0685	1	7.57458	28359	1868185	5.5986	-6.57989	1.30102	-3.97476	1.73693	0.851908	1548	6.28738	0.335486	0.636668	0.0518393	-0.0754346	-0.375492	0.168789	18.5768	84.358
L106_2018	2018	F	12	-59.8261	0	7.09547	27939	2049422	-8.42535	0.8362	4.99701	-0.203723	1.72805	2.17728	1555	6.26728	-1.07668	1.59798	1.06011	0.210155	0.140435	-0.460051	18.3175	76.4694
L108_2014	2014	F	2	-60.0309	1	7.41601	29585	2499429	-3.95152	-5.18034	4.4977	-3.32956	1.96052	2.9851	1634	6.287	-0.560622	0.347022	0.0999949	0.066622	-0.102992	-0.542204	19.7686	70.427
L108_2016	2016	F	1	-60.0438	1	6.76263	31073	3929178	-4.09524	-6.60291	1.70352	3.41885	2.34649	-3.52827	1720	6.2896	-1.12463	0.121127	-1.01182	-0.761647	-0.17006	-0.38434	16.9951	63.5356
L109_2014	2014	M	1	-60.0309	1	7.34975	28661	2388562	2.26384	2.14498	-6.71589	1.18435	-2.50426	2.93816	1645	6.27525	1.36996	-1.06688	-0.56485	1.31501	0.570433	0.531694	19.6088	73.6381
L11_2018	2018	M	2	-59.8246	1	6.42448	27212	2257157	-7.81249	7.77736	7.32992	-2.14062	-0.0341207	-3.54344	1554	6.26666	-0.89604	2.13595	1.0495	-0.26625	-0.77239	-1.223	21.2209	77.7778
L110_2015	2015	M	5	-60.0833	1	7.32152	33537	6109473	9.54141	-2.59318	-1.47868	5.96324	0.080057	-1.42124	1775	6.30715	0.963868	-1.40155	-0.492937	-0.184962	0.349803	-0.202517	14.7387	57.7463
L110_2016	2016	M	5	-60.0163	1	7.45588	32327	4429249	-0.456067	-11.6948	0.896025	-1.45062	-3.97096	4.33013	1765	6.2623	-0.0802446	-1.15093	-1.51926	-0.996308	0.0981337	1.35965	17.389	60.4534
L111_2015	2015	F	5	-59.8294	1	7.50752	30367	3079028	5.67814	1.32482	-0.698429	-3.59368	1.32867	5.28967	1666	6.28032	0.477671	-0.115544	0.773939	0.473863	0.657674	0.758684	16.7602	69.5059
L112_2016	2016	F	9	-59.8629	1	6.78645	26666	1750266	-10.4721	-3.82042	-6.0674	-1.14493	-3.88104	-2.48356	1528	6.2573	-0.0810405	0.920332	-2.39823	0.289174	0.81637	0.497356	19.84	76.1547
L113_2015	2015	F	8	-59.8294	1	6.8302	29374	3100989	10.1024	0.196833	4.51581	-5.38085	1.48994	-0.489973	1530	6.2258	1.54951	1.59476	1.1751	-0.474251	-1.19706	-0.12253	19.2272	79.8845
L113_2016	2016	F	8	-59.8794	1	6.82519	25554	1434035	-14.5254	-7.30362	3.43035	-2.00347	1.34524	-3.24307	1510	6.28027	-1.20182	1.7867	-0.497356	0.762869	0.381851	1.27985	21.7772	84.5635
L114_2014	2014	F	9	-59.8686	0	7.45591	29524	2388843	-0.813333	-4.26012	-0.263537	1.94602	-1.42218	1.24118	1642	6.28576	-0.0165283	-0.0545722	-0.257694	-0.136194	0.725148	0.735856	15.8703	71.3326
L114_2015	2015	M	2	-59.8294	1	7.5097	32350	5471230	9.54889	0.865025	-3.80984	-5.00134	1.53185	4.82107	1702	6.2378	0.892881	-0.637336	0.10332	0.0299811	0.397445	-0.631309	17.5261	64.2348
L114_2016	2016	M	11	-59.8794	1	6.81163	31526	4255279	-1.30637	0.833018	1.56625	0.108124	-3.98091	-0.984165	1741	6.25768	-0.353298	-0.47012	-0.621855	-0.748709	0.661766	0.785017	14.2556	57.0487
L115_2015	2015	M	10	-59.8294	1	7.52781	32625	4957900	11.2945	-10.9602	-0.231441	0.432396	3.18174	-3.05805	1727	6.26451	0.355315	-0.307113	-0.828857	-1.99254	-0.796899	-0.872217	19.6846	65.9012
L117_2016	2016	M	8	-60.0822	1	7.2059	31114	3863106	-17.5419	-8.33127	2.74925	2.52209	2.18132	-0.4093	1760	6.30628	-2.65359	-0.724163	-0.518	1.2265	-0.881769	0.362421	19.664	65.6008
L118_2016	2016	F	4	-60.0262	0	7.1494	30847	3434437	-6.71488	-9.13941	3.78161	-0.776971	1.22524	-2.36074	1718	6.27285	-0.989709	-0.151124	-1.16082	-1.28939	-0.875255	0.71237	16.2576	61.2489
L119_2015	2015	M	10	-59.8262	1	7.36734	33455	6096234	6.7554	-1.93234	5.92084	-2.26057	-0.380611	3.72073	1773	6.27036	0.331006	-0.886594	1.386	-0.213178	0.478943	0.971795	14.264	55.3068
L119_2016	2016	F	1	-60.0262	0	6.80494	31217	5082999	-8.66053	-2.01087	-11.7885	0.246782	0.685643	-4.05136	1770	6.24486	-0.573179	-1.10463	-1.48301	1.63988	0.137499	-0.499319	19.3053	60.851
L12_2014	2014	M	4	-60.0308	1	7.54041	31107	3168875	3.62975	-3.95443	-1.6829	-3.48373	-0.384995	5.3497	1742	6.28466	0.720521	-1.36564	0.251005	-0.270306	-0.611754	1.64751	16.2607	70.1162
L12_2015	2015	M	10	-60.1178	1	7.24002	29854	2700344	8.05392	-0.216212	4.89602	3.66562	4.11959	-2.56006	1610	6.294	0.499806	0.433044	1.49277	-0.132385	-2.91084	-0.0394988	18.3069	77.4312
L12_2016	2016	M	4	-59.9533	1	6.7242	28114	2140904	-6.86191	-9.03224	-0.422005	-1.82343	-2.14682	-0.291574	1613	6.27499	-0.602076	0.459839	-1.96172	1.06476	-0.397412	1.42473	17.5563	77.1026
L12_2018	2018	M	6	-60.1045	1	6.66184	30841	3860442	-8.06243	1.68628	-0.598206	5.73847	-0.640723	-4.71521	1759	6.2976	-0.66133	-0.919164	-0.28067	0.732729	0.257539	-0.491248	17.5482	55.5574
L120_2014	2014	M	9	-60.0919	1	7.50827	32274	4292752	2.90617	-3.24592	2.30125	3.27211	-1.03827	-0.302537	1778	6.30011	0.0273381	-1.05933	0.0547038	-0.55532	-0.129785	0.944157	14.9415	62.8538
L122_2016	2016	M	11	-60.1415	1	7.37932	30986	3524804	-6.32432	-12.7084	4.50302	1.65908	-1.68781	4.68942	1760	6.2504	-0.510738	-1.40956	-0.327175	-0.91587	-1.6353	2.3672	20.7565	74.0075
L123_2016	2016	F	9	-59.8018	1	6.7138	28757	2655657	-6.36227	-1.71136	-5.34891	4.039	-1.98062	-5.3821	1625	6.2644	-0.106564	0.223423	-2.06015	-0.316571	0.457933	-1.21622	19.1436	68.3232
L124_2016	2016	F	5	-59.8018	1	6.68307	29716	3007422	-3.86671	-3.88895	4.23856	-1.60937	-2.50613	-3.72112	1642	6.25578	-0.543693	0.850012	-0.877001	-1.39237	0.664952	-0.0174778	15.4905	65.4005
L125_2015	2015	M	5	-59.8381	1	7.50534	32768	5889493	16.6089	-4.65777	3.83052	-1.49264	-2.48471	-1.28878	1685	6.2283	1.45844	-0.108767	0.23611	-1.74437	-1.39719	-0.797052	18.5421	62.6815
L126_2015	2015	M	6	-59.8381	1	7.19613	29873	2958646	13.6348	-0.295233	1.41626	-6.36112	-1.29377	-3.08067	1543	6.23839	1.57633	0.767705	0.0537026	-0.179772	0.635736	0.152049	19.603	70.5814
L126_2016	2016	M	7	-59.8024	1	6.87487	31608	4090490	-6.27778	-5.31793	2.08409	0.888171	-0.713464	-4.55202	1740	6.28753	-1.24217	-0.418287	-1.02895	-0.76142	-0.780764	1.38724	14.5811	61.4818
L127_2014	2014	M	2	-59.8011	0	7.4211	25577	1394275	6.90162	3.94826	-4.04974	-2.61715	-4.87364	7.0268	1386	6.21738	2.68609	1.45365	-1.08723	0.151823	1.34981	2.11034	23.6064	101.131
L127_2016	2016	F	2	-59.8024	1	6.95749	31780	4258509	-6.92876	-2.86148	-0.828221	1.32105	-1.92984	-0.750208	1734	6.28335	-0.678398	-0.258246	-1.16636	-1.45403	0.586395	-1.24617	13.6426	57.3864
L128_2014	2014	F	9	-59.8011	1	7.55884	28867	2300633	3.52056	-2.04827	-2.77137	0.520763	-1.01626	5.98008	1596	6.2743	1.25796	-0.762202	-0.259814	0.147109	0.0989308	1.59407	18.323	77.5264
L129_2014	2014	M	1	-59.8011	0	7.28441	29616	2639556	2.88326	3.68333	4.26821	-1.32252	0.382206	2.29785	1605	6.29283	0.197541	0.495015	1.17322	0.556546	0.355735	1.36234	16.6927	70.6283
L129_2016	2016	M	7	-59.7913	1	7.13801	30294	3429904	-9.40272	2.3083	2.64739	-0.211083	-6.95478	3.53792	1718	6.29136	-0.902289	-0.0126464	-0.448139	-0.558032	0.32289	1.71167	17.8054	68.4916
L13_2014	2014	M	2	-60.031	1	7.39847	32174	4330589	4.66674	0.114817	-0.619369	1.82605	2.79322	-0.665922	1753	6.30095	0.10613	-1.40988	0.439119	-0.390949	0.39165	-0.0278996	13.4843	56.4624
L13_2015	2015	F	3	-60.1178	1	6.19824	26054	1718028	9.59716	-0.939898	4.36092	1.41623	4.28564	-3.57299	1443	6.20939	1.73945	2.14999	0.72798	-0.257108	-2.58588	-0.0369617	23.364	88.4317
L130_2014	2014	F	9	-59.8069	0	7.01689	29987	3026217	-4.69585	-2.30053	3.21485	0.462285	1.59574	-1.35058	1657	6.294	-0.910917	1.0655	1.43351	-0.185901	0.241866	0.375809	17.8109	73.5587
L130_2015	2015	M	8	-59.8929	1	7.37988	34395	8901519	14.2663	-2.47383	4.34484	-3.71645	-0.567535	-3.28787	1797	6.24424	0.541026	-0.274194	-0.385725	-2.8007	0.315767	-0.90303	17.0619	59.8326
L131_2016	2016	M	3	-59.7835	1	7.26234	28075	2158669	-6.54492	3.31492	3.07533	3.64047	-0.684081	-1.96205	1586	6.2909	-0.520819	1.14079	0.076484	-0.101699	1.22028	0.109325	19.184	75.401
L134_2014	2014	F	9	-59.8031	0	6.58848	28963	2859445	0.734047	11.1932	0.330501	2.89373	-3.97335	0.907146	1616	6.27812	0.817349	0.670055	0.0834391	-0.818715	2.02335	-1.09927	19.5191	73.0975
L135_2014	2014	F	2	-59.8026	0	6.60183	30104	3898081	6.02939	9.53284	-7.27436	0.298506	-0.609602	-1.49988	1669	6.2804	1.41869	-1.1789	0.391329	1.60066	0.982963	-1.32521	18.3113	62.6452
L135_2016	2016	F	1	-59.7762	1	6.89299	28920	2521951	-7.68446	-2.79513	0.309899	2.16194	0.53998	-0.219928	1616	6.29402	-0.555518	0.445403	-0.727027	-0.64899	0.0505313	0.320907	16.8779	69.4405
L136_2016	2016	M	9	-59.7762	1	6.44739	27654	2133584	-8.90509	0.419805	3.09641	-1.36252	-5.26495	-2.14593	1557	6.26363	-0.724939	1.72566	-0.033714	-1.19018	-0.876141	-1.03854	18.113	74.9428
L137_2014	2014	F	2	-59.8026	0	6.27505	27418	2189810	0.402329	6.93014	-2.31867	4.08512	-3.0314	-0.701779	1588	6.27301	1.07046	0.528804	0.862211	1.31419	1.58999	0.558432	21.2458	81.0719
L138_2015	2015	M	7	-60.041	1	7.27119	34447	7546342	6.85029	-2.41695	3.02527	2.48536	-0.192852	-2.9605	1839	6.29033	-0.328992	-1.12549	-0.00285434	-2.11129	-0.217943	-0.726586	12.8467	54.9056
L139_2014	2014	M	7	-60.0659	0	6.95736	25124	1269725	4.00231	-2.00942	-5.91847	-1.66471	2.89477	-0.497536	1435	6.27636	2.00589	0.987013	0.0226206	2.0129	-0.106775	2.22124	23.431	96.5125
L14_2014	2014	M	6	-60.0233	1	7.37991	33443	6012303	-12.1937	-0.205477	4.00086	3.18159	2.46942	6.05278	1884	6.31871	-1.81825	-1.08691	1.17078	0.344532	-0.0139779	0.163561	19.0889	57.6088
L14_2015	2015	F	10	-60.1178	1	7.24256	29255	2689585	1.5928	-1.89365	6.49184	0.443134	4.35252	0.294544	1677	6.29197	-0.426087	-0.229653	1.23202	-0.963193	-2.42744	1.28243	22.0391	86.3605
L14_2018	2018	M	9	-59.9667	1	6.2695	29316	3089821	-8.44354	5.829	4.08639	0.560255	1.37253	-5.19382	1666	6.28866	-1.07829	0.512446	0.872864	0.812144	0.49758	-0.367491	18.3769	67.3158
L140_2014	2014	M	1	-60.0604	1	7.55916	32432	5252111	5.39651	1.63734	-6.5229	2.93207	-0.606181	6.22318	1726	6.25871	1.11222	-1.72186	-0.987242	0.147434	-0.0350249	-0.261747	18.7828	65.3206
L141_2015	2015	F	10	-60.049	1	7.48692	31094	3467762	6.05892	-4.35004	6.2759	-4.33081	-0.163277	-1.93925	1655	6.26813	0.0933263	-0.00684459	0.654195	-1.04601	0.251845	0.425651	15.6003	68.6136
L143_2014	2014	M	9	-60.0604	1	7.44566	31353	3833197	12.3894	-4.3708	-8.13836	2.09078	0.800184	0.144485	1666	6.27522	1.19254	-1.0896	-0.321179	0.77683	0.0988882	-0.822273	20.4104	65.2966
L146_2014	2014	M	7	-60.0243	1	7.36729	30910	3132484	7.08658	-5.13824	-3.13711	-0.635803	1.76895	-0.0317965	1709	6.29416	-0.0760475	-0.50617	-0.501808	-1.7831	-0.778773	-0.237419	17.5801	73.3775
L15_2015	2015	M	5	-60.0795	1	7.58237	31019	3436312	13.0398	-7.11758	5.39369	1.55892	3.04204	-1.95437	1745	6.29481	0.154273	-0.999931	0.575117	-2.08671	-2.97557	1.4841	20.5222	78.2528
L15_2018	2018	M	1	-59.8794	1	7.55918	33464	5601031	3.37139	-11.6117	-2.27223	-1.78009	-0.0621551	0.550815	1820	6.28749	-0.482436	-1.41646	-0.513871	-1.23862	-0.525414	0.76034	17.7155	60.1599
L152_2015	2015	F	3	-60.082	1	7.40913	32473	4759275	2.60682	-1.82355	0.767692	-2.22312	1.65281	4.45295	1767	6.29598	-0.0126968	-0.972789	0.251361	-0.169413	1.03868	-0.177441	14.3363	55.2878
L153_2014	2014	F	1	-59.8342	0	7.47773	33551	6246088	6.01903	-6.84316	-3.0156	-3.20868	5.96647	1.95647	1773	6.28126	-0.627535	-0.687542	0.344449	-0.116975	-0.0764884	-0.650886	16.2941	57.5409
L16_2014	2014	M	6	-60.0309	1	7.34087	32815	4867848	0.0670882	0.659322	-0.52745	0.408972	-0.394902	3.26081	1820	6.31373	-0.226595	-1.37156	0.635867	-0.163799	0.40498	0.954501	12.2028	56.3223
L160_2014	2014	M	1	-60.0174	1	7.33115	32053	4229855	3.79618	-1.58392	-1.22184	-5.59552	2.61789	1.76639	1716	6.27206	0.0539751	-0.442304	-0.516659	-0.474656	0.539047	-0.169465	14.9276	63.2213
L162_2014	2014	F	6	-59.9902	1	7.39964	33059	5300539	5.25161	-4.11038	2.9227	0.113633	1.6487	-1.48413	1774	6.31183	-0.238204	-1.08163	0.141223	-1.14915	0.32868	-0.650173	13.5231	56.2392
L162_2015	2015	F	6	-59.8884	1	7.12529	29418	2602239	1.30646	2.46218	2.38145	0.232764	-4.77292	-0.260782	1611	6.28282	0.465741	0.326623	-0.869232	-0.110562	0.504439	0.334676	15.6814	71.3963
L168_2015	2015	M	6	-60.0814	1	7.07159	32493	4929817	7.59462	0.690216	-3.7873	-4.82796	1.81834	-2.13921	1739	6.26444	0.198298	-0.0968152	0.488173	-0.65431	0.202428	-0.476533	14.5888	60.6584
L169_2014	2014	F	4	-59.7785	1	7.23156	28580	2026039	5.66664	-6.85911	-2.39898	3.76332	-3.25626	0.101381	1504	6.27222	1.48679	0.770563	-1.32208	-0.814379	-1.38672	-2.69179	19.5065	84.5568
L17_2014	2014	F	2	-59.8821	0	6.97669	34065	7686222	4.67569	3.16522	-4.18626	-1.86855	0.618925	1.23262	1845	6.2802	0.210108	-1.73398	-0.148372	-0.79394	0.520512	-0.0822024	12.664	51.5478
L170_2015	2015	F	10	-60.0878	1	7.66866	33068	5080090	8.06923	-8.07325	3.94086	1.75316	3.17277	-1.35141	1792	6.29817	0.137919	-1.17894	-0.0458292	-1.50958	-0.310065	0.115638	16.2323	59.342
L18_2015	2015	M	3	-60.0732	1	7.06905	29698	2514030	2.23192	-2.96924	0.737728	3.38714	0.957109	0.63644	1652	6.30691	0.116653	-0.27614	-0.310347	0.766853	-0.418187	0.576259	15.0566	70.9356
L18_2018	2018	F	8	-60.0362	1	6.88133	25788	1478400	-2.10807	4.66021	1.65563	3.08319	-4.48974	-1.21596	1455	6.26155	0.771522	2.38434	-0.338696	0.462446	-1.32596	-0.814814	21.7069	88.0018
L181_2015	2015	F	1	-59.8022	1	6.74765	31606	4210348	-2.87039	-1.16249	-3.50821	-2.41969	-1.40465	0.717502	1735	6.29314	-0.945763	-0.410407	-1.11913	0.0626532	0.585899	-0.395444	15.6776	61.4614
L182_2015	2015	M	4	-59.802	1	6.93648	30859	3469864	2.12454	-2.35977	2.43507	1.69544	-1.6022	-5.38155	1648	6.27232	-0.43949	0.510408	-0.401626	-0.303406	-0.472577	0.204919	16.6853	70.7156
L183_2015	2015	M	5	-59.7982	1	7.46509	30685	3180775	6.42514	-11.2452	-2.65208	2.02123	-1.66819	-3.72009	1640	6.27012	0.619347	-0.217226	-2.02138	-1.35076	-0.15157	-0.111889	18.5688	70.0297
L19_2014	2014	F	5	-59.8821	1	7.20386	28142	2219773	0.328596	5.71088	2.24765	-0.0623922	-2.14132	1.71913	1546	6.27774	0.833674	1.50703	0.974043	0.201967	-0.703772	0.19442	18.7795	80.7435
L19_2015	2015	M	3	-60.0732	1	7.42567	31600	3677836	6.15861	-4.13975	4.42335	3.65714	4.22731	-2.32235	1724	6.30054	0.11629	-0.742864	0.60607	-0.655983	-0.401073	-0.230417	15.6741	63.4264
L19_2018	2018	M	9	-60.0704	0	6.77333	30206	3326801	-3.22432	2.54602	7.58734	-1.95912	-3.79645	-2.90363	1677	6.26933	-1.01151	0.989764	-0.127776	-1.8893	0.595376	-0.171017	16.8264	67.4999
L192_2015	2015	M	6	-59.89	1	7.56285	28847	2186736	9.25706	-7.38049	1.72571	2.05187	-4.01762	-1.36013	1538	6.26252	1.35147	0.5073	-1.25845	-0.832914	0.386252	0.670036	21.2219	78.3205
L194_2015	2015	M	6	-59.8696	1	7.1454	33047	5657369	0.902363	-2.23938	-5.43259	-2.28236	-0.329528	-1.70058	1775	6.27804	-0.0250935	-0.959117	-1.07601	0.0809375	0.66853	-1.50429	13.813	58.4803
L196_2015	2015	M	5	-59.9019	1	7.18992	27428	1699999	10.6376	-4.05201	2.33257	1.45691	-1.87624	-5.49104	1441	6.27319	1.29029	2.18608	-1.76122	-1.77106	-1.80103	-1.95048	23.0803	94.5757
L199_2015	2015	M	8	-59.7769	1	7.20822	28817	2340661	3.13068	-1.94364	4.70832	-1.34674	-1.38951	0.94892	1514	6.26079	1.05329	1.52492	0.163138	-0.860989	0.484464	-0.299256	18.4778	80.0447
L2_2018	2018	M	1	-59.899	1	6.40603	24702	1354820	-10.0884	5.42392	-1.8567	-4.5307	-1.23107	0.263306	1523	6.28462	-0.407104	1.38032	0.557735	0.92565	1.35771	1.56092	23.5177	86.4743
L20_2016	2016	M	6	-60.0222	1	7.11096	30378	3209745	-2.54652	-0.165268	6.08547	-0.62802	-4.95835	-1.09993	1660	6.27932	-0.356413	0.188842	-0.870282	-1.11437	0.583996	1.27435	16.0109	61.9573
L20_2018	2018	M	7	-60.0874	1	7.37119	32256	4441884	-8.73732	-7.2166	0.454501	-3.4319	-5.00952	5.20081	1799	6.25405	-1.04862	-1.66566	-0.678048	-0.276752	0.00412644	1.88596	19.3777	60.3063
L200_2015	2015	M	6	-59.7954	1	6.5846	29952	3281390	5.2873	5.45783	5.55147	1.05081	-2.49699	-6.74736	1547	6.26343	-0.0404051	2.58598	0.758449	-0.800454	-0.376871	-2.23948	17.5765	76.612
L201_2015	2015	M	5	-59.7769	0	7.19674	28720	2198515	-1.10326	-1.26834	4.60202	-3.2331	-2.56974	1.45399	1596	6.27218	-0.0407542	0.800872	0.236932	-0.386473	0.415436	1.71827	20.1355	74.5062
L208_2015	2015	F	3	-59.8757	1	7.34673	31037	3594123	7.73901	-2.79465	-4.34197	1.0534	-1.04332	-2.72867	1668	6.26238	0.889536	-0.60958	-1.07306	-0.618609	0.21411	-1.08572	15.8226	67.3754
L21_2018	2018	F	3	-60.0403	1	7.25605	30373	2984612	3.77339	-1.54905	0.423051	-1.55476	1.29429	0.127258	1623	6.28536	0.3524	0.253284	-0.0660012	0.183548	0.235137	-0.373137	15.9496	64.9697
L211_2015	2015	M	10	-60.0785	1	7.08067	30212	3039946	-3.74054	1.3647	6.22963	-3.02661	-4.47829	0.638605	1656	6.29488	-0.333664	0.949222	-0.0152265	-1.96404	-0.969245	-1.02742	17.8797	72.3649
L22_2018	2018	M	6	-60.0535	1	7.39366	29602	2658529	4.47565	0.481705	6.28377	-0.650565	-4.28069	1.40053	1579	6.26353	0.72029	1.14417	-0.121758	-0.727599	0.560732	1.8985	18.2501	75.8744
L23_2015	2015	F	10	-60.0785	1	7.4021	29357	2473810	11.3707	-4.26881	-3.14435	-1.39733	2.2023	-0.0207014	1551	6.28596	1.52455	-0.159313	-0.831064	1.0336	-0.731997	-0.137053	18.5806	74.5327
L23_2016	2016	M	6	-59.8003	1	7.23288	28454	2009846	-6.01846	-5.60165	2.08453	-0.711164	-2.48832	-0.900469	1607	6.31889	-0.888943	0.0358048	-0.569351	1.82211	-0.82324	1.78503	20.3361	74.1347
L24_2016	2016	M	3	-59.8003	1	6.84143	23891	1063999	-3.12032	-0.991692	-0.834062	2.47323	-3.89505	-5.05553	1449	6.29471	0.628276	1.00333	-0.996295	2.328	-1.45331	2.37636	26.5761	96.3185
L24_2018	2018	M	10	-60.0418	1	7.17302	32077	4586474	-11.7658	1.66677	-1.6225	-1.78263	-4.37567	4.95666	1838	6.28492	-1.13972	-1.39596	-0.182629	0.0296782	0.79158	0.649636	18.3239	59.2688
L25_2015	2015	F	4	-60.0962	0	6.98706	30243	3053532	6.9328	-2.4499	1.45626	-1.48085	2.98282	-3.08602	1631	6.2896	0.812029	-0.0770916	0.406458	0.697808	-1.97275	-0.212726	14.553	67.4663
L25_2016	2016	M	11	-59.8006	1	7.27724	31093	3641496	-9.72744	-7.95827	2.89068	-0.481048	-2.35293	-0.207029	1747	6.27958	-1.15939	-0.217636	-1.08874	-0.841296	-0.313569	0.0718198	15.2086	63.5254
L26_2014	2014	F	1	-59.734	0	7.40146	28171	2810277	12.2957	0.179891	1.49219	0.600538	-0.577475	1.82906	1498	6.19505	2.46144	1.18112	0.335348	0.364308	-2.16761	0.423591	24.9499	93.2369
L26_2018	2018	M	12	-60.0535	1	6.58752	30327	3279334	-5.76535	5.65492	0.131728	-0.119819	-1.58526	-0.434233	1732	6.29638	-0.474035	-0.449767	0.401448	-0.264064	0.759811	-0.201637	15.3047	64.7455
L27_2014	2014	M	5	-59.7741	0	7.32111	31943	4014274	-5.90824	-2.68142	3.60034	-1.64048	2.81555	4.0434	1778	6.31031	-1.22202	-0.182809	1.93879	0.259841	-0.99227	-1.69058	16.7253	63.7535
L27_2015	2015	F	6	-60.0525	1	7.18051	28474	2119005	12.979	-6.10544	-6.93065	-4.28699	1.55696	-2.74024	1510	6.23741	2.40807	0.180405	-1.68429	0.902144	-0.607377	0.539446	20.8709	84.5585
L27_2018	2018	M	9	-59.777	1	7.38368	32365	5442959	0.663544	1.83757	3.07207	2.76252	-2.31695	0.896279	1758	6.27723	-0.852243	-0.0436702	0.463871	-1.62973	0.552915	-0.785554	14.3798	55.6772
L28_2014	2014	M	9	-59.7925	0	6.88983	28420	2810986	6.08979	9.25051	0.916003	3.93213	-1.34868	-1.91768	1605	6.27471	0.0580642	0.809072	-0.108077	-0.254736	1.50296	-2.80142	21.5515	73.8394
L28_2015	2015	M	10	-59.8022	1	6.95013	30328	3395726	8.67868	4.58563	0.385496	3.01007	-0.36086	-0.224717	1581	6.26377	0.738033	1.03705	-0.625664	-2.4734	1.04485	-0.603105	15.2961	77.1537
L29_2015	2015	M	5	-59.8026	1	7.41086	29730	2996104	14.6646	-4.2775	5.8661	-3.61262	-0.0784162	-0.254607	1526	6.22838	1.21216	1.44195	0.70605	-0.962426	0.00731303	1.28344	19.9312	76.3766
L29_2016	2016	M	1	-59.8115	1	7.20398	31541	4355272	-8.80608	0.0174242	-3.6554	1.98717	-1.38856	-0.296197	1769	6.27687	-0.78804	-0.759	-0.654608	0.955669	0.455028	-0.960321	15.4605	58.8368
L3_2018	2018	M	9	-59.7583	1	6.84723	30373	4019803	-7.21212	6.18675	6.37109	5.28055	-0.720132	-4.36594	1686	6.27363	-1.43791	1.19038	0.277731	-1.6973	0.763223	-1.61804	19.1766	63.6382
L30_2014	2014	F	3	-60.0174	1	7.32392	30988	3499205	5.36835	-3.52039	-8.08123	2.0169	0.218011	-2.48321	1658	6.27776	0.581483	-0.443893	-1.20556	0.250688	0.602193	-0.971498	16.6251	67.3221
L31_2015	2015	F	7	-59.8022	1	7.32065	30877	3576559	2.80364	1.32574	4.21006	-0.0804278	2.55428	5.10959	1663	6.2998	0.534407	-0.374372	1.33269	0.171168	0.404885	-0.0509661	15.264	62.5417
L32_2014	2014	M	8	-60.0062	1	7.52872	32721	4830631	7.4049	-2.98882	-2.3252	-0.424423	-0.317235	1.70657	1761	6.26146	0.808107	-1.42346	0.00138624	-0.234484	0.376265	0.00280346	13.5957	55.9926
L32_2015	2015	F	3	-59.8022	1	7.38723	32600	5868620	6.59838	1.36736	5.32886	-0.019486	-0.176613	1.78938	1740	6.27207	-0.299666	0.114161	0.5381	-2.4918	0.298147	-0.796242	15.2849	60.5298
L32_2016	2016	F	11	-59.8267	1	6.75108	32492	5388302	-8.62367	1.20031	1.91784	-4.44108	-3.0751	-1.10463	1806	6.27584	-1.62597	-0.553636	-0.818513	-0.726014	0.59005	0.788177	12.7895	52.8746
L33_2014	2014	M	9	-60.0126	1	7.29518	28642	2005260	1.99839	-7.51556	-1.22182	-2.33884	-3.34405	-1.52511	1622	6.2976	0.329301	-0.05418	-0.746657	-0.705923	-2.5639	-0.0602955	20.1345	81.9987
L33_2016	2016	F	9	-59.8267	1	6.43693	27110	2052639	-3.18797	6.51147	0.506737	-3.45284	-5.31557	-2.34341	1533	6.2593	-0.277633	1.6901	-0.843475	0.124652	0.633709	0.270111	19.8604	78.4195
L33_2018	2018	M	9	-59.8915	1	6.98101	31050	3651111	-4.18989	1.2716	-1.46061	1.86419	-5.22671	2.39041	1751	6.27083	0.21157	-0.930944	-0.253502	0.299948	1.10379	0.314033	14.6404	58.0388
L34_2018	2018	M	8	-59.8915	1	7.45923	32019	4002701	1.05698	-3.54525	-4.47122	-0.324268	-3.14004	3.48928	1721	6.25949	0.294344	-1.00708	-0.93145	-0.139354	1.04287	0.741235	15.876	59.5102
L35_2015	2015	F	10	-59.8053	1	7.62371	31373	4196000	11.1511	-4.86559	-4.0742	-3.07409	1.03124	4.29876	1647	6.24133	1.89415	-0.830091	-0.71305	-0.0914725	0.206466	1.62881	18.6102	72.7468
L36_2014	2014	F	1	-60.0126	1	7.16616	28117	2071001	-0.947249	1.32093	2.41955	4.03561	2.2868	1.14611	1594	6.29742	0.679691	0.691388	0.845222	0.0758744	-0.719816	0.517194	19.1263	78.6149
L36_2018	2018	F	10	-59.9001	0	7.0428	28301	2602581	-17.5155	8.65315	2.35951	0.924329	0.215325	4.17465	1653	6.30715	-2.20663	0.79712	1.06626	2.25093	1.1784	-0.889554	23.8507	75.3175
L37_2015	2015	F	7	-59.812	1	7.43886	33969	7753008	1.48502	0.155781	6.44281	-0.353442	4.56314	4.80255	1833	6.27671	-0.669515	-0.797787	1.52554	-1.45911	-1.12855	-0.13525	15.1979	56.3805
L38_2015	2015	F	3	-59.812	1	6.67671	30976	4986945	3.39306	7.64406	2.61096	2.19402	4.58329	0.601918	1654	6.2687	-0.0788908	0.422268	2.22557	0.478249	0.356832	-0.35189	17.3427	65.2361
L4_2015	2015	F	5	-59.8677	1	7.11264	33123	6544565	11.3579	-3.64809	1.94787	1.4508	1.7436	-2.2475	1779	6.28564	0.739296	-0.470889	0.587048	-0.404392	1.06235	-1.1192	16.6893	58.0083
L4_2018	2018	M	1	-59.7583	1	7.04475	28295	2303567	-7.02185	4.18093	8.97581	2.24378	-0.123647	-2.75458	1638	6.2852	-0.86845	0.908563	0.686684	-0.924837	-1.37781	-0.752993	19.7157	71.6876
L40_2014	2014	F	6	-59.8114	1	7.28491	30619	3323077	-0.545726	-0.234029	7.14983	-0.657394	-0.269138	2.16604	1705	6.29481	-0.817269	0.307896	0.641564	-1.37135	0.459875	0.0842201	16.8028	69.2292
L40_2015	2015	M	6	-59.829	1	5.89287	27856	2375608	5.58119	7.74313	2.2686	-2.10877	-1.27274	-1.55743	1538	6.2504	0.781036	1.1991	1.09047	-0.125688	1.77317	-0.409966	18.9179	77.9424
L40_2016	2016	F	4	-60.0163	1	6.95579	33217	5671929	-11.4316	-3.50131	2.36634	0.951057	-1.22242	-0.977059	1869	6.30321	-1.54403	-0.830747	-0.46896	-1.21397	-0.570328	0.28685	12.788	56.9057
L41_2015	2015	F	7	-59.873	1	7.7357	35464	11259453	7.7196	-6.1806	0.529709	-5.15354	3.51857	7.92007	1899	6.26058	-0.15916	-1.96235	0.924484	-0.111915	-0.0834618	0.682896	16.3057	53.7645
L42_2015	2015	F	9	-59.873	1	6.41533	29160	2934841	0.494241	9.87785	-1.52494	2.70647	-1.49006	0.795841	1622	6.279	0.704808	-0.0341306	0.679939	0.167792	1.87177	-0.78495	17.4687	65.1365
L42_2016	2016	F	1	-60.0163	1	7.08644	30844	3841113	-20.4795	-4.25047	-4.58553	-3.7624	1.72946	0.966591	1839	6.29703	-2.1806	-1.21841	-0.699358	0.725116	-0.625319	0.751793	20.6181	64.9324
L43_2014	2014	M	3	-59.8188	1	6.28257	29458	3199036	7.16138	-0.0466853	-0.063094	0.405424	-1.55799	-5.09263	1629	6.26823	0.832718	0.440576	0.506855	-0.318455	-0.702477	-0.802781	18.1263	71.095
L44_2014	2014	M	7	-59.8167	1	7.02597	32024	4753504	4.3161	2.65354	3.13161	0.328384	-3.46656	-1.47296	1719	6.25666	0.106087	0.02882	0.441993	-1.53519	0.889913	-0.427111	15.6509	61.7241
L45_2014	2014	M	4	-59.8148	1	6.2444	29329	3055512	4.28593	5.17402	1.27283	2.31528	2.51476	-3.11385	1602	6.25486	0.415977	0.486734	0.988889	0.2182	0.914055	-0.392755	15.6021	69.8601
L45_2015	2015	M	7	-59.873	1	6.16781	29956	3473986	8.6841	8.45716	4.35053	-1.41921	0.238625	-0.696029	1605	6.25112	0.906191	0.215308	1.37673	-0.0767123	1.55281	0.730118	16.6689	66.3416
L46_2014	2014	M	5	-59.8161	1	7.36166	30369	3041809	8.22997	-1.06915	-1.12734	1.71694	-0.211127	2.7553	1616	6.26228	1.26904	-0.0724572	0.525697	0.0691692	1.08711	0.396069	16.9639	69.5623
L46_2015	2015	F	6	-59.8767	1	7.25259	31059	4122509	1.19153	4.55222	2.31672	-2.76977	-0.00183017	4.73269	1702	6.29581	0.637823	-0.795885	1.20118	0.133701	0.51853	1.1866	16.5186	62.9675
L47_2015	2015	F	4	-59.8767	1	6.32663	30820	4353087	-5.59174	12.5655	-0.192044	1.05992	2.01607	-0.897147	1737	6.28263	-0.816997	-0.46923	1.2058	0.416367	1.66461	-0.655332	19.9251	59.688
L47_2016	2016	F	11	-59.8006	0	6.74773	29640	3207461	-9.16937	-0.496037	-3.5258	-5.64688	1.58189	-4.93633	1675	6.26271	-0.821709	0.765954	-0.503418	0.694252	-1.11228	-0.995187	17.7706	69.3571
L47_2018	2018	M	9	-59.8127	1	7.0322	31103	3608008	2.44413	-0.557231	3.77621	-0.601778	0.334748	0.375687	1679	6.28406	0.325917	-0.234729	0.553976	-0.51457	-0.0441385	-0.772134	15.2327	60.1815
L48_2014	2014	F	2	-59.8143	1	6.79617	32006	5802293	-12.5903	5.87705	5.77202	3.8435	7.17807	0.535438	1804	6.30281	-1.81697	-0.593201	1.76241	0.306383	-0.175525	0.114142	22.0256	59.1414
L49_2014	2014	M	6	-59.8143	1	7.4127	31874	4117227	6.60557	-0.525022	0.447755	-0.57114	-1.26973	5.52818	1690	6.25205	0.221661	-0.171001	0.81513	-0.783702	1.49256	0.0987138	15.0463	60.5866
L49_2015	2015	M	8	-59.8767	1	6.51143	29846	3252520	-8.1125	8.18027	1.39676	0.901084	2.01867	4.25818	1693	6.30995	-0.738462	-0.199087	1.29268	0.300374	1.70865	-1.23609	21.3503	64.5658
L49_2018	2018	M	9	-59.8237	1	6.80024	30048	3478320	-3.22714	9.83807	5.91894	0.395793	-0.918497	-0.0439907	1692	6.27795	-0.346724	0.177498	2.05151	0.685486	1.04534	1.2989	17.1993	69.8528
L50_2018	2018	M	2	-59.8237	1	6.53621	28437	2708939	-5.91992	10.3391	-0.0678207	2.64969	0.0173201	1.6199	1649	6.28617	-0.188251	0.0332577	1.4907	0.405316	1.10315	0.311336	19.694	64.697
L51_2014	2014	F	3	-59.8677	1	6.99991	27834	2343469	-0.898322	4.47366	1.41078	1.93986	-0.0125426	-0.502716	1536	6.25684	0.869561	1.38072	0.861214	0.0451188	1.66923	1.25106	19.7091	77.3986
L52_2014	2014	F	4	-59.8708	1	6.91298	28420	2337335	1.18357	2.57688	-4.52827	3.13321	-1.82346	-3.27782	1567	6.26747	0.269775	1.08765	-0.206976	0.714208	1.07354	-1.22748	17.7397	72.4478
L52_2018	2018	M	10	-59.847	1	7.40418	33344	6136487	5.00383	0.407649	-4.32122	-0.90128	-0.219694	4.78627	1787	6.26986	0.921949	-1.44949	-0.44413	-0.0905387	0.389889	-0.496708	17.5904	59.2881
L53_2014	2014	F	1	-59.8708	0	7.57323	32492	5465936	14.448	-1.63173	-3.10881	0.406021	-2.65428	-0.475865	1695	6.24495	1.73538	-1.05005	-0.577124	-0.0189882	0.665775	0.287982	19.8007	72.3549
L53_2016	2016	M	11	-59.8644	1	6.74043	31316	4446952	-6.09862	2.59325	1.50799	-1.55639	-5.00264	-0.181051	1719	6.25714	-0.182967	0.00848336	-0.787454	-1.35197	1.19485	-0.445307	15.2503	62.2204
L53_2018	2018	F	9	-60.0245	0	7.20273	29297	2476166	-1.15369	0.99198	-4.41578	-2.57504	-0.216368	3.06455	1642	6.29627	0.803892	-0.622644	-0.111417	1.14519	-1.32835	-0.35131	16.6307	70.3833
L54_2014	2014	M	5	-59.8708	1	7.1722	30994	3562416	1.36585	6.55069	0.232465	4.67248	-0.666205	2.80071	1673	6.3037	0.211657	-0.157042	-0.192023	0.427804	1.52464	-1.60582	15.1672	64.8041
L54_2015	2015	M	5	-59.8857	1	6.15759	28725	2911989	-2.52098	12.4099	-1.02892	3.58381	-0.69779	1.00999	1646	6.27691	0.272254	-0.41099	0.933783	0.546848	1.63063	0.09525	21.2046	67.65
L54_2016	2016	F	6	-59.8714	1	6.91802	29565	2966071	-7.9684	-2.11924	-5.18025	-2.86515	-2.06138	-1.95689	1723	6.25053	-0.43011	-0.544484	-2.51371	-0.433671	-1.03811	-0.452729	16.481	77.4724
L55_2018	2018	F	3	-60.0527	1	6.64569	29970	3406892	-4.41868	4.96698	-3.35612	-5.30072	1.0816	-0.172438	1710	6.26814	-0.309717	-0.380399	0.477173	1.24158	-0.759758	-2.05439	16.5074	63.5034
L56_2014	2014	M	2	-59.8764	0	7.14094	32925	5699148	-0.97542	4.92352	-0.168328	4.61746	0.777722	1.81513	1798	6.3091	0.0359899	-1.00271	0.693143	-0.212463	0.879839	-1.467	12.5927	52.4094
L56_2018	2018	F	7	-60.0584	1	7.07272	29811	3215167	-6.19952	6.49359	-5.72947	1.31908	3.35514	3.62684	1692	6.30299	0.271657	-0.173594	1.35569	1.58634	-0.920443	-1.20922	19.6998	68.3683
L58_2014	2014	M	8	-59.8764	1	7.15728	29131	2630836	6.257	4.52706	-2.58949	5.59719	-5.14019	-0.798425	1591	6.26422	1.08003	-0.120626	-0.969974	0.382692	1.06885	-0.922363	18.823	73.6056
L59_2014	2014	F	5	-59.8764	0	6.19225	28829	2965126	-5.46213	5.74439	-3.44274	4.02811	-2.44069	-1.72435	1755	6.30109	-0.558559	-0.933264	-0.272044	-1.32694	-0.195282	0.528373	19.1349	79.9466
L59_2018	2018	F	1	-60.0584	1	7.25362	32943	5804248	0.247679	-1.19794	-6.6453	-0.347131	1.51086	3.62373	1779	6.29386	0.0101989	-1.61739	-0.751715	0.946057	0.459778	-0.877464	16.7382	55.3351
L6_2015	2015	M	9	-59.8677	1	7.03505	27783	2012685	10.9476	1.41887	0.484601	-8.98029	-2.0782	-0.67413	1477	6.24141	1.31665	1.10644	-0.626113	0.309817	0.525114	1.01474	21.2875	87.2826
L6_2016	2016	M	11	-59.8971	1	7.16052	31628	4068148	-3.06063	-0.248244	-3.33758	-4.19911	-5.00999	1.42819	1699	6.25623	0.295108	-0.336555	-2.0597	-0.35173	0.367495	-0.351572	16.6977	60.9361
L6_2018	2018	F	8	-59.7583	0	7.15659	28534	2190036	-9.45288	-1.33249	8.94009	0.559396	0.936497	1.51712	1615	6.30157	-1.90498	1.73282	1.39439	-0.452414	-1.22834	-1.18306	20.9838	84.5329
L60_2015	2015	F	1	-60.0351	1	7.02853	32487	5435181	4.56615	0.416062	-4.28452	2.27512	2.86649	-0.920627	1753	6.30229	0.421468	-1.38241	0.134467	0.394154	0.359474	-1.23133	13.1308	56.47
L60_2018	2018	F	1	-60.0437	1	7.29596	27615	1881579	-11.0848	-0.853261	0.616693	0.180088	-1.33137	6.28274	1634	6.30948	-0.517257	-0.316658	0.571588	1.49315	0.147596	1.2677	21.4131	73.1608
L61_2018	2018	M	6	-60.0298	0	7.21066	30135	3138320	-0.0918474	3.5634	5.88292	-0.140316	-0.680257	-2.07181	1681	6.29602	-0.659651	0.384153	0.579985	-1.10614	0.725457	0.199946	15.2464	63.543
L62_2015	2015	F	4	-60.0351	1	5.80773	28854	2994234	5.60506	9.26404	2.46538	2.02334	0.756855	-0.521668	1567	6.25481	0.955652	1.17	1.20992	-0.0289726	1.24415	-0.642786	17.6261	70.2012
L62_2016	2016	F	9	-60.0693	0	7.38392	27959	2084304	-8.37715	-3.04937	0.996547	5.77139	-2.54316	2.79326	1668	6.31111	-0.93261	-0.430871	-0.459589	0.284211	-0.897009	1.13531	24.8381	80.7026
L62_2018	2018	M	4	-59.8716	1	7.27086	30960	3421098	-1.72692	0.846123	1.23503	3.59843	-0.445207	3.25685	1707	6.29809	0.126069	-0.59114	0.486059	-0.175723	0.627737	0.596074	13.4741	60.6558
L63_2014	2014	F	9	-60.0841	0	7.48384	33318	6641779	11.052	0.528524	-3.19869	4.05773	-1.06921	2.78789	1734	6.27071	1.14845	-1.12628	-0.392007	-0.634677	1.32339	-0.561317	16.5667	57.4032
L63_2016	2016	M	11	-60.0693	0	7.42576	29096	2534539	-12.6726	-9.46695	-3.12866	3.72683	0.420887	5.59782	1687	6.29477	-0.97871	-0.911034	-0.970775	1.48667	-0.444336	0.909139	20.0202	70.5257
L64_2015	2015	F	5	-60.0466	1	6.96962	30751	3809424	-3.43515	5.16549	-8.13421	0.625988	2.46225	2.80502	1717	6.28168	-0.0833283	-1.19447	0.253853	0.538513	0.902633	-1.2746	18.5113	59.1956
L64_2016	2016	M	1	-60.054	1	6.85278	30554	4106647	-1.47354	-1.19191	-12.6704	0.320326	-0.166087	-3.45469	1731	6.25565	-0.104286	-1.39431	-2.25999	0.148339	-1.40138	-0.529103	19.6931	71.1656
L65_2015	2015	F	2	-60.0466	1	7.45334	31256	3870758	-0.983062	1.21647	-1.8531	-1.14328	1.51297	6.91172	1788	6.29899	-0.0799362	-1.48372	0.211054	-0.630694	-0.0390001	1.15624	17.866	65.5521
L66_2015	2015	M	10	-60.0639	1	6.47092	29437	3113343	3.59115	10.3634	0.324788	2.56112	-1.27665	1.29427	1644	6.2691	0.643279	0.233764	1.04548	-0.184086	1.17863	-0.308907	18.4763	67.2863
L67_2014	2014	F	5	-59.9272	1	7.0857	29577	2786094	-3.7057	5.60077	-0.575741	-0.431169	-0.716898	2.53563	1665	6.29808	-0.231585	0.586683	1.14467	0.367852	-0.730385	-1.43597	16.3127	74.4124
L67_2016	2016	F	1	-60.038	1	7.12793	28881	2551816	-10.4405	-8.35561	-3.73412	4.78031	1.18736	-0.783478	1662	6.27811	-1.16794	-0.446639	-1.6353	0.554463	-0.282024	-0.0622342	19.2141	72.2889
L68_2014	2014	F	8	-59.907	1	7.10951	26057	1527475	-4.41581	1.86979	-3.26799	3.19526	-6.73628	1.56626	1519	6.2665	0.522077	0.668847	-0.714953	1.51951	0.903526	0.515692	21.6267	84.9687
L68_2016	2016	F	11	-60.0545	0	7.26666	31019	3952401	-10.1455	-8.13551	3.35772	6.31166	4.44956	1.40999	1751	6.29716	-1.69115	-0.368722	-0.252825	0.0592624	-1.77083	0.779207	21.5155	65.0299
L68_2018	2018	M	1	-59.7617	1	7.31025	33673	7144199	-4.74337	3.81498	4.29727	4.79964	-0.0719208	0.128982	1889	6.30355	-1.09349	-1.02897	0.798384	-0.968852	-0.335823	-0.247449	15.1096	54.4608
L69_2016	2016	M	11	-60.0545	0	6.75429	25646	1536322	-18.5156	-0.23366	2.33527	-0.471179	-1.94934	1.81417	1574	6.29865	-1.27518	1.03452	0.0250818	2.07483	-0.306026	2.33473	25.3814	85.0491
L70_2015	2015	M	9	-59.7878	1	6.99653	34726	8763278	8.95549	-0.862513	2.53649	3.62216	2.47039	-1.28601	1916	6.30014	0.13507	-1.62758	0.180912	-2.27303	-1.0536	-0.0631675	18.5657	63.8173
L71_2014	2014	F	9	-59.7785	0	7.0906	29623	3291857	3.0805	4.55533	0.68699	-0.0409976	-2.93584	2.45021	1627	6.26294	0.657389	0.192961	0.610869	-0.182661	1.58463	0.499744	16.6157	66.4711
L72_2014	2014	F	8	-60.1226	0	7.16977	31514	4229378	-1.02417	-2.80814	2.12384	1.83319	1.3892	4.35681	1726	6.29154	0.261151	-0.671385	1.04758	-0.553136	0.157013	0.635361	16.7582	57.5573
L72_2015	2015	F	1	-59.804	1	7.01087	30044	3099909	10.3913	0.079318	4.51049	-1.75572	0.154365	-1.93934	1568	6.2656	0.938145	1.20902	1.26012	-0.668595	-1.81144	0.0855475	15.6842	69.8805
L73_2015	2015	M	6	-59.804	1	6.88547	26230	1499365	2.15904	4.62743	4.65448	1.91253	1.18334	-3.50673	1475	6.29234	0.835415	2.01668	0.99981	0.629933	-1.52514	-0.222116	20.1372	87.905
L73_2016	2016	F	5	-59.8115	1	6.63517	31940	5171595	-3.30935	4.94834	-1.03295	0.364431	-4.11237	-4.32207	1784	6.28152	-0.759436	-0.517191	-1.06812	-0.513207	0.951932	-0.888702	17.0883	61.4684
L75_2018	2018	F	7	-60.0486	1	7.242	30241	3065930	-4.08942	-0.846061	4.96471	0.0534001	-5.71338	-1.88784	1709	6.29032	-0.350678	-0.576225	-0.798611	-1.24714	-0.761142	0.820011	16.292	68.9972
L76_2014	2014	M	1	-59.8162	1	6.48888	30339	4069219	-9.76691	5.35129	2.872	3.30328	7.85567	-2.21251	1735	6.29289	-1.40875	-0.0441392	1.64673	0.282567	-0.545703	-0.829344	21.078	64.2261
L76_2016	2016	F	2	-59.8082	0	7.35496	29975	3038240	-0.362451	-15.5689	-4.10051	0.996178	-2.45098	-2.29974	1637	6.24261	0.190472	0.0087658	-2.11648	-0.920308	-0.639913	1.98465	22.9851	78.4074
L77_2018	2018	F	13	-60.0486	0	7.64375	32828	5192423	9.9308	-7.53544	3.61344	2.74003	-3.4282	-0.60185	1697	6.23055	0.582622	-0.341345	-0.8644	-2.75394	0.0317312	-0.421537	20.0053	65.5424
L78_2015	2015	F	2	-59.804	0	7.17957	29709	2916828	12.4851	-2.23289	-0.806663	-0.613658	0.0777941	-0.761639	1586	6.27519	1.83744	-0.257316	-0.177198	0.0321819	-0.0178985	1.1567	19.2938	74.2745
L78_2016	2016	F	8	-59.8082	0	7.06666	30150	3643540	-18.0573	2.49122	6.57679	2.26996	2.6582	-0.901628	1736	6.30897	-2.24741	0.483893	0.604838	0.495016	-0.0881985	-0.0423287	22.5471	67.9951
L79_2014	2014	M	9	-59.8143	1	7.16977	33428	6785737	-3.83353	0.962156	4.94136	1.36006	5.27394	1.22241	1833	6.30815	-1.24854	-0.727107	1.65728	-0.320134	0.180956	-0.422316	15.5068	54.4586
L79_2015	2015	M	5	-59.813	1	7.42782	29929	2600431	-0.00849098	-0.201822	3.9984	2.57998	3.2141	3.35941	1739	6.34815	-0.673099	-0.671961	0.778898	-2.3164	-2.12416	2.10776	23.4589	87.4074
L8_2015	2015	M	3	-59.8588	1	6.9029	31957	4897377	8.65603	-2.54073	-2.28024	-3.87993	5.32086	-4.3649	1724	6.2552	0.0569623	-0.196786	0.57752	0.0886288	-0.450135	-0.676287	15.7139	59.7788
L8_2016	2016	M	2	-59.8971	1	7.56835	25468	1238794	-4.21199	-9.69775	4.27695	-10.1179	-7.79214	7.92013	1459	6.2249	0.274813	1.64573	-1.25874	0.103174	-0.0484317	3.47979	26.7687	92.9331
L8_2018	2018	F	7	-59.8246	1	6.87867	31968	4778670	1.86361	4.34301	2.11169	-2.41597	-1.15027	-2.51935	1778	6.27517	0.293666	-1.05784	-0.0781327	-0.503603	0.74711	0.00950399	13.7729	56.6814
L80_2014	2014	M	9	-59.8146	1	7.26225	31074	4209946	14.0829	0.626797	-0.309491	3.27493	-2.91341	-0.36706	1658	6.25708	1.87297	-0.82544	0.0104474	-1.06512	0.443128	0.162791	20.1838	72.6272
L80_2015	2015	M	6	-59.8152	1	7.34005	27785	1939278	11.6453	-2.12063	1.35258	-3.55643	-1.42195	-2.12227	1456	6.24798	2.37773	1.60289	-0.613739	-0.875625	0.257877	1.85897	20.822	87.8123
L81_2015	2015	M	8	-59.8196	1	6.45418	29119	2822068	4.11524	10.3688	3.36637	2.13625	-0.504533	-0.101698	1599	6.27253	0.364091	0.677919	1.19812	0.207197	0.883811	-0.566635	18.4879	72.4847
L82_2015	2015	F	6	-59.8094	1	7.61932	32187	4494532	7.37093	-9.20231	4.05075	0.334705	1.40099	4.41797	1700	6.25202	0.82683	-0.271879	0.848678	-0.713124	-0.720432	1.15379	18.0076	65.9654
L82_2018	2018	F	7	-60.0637	1	7.02732	32750	5539506	-4.10844	-4.04002	0.178632	-5.96162	2.42322	-0.983179	1827	6.29597	-0.868938	-1.19862	-0.222032	-0.53758	0.324349	-0.169395	14.6588	56.71
L84_2014	2014	F	7	-59.8319	1	7.28036	31743	4135611	0.9551	-0.912719	5.72758	-1.42682	5.33297	5.98496	1687	6.28053	-0.286156	0.0563023	0.98552	-0.260443	-0.131946	-0.00613699	15.8382	67.8422
L84_2018	2018	F	2	-59.8381	0	7.14728	31690	4746122	-9.19024	-1.65815	0.244364	-1.77047	3.55037	0.198287	1719	6.28608	-1.87432	0.917659	0.297251	-1.25112	-0.295052	-1.39505	16.9844	65.9737
L85_2016	2016	M	7	-59.8895	1	6.91672	30813	3631457	-3.3628	-0.81797	-0.0383625	4.348	-2.43812	-4.63224	1723	6.28021	-0.11623	-0.421473	-0.995426	-0.773009	0.910553	-0.015157	15.0775	61.9718
L87_2014	2014	M	1	-59.831	1	7.4079	27913	1965571	0.199555	-0.298889	-4.28659	-0.319555	3.36189	5.85495	1562	6.28298	0.96998	0.270953	0.0739431	1.24481	0.412058	-0.602288	18.188	76.8556
L88_2014	2014	M	1	-59.8323	1	7.70733	31566	3896154	6.28475	-0.0446526	-3.16457	1.12622	-4.32729	10.2426	1734	6.27562	1.53992	-1.47394	-0.577663	-0.52922	0.403215	0.743794	18.7733	69.2861
L88_2015	2015	M	5	-59.8507	1	7.3505	29397	2493593	-1.18192	-7.33257	-0.622718	-1.19789	-4.96464	2.59517	1638	6.26555	0.726912	-0.673974	-1.32829	0.261316	-1.83476	0.125707	19.3342	79.3315
L88_2016	2016	M	1	-59.8923	1	7.09625	24595	1266429	-17.8554	-3.59049	0.794753	-3.60658	-6.66855	5.6608	1545	6.27746	-0.76655	0.528118	-1.64298	1.01532	-0.0195272	2.66103	26.5004	86.1946
L89_2014	2014	F	2	-59.8319	0	7.36365	30743	3258284	4.01936	-0.151729	-0.292221	-1.06367	-2.50636	4.81049	1668	6.28149	0.874319	-0.353628	0.0451479	-0.0935354	1.16217	0.0649521	15.5952	67.8786
L89_2018	2018	F	3	-59.8246	1	7.27236	31357	3682137	-5.02556	-8.4924	3.66394	1.99449	3.8353	-3.21033	1743	6.31655	-1.13349	-0.540582	0.365869	0.553335	-1.08567	0.917227	16.6179	58.5459
L9_2015	2015	F	10	-59.8587	1	6.46001	31877	4744677	1.98457	5.93324	-5.54108	-4.67953	-1.11847	2.38018	1777	6.28292	0.71153	-1.38158	0.556634	0.715687	1.25283	0.145932	16.5343	59.8739
L9_2018	2018	M	8	-59.8246	1	6.51081	29972	3287504	-8.88884	7.282	4.0343	-0.645216	-2.11177	-0.769687	1692	6.28519	-1.07781	0.690323	0.828865	-0.269246	1.06213	0.0469193	17.8542	65.8071
L90_2014	2014	F	2	-59.8323	0	6.95758	30929	4220805	5.28273	9.04737	2.48985	0.780955	0.561589	-1.06199	1686	6.26955	0.731583	-0.00529284	0.882782	-0.0721854	0.860245	0.738409	16.3569	64.5911
L91_2014	2014	F	9	-59.8921	0	7.52368	33049	5433555	0.875892	-0.107966	3.77363	2.55695	0.838993	3.98388	1798	6.29094	-0.664292	-0.359466	0.367007	-0.749357	0.769852	-0.704663	14.2388	57.7555
L93_2016	2016	M	2	-59.9101	1	6.55338	28957	2885860	-10.9544	1.11994	0.163852	-2.52143	-1.59573	-1.30176	1686	6.28554	-1.0257	0.191449	-1.27538	-0.364349	0.201645	0.652088	15.5265	64.3834
L94_2015	2015	F	3	-59.8565	1	7.33863	27509	1971347	9.04686	0.172218	2.60588	-2.9141	1.68375	-0.622747	1429	6.24555	0.576357	2.73174	0.153405	-0.912148	0.54303	-0.702837	21.6046	92.0343
L94_2018	2018	M	1	-59.829	1	7.1476	30873	4033081	-5.76831	-0.903804	-6.68894	1.50258	0.232847	-1.07214	1739	6.26836	-0.300857	-0.952601	-0.607607	0.977925	0.422821	-0.689813	18.2541	65.1295
L95_2015	2015	M	2	-59.8565	1	7.23446	31418	4134853	13.9483	-1.62736	-0.162383	-3.01059	0.740252	-0.339301	1612	6.23712	1.41135	0.540147	-1.0357	-0.735563	0.0375129	-0.577228	17.1787	70.7964
L95_2016	2016	M	7	-59.8829	1	7.08506	29199	2498726	-0.982033	-4.40017	4.72562	-4.52389	-3.63998	0.0453113	1627	6.28278	0.157606	0.410488	-0.797449	-0.941377	-1.75626	-0.253454	17.7394	75.8969
L96_2015	2015	M	9	-59.8505	1	6.87167	27789	2710428	-10.6022	5.16457	-10.0201	-1.72212	-6.99348	2.30135	1593	6.22461	0.0344056	0.0682311	-1.84429	2.11606	2.10997	-0.278777	27.1759	75.5136
L96_2018	2018	M	3	-59.8984	0	7.32178	30703	3232835	1.28153	-4.78861	0.956606	4.12187	-1.99422	-1.09612	1655	6.26878	-0.586938	0.225724	-0.854562	-1.16812	0.720809	-0.330855	16.0529	66.9569
L97_2014	2014	M	4	-59.885	1	7.05881	29266	2686939	-6.80745	-1.95883	-7.68523	-4.50016	4.453	3.44287	1659	6.2946	-0.682727	-0.0918874	-0.0493821	1.49506	0.0805806	0.64784	18.8253	68.6754
L97_2018	2018	M	13	-60.127	1	7.23255	30205	3398602	-15.4457	-4.8776	5.71198	5.61826	3.77915	1.99059	1743	6.31464	-2.00544	-0.285778	0.843932	0.495921	-3.01171	-1.35363	23.7177	75.3473
L98_2015	2015	M	8	-59.8565	1	6.98358	28363	2271748	8.24313	2.00177	-7.09242	-4.97284	-0.525842	0.258777	1503	6.24131	1.58291	1.30115	-0.120358	1.32415	-1.43059	-1.43639	20.618	85.8313
L98_2018	2018	M	13	-60.1273	0	7.19868	31234	3918331	-9.34056	-6.36154	-3.50606	4.094	1.5596	-4.10523	1757	6.30475	-1.47698	-0.928658	-1.5127	0.238378	-0.947695	-1.37119	19.6071	64.5674
M10_2016	2016	M	7	-59.9238	1	6.63475	28104	2290828	-13.8759	4.43377	3.28117	-2.93342	-2.9719	1.19708	1635	6.2974	-1.8521	0.995217	-0.579821	-0.466836	1.7303	-0.525944	19.0381	68.4853
M101_2019	2019	F	1	-59.883	1	7.10871	29486	2886775	2.54972	4.34238	-4.50097	-1.06022	1.32468	-0.572128	1668	6.3056	1.11582	-0.546393	0.869792	1.33942	-0.490486	-1.37974	15.5641	66.6183
M103_2019	2019	F	1	-59.7886	1	6.61401	28982	2766415	1.00531	0.820596	-3.97562	-2.23375	-2.76197	-5.26038	1586	6.2721	0.517879	0.595706	-1.92796	0.107353	0.631286	-0.299695	18.0893	73.2425
M104_2019	2019	F	1	-59.7875	1	6.89263	32426	5303406	3.62526	0.478348	-0.681814	0.0646986	-0.0958559	-3.82899	1737	6.26832	-0.143282	-0.579983	0.128181	-0.490048	1.15821	-0.513167	13.5163	56.677
M105_2019	2019	F	9	-59.7871	0	6.3186	29210	3307454	-0.594268	-1.06529	3.86263	-0.395991	1.99308	-4.37007	1641	6.26669	-0.427474	0.354456	0.202534	-0.370612	0.297897	-0.227949	17.8696	66.5545
M106_2016	2016	M	6	-60.0674	1	7.15256	31478	3707637	-1.03774	-5.12401	-2.66351	0.0598524	-0.818376	-2.34178	1747	6.3026	-0.838693	-0.595558	-0.979472	-1.2111	0.125514	-1.48505	14.4189	62.042
M106_2019	2019	F	14	-59.7871	0	7.15626	29294	2693755	5.17731	-3.34424	3.77206	-5.56738	-2.2138	-1.30512	1542	6.24914	1.01406	1.18117	-0.951556	-1.04934	-1.1598	-0.625432	17.3046	81.9162
M107_2019	2019	M	10	-59.7712	1	6.37689	28516	2645784	-2.6961	8.09944	6.11051	1.38917	2.26673	-4.81093	1547	6.27383	-1.11086	2.32555	1.10053	-0.30549	0.935955	-1.1563	19.6912	72.5163
M108_2019	2019	F	1	-60.0564	1	7.12969	30065	3053366	1.09498	-2.9068	1.66676	-1.34984	2.85391	-3.01931	1690	6.29412	-0.203682	0.14702	0.288309	-0.695396	-0.789002	0.456792	15.6258	71.4127
M109_2019	2019	F	7	-60.0564	1	6.7949	31968	5231459	-2.97955	3.11083	4.92989	-0.871348	4.74121	-6.25469	1795	6.30256	-1.63333	0.408347	0.979763	-0.626475	-0.32817	-0.86015	17.3244	62.0797
M110_2016	2016	M	6	-59.81	1	7.51329	30537	3835474	0.522899	-6.93624	-7.21068	5.482	-7.49535	4.0846	1703	6.23335	0.731781	-1.39164	-2.85122	-0.502788	0.306399	-0.302811	22.421	71.5394
M110_2019	2019	F	5	-60.0499	1	6.96966	31258	3648412	0.829177	1.23352	-0.731414	2.1512	-0.491995	-4.39281	1686	6.29086	-0.527876	0.306258	-0.868669	-0.630367	0.840894	-1.3799	11.55	64.6361
M111_2016	2016	M	5	-59.8098	1	6.59779	27533	2248891	-2.33732	1.5692	-1.39277	2.83793	-3.90209	-5.92643	1574	6.26193	0.599482	0.74578	-0.77607	-0.170635	-1.59919	-1.11194	17.5166	73.8542
M111_2019	2019	M	3	-60.0933	1	6.53528	31698	4834828	1.24214	1.87989	3.78379	0.392471	-0.57548	-5.52574	1715	6.27859	-0.48218	0.304554	0.752067	-0.600164	-1.50681	-1.05324	14.0058	60.9579
M112_2019	2019	F	8	-60.0933	1	7.24733	32399	4870520	6.66643	-3.56023	-3.57189	-4.38417	2.46097	-0.556149	1734	6.26692	0.353984	-0.98099	-0.115221	-0.432682	0.101874	-0.876908	14.387	60.4734
M113_2019	2019	M	2	-60.0933	1	7.5676	31540	3874051	9.5243	-7.12365	7.04027	-2.80744	-1.17674	0.255027	1663	6.23346	0.706644	-0.0448927	-0.30656	-2.59729	-0.193668	1.23882	19.2679	72.8504
M114_2019	2019	F	10	-60.0851	1	7.1059	33075	5969478	3.36388	-1.80589	-2.44564	-1.6991	3.56264	-7.01901	1797	6.28188	-0.64877	-0.818945	-0.682622	-0.529854	-0.501174	-2.07979	14.6139	62.1929
M115_2019	2019	F	4	-60.0318	0	7.33153	29592	2656349	0.00533442	0.424808	5.26503	3.44034	0.971921	-3.25843	1668	6.30389	-0.131185	-0.0695928	0.726473	0.47269	-0.49866	1.55055	16.0133	69.6825
M116_2019	2019	M	10	-60.0811	1	7.37839	24811	1146111	3.81905	-1.64971	5.35988	-3.82915	-3.65876	0.0112492	1462	6.28216	1.56588	1.0926	0.803322	1.22942	-0.00540477	3.3172	22.3511	92.3552
M117_2019	2019	F	8	-60.0811	1	6.83975	31922	4575167	-2.18526	2.62738	2.03158	-4.03579	3.50486	-3.84693	1762	6.30175	-0.736699	-0.727258	1.00414	0.0781101	0.0954192	-0.538984	13.9787	56.9742
M118_2019	2019	F	1	-60.0811	0	7.69939	31976	4223835	13.1567	-3.62731	-0.36682	0.25529	3.12487	2.29544	1673	6.27138	1.33925	-0.979901	0.240002	-0.173167	0.234112	0.371753	18.0818	63.1788
M119_2019	2019	F	2	-60.0811	0	7.29498	31941	3856623	1.942	-4.6612	-1.37486	-3.85575	2.947	-0.0410473	1722	6.29476	-0.311202	-0.200439	0.836726	0.372216	-1.65242	-1.47293	14.162	66.0549
M12_2016	2016	M	8	-59.813	1	5.86327	31046	5401455	-12.0255	10.3631	0.392196	1.46074	-1.99394	-4.16747	1740	6.26715	-1.6448	0.0413452	-0.153264	-0.238337	1.45921	-1.86756	20.6649	59.0322
M12_2019	2019	M	10	-60.0839	1	6.84838	32541	4843648	12.0355	-2.15428	-0.987662	1.9366	2.05961	-1.2133	1686	6.28851	1.22209	-1.25714	-0.110664	-0.181631	0.321187	-0.000641372	16.3158	61.6985
M120_2019	2019	F	6	-60.0811	0	6.82068	30724	3473511	0.677095	2.56518	-2.91643	-4.30443	0.861144	-1.69502	1682	6.28926	0.0690909	-0.0256723	0.17766	0.83025	0.803283	-0.808229	15.1389	62.2075
M121_2019	2019	M	7	-59.8816	1	5.95704	28519	2872864	-1.20157	6.51285	4.11289	-1.38641	1.94034	0.605811	1602	6.25444	0.0513563	0.150444	1.63762	1.23705	0.391922	1.89906	17.4723	67.6345
M122_2019	2019	M	12	-59.9017	1	6.56161	29817	3001852	3.37614	5.58294	2.38889	0.655026	0.482786	-3.66586	1611	6.28194	0.819224	0.5009	0.74037	0.583283	-0.827132	-0.927743	12.9254	68.0659
M123_2019	2019	F	3	-59.8935	1	6.80161	31408	3844622	-3.40094	0.00487029	3.40765	-3.71429	3.04808	1.31075	1713	6.28949	-0.908598	-0.054972	0.292082	0.282653	-0.126857	-0.0905392	14.7308	63.8096
M124_2019	2019	M	1	-59.8935	1	6.89803	30808	3497500	8.869	-1.83352	-5.81191	-3.39152	3.3201	-3.24484	1620	6.25164	1.05497	-0.0401242	-1.02377	-0.463704	0.895095	-0.375883	16.5839	68.4582
M125_2019	2019	M	10	-59.8935	1	6.77706	28952	2490498	5.41609	4.19002	1.71094	-0.66417	-2.85129	-3.61429	1578	6.26724	0.515953	0.675421	0.164799	0.521596	0.855599	0.455373	16.7439	71.0215
M126_2019	2019	F	6	-59.8935	0	6.64277	29480	2928152	1.75101	1.59948	-7.38536	-2.24775	1.8733	-2.74762	1625	6.28016	0.383308	0.0707539	-0.678306	0.462476	0.183188	-1.19659	15.6708	66.8502
M127_2019	2019	M	2	-59.8935	1	6.90833	29989	3181903	10.8154	-3.01763	-1.84598	-2.25985	2.16358	-4.85529	1601	6.25522	1.09777	0.105335	-0.743082	-0.426099	0.0162059	-0.320319	18.562	67.8549
M128_2019	2019	F	11	-59.8935	1	7.05104	29500	2594137	2.78293	-3.04949	-1.07699	-2.97006	1.56274	-4.66322	1599	6.28667	0.323943	0.347621	0.151079	0.125492	0.249842	0.507123	16.3823	67.6739
M129_2019	2019	M	9	-59.8935	1	6.95185	33289	5946346	5.36698	-3.97025	-1.11823	1.497	2.54938	-4.25242	1800	6.28905	-0.10879	-1.019	-0.506147	0.0869428	-0.153112	0.213923	12.7566	54.9507
M13_2019	2019	M	1	-59.9226	1	7.255	31295	4711886	-11.4125	2.77777	7.4739	3.19329	6.70719	0.909864	1774	6.32594	-2.2234	-0.136336	1.71063	0.617255	-0.993306	0.908309	21.5157	67.8084
M130_2019	2019	M	2	-59.8436	1	6.80998	28529	2328098	13.1114	0.114217	3.91517	-1.92291	0.134001	-3.7733	1500	6.24371	1.64995	1.53933	0.568184	-0.782387	-0.987228	0.0539338	18.3391	81.8856
M131_2019	2019	F	11	-59.8465	1	7.60179	31817	4096028	11.0335	-7.7363	3.99489	-0.740163	2.19543	-1.18664	1749	6.27098	0.690231	-0.679389	0.127188	-2.50793	-1.50716	1.31235	17.6211	76.4319
M132_2019	2019	M	6	-59.8413	1	6.80368	32179	5207924	11.5619	0.738224	4.19316	-2.19683	1.06064	-1.2526	1695	6.2598	0.620204	0.140919	1.14239	-1.04197	0.303907	0.493824	16.6297	62.9242
M133_2019	2019	M	13	-60.1495	0	7.0999	30065	3103197	0.346406	-4.898	3.93312	7.00074	6.53261	-3.85359	1671	6.3107	-1.0727	-0.110271	0.806794	0.833729	-1.25319	0.2342	21.6779	69.015
M134_2019	2019	M	11	-60.1496	0	7.45701	28373	2024313	7.50757	-7.44821	7.21597	-0.650722	1.95323	1.07787	1558	6.27464	0.763635	0.710992	0.514347	-0.629858	-3.19526	0.950621	22.0802	82.1086
M135_2019	2019	M	14	-60.1122	1	7.28897	33164	5827970	13.0639	-8.02305	-3.34351	6.48512	0.680848	-3.64617	1736	6.28492	1.12371	-1.34157	-0.814005	-0.346294	-1.90485	-1.96495	20.9807	62.6721
M136_2019	2019	F	6	-60.1122	0	6.55096	30066	3791937	12.4318	-3.02413	-1.93458	-5.00718	5.5374	-7.2975	1630	6.22463	0.92287	-0.0609409	0.206537	-0.350737	-1.25044	0.986848	21.5657	71.8508
M138_2019	2019	M	14	-60.1425	1	7.07189	28225	2310855	-8.80103	-3.83433	6.36282	2.0747	5.05052	-1.27215	1628	6.30247	-1.50607	0.663764	0.612639	0.84582	-0.982924	0.44854	23.1055	78.9582
M139_2019	2019	M	10	-60.1441	1	7.11684	31048	3469236	0.668991	-4.94375	1.80775	6.29055	3.29208	-2.93084	1753	6.31337	-0.72787	-0.656392	0.43201	-0.379159	-1.30101	0.874134	18.158	65.9966
M14_2016	2016	M	11	-59.834	1	6.80072	24343	1146017	-8.14551	1.87816	6.33844	-2.57854	-7.16037	1.92717	1458	6.27177	-0.2247	2.10757	-0.692035	1.2967	-1.49843	0.926552	23.7381	93.0665
M14_2019	2019	M	5	-59.9202	1	6.19499	27356	2248202	1.56422	11.0208	6.32789	0.238477	0.533348	-2.56637	1513	6.25627	-0.0205101	2.03263	1.43426	0.288286	1.01973	-0.0250784	21.562	82.1349
M140_2019	2019	M	14	-60.144	0	6.98528	28816	2458505	1.30898	-5.26808	4.7557	2.81068	9.03264	-1.84754	1623	6.30816	-0.766747	0.454112	0.997113	0.100513	-1.69527	0.262893	21.3779	72.3568
M141_2019	2019	M	6	-59.8524	0	6.6421	27422	1951763	3.14298	2.8622	7.11547	0.416296	-0.301341	-2.95956	1513	6.2858	0.170867	1.57093	1.27962	-0.488353	0.860713	0.355428	18.3619	78.0679
M142_2019	2019	M	7	-59.8524	1	6.55825	26887	1713988	1.10585	1.29964	4.37067	-0.554315	0.91357	-5.90489	1497	6.27791	0.378717	2.30023	0.808197	-0.0498594	-1.92734	-0.831369	19.0371	83.3467
M144_2019	2019	M	3	-59.8616	1	6.70973	32253	5556043	-0.351432	-0.645733	-5.97965	-5.25712	3.68538	-2.4108	1791	6.25196	-0.666969	-0.753683	0.0684542	0.380014	-0.698465	-0.266904	16.526	59.6114
M145_2019	2019	M	8	-59.8626	1	6.87646	31568	4206989	6.98916	-0.181053	3.12635	0.826654	0.969648	-6.16151	1656	6.25446	-0.39991	0.818196	0.219064	-1.71997	0.489407	-1.56136	14.4307	65.6796
M146_2019	2019	M	6	-59.8626	1	6.67984	27984	2320063	12.3035	1.5977	2.9709	0.978635	-1.79024	-6.63891	1510	6.24867	1.54795	1.21874	-0.239097	-0.586656	0.487585	0.00363274	19.0951	79.4525
M147_2019	2019	F	7	-59.8729	1	7.07612	29082	2776531	2.0709	0.721698	2.04282	-7.87591	0.688476	-3.59627	1597	6.24922	0.00677748	0.963479	-0.27758	-0.11709	-0.325475	-0.444471	18.8445	74.509
M15_2016	2016	M	8	-59.8255	1	7.3111	28385	2080766	-7.07253	-10.6056	-0.919826	-5.29895	-3.14634	-1.11416	1595	6.25648	-0.464129	0.927507	-2.55861	0.143136	-0.78209	2.419	19.8906	82.051
M151_2019	2019	M	1	-59.8729	1	6.99922	29977	3108315	7.08983	-1.51866	-6.31369	-0.292444	0.417419	-3.81936	1630	6.27634	0.717416	0.291646	-0.78097	0.246859	0.391399	-1.2652	16.9369	70.0555
M153_2019	2019	F	14	-59.8729	0	7.17069	28644	2693930	-16.6789	-0.630142	8.75148	3.37612	4.97317	0.992678	1664	6.29558	-1.87072	0.650863	1.15544	1.27793	-0.659095	0.331674	28.2349	74.887
M155_2019	2019	F	1	-59.8674	1	5.77937	29308	3647128	2.57674	3.60857	-5.02026	-7.81812	7.32013	-2.98985	1646	6.1846	0.5232	-0.456218	0.634532	0.613684	0.644873	0.354403	19.7323	66.5593
M156_2019	2019	M	10	-59.8674	1	7.28357	32703	6511516	10.2993	1.41728	6.82431	-1.2946	1.84485	-0.447283	1720	6.26297	-0.170356	0.713086	1.26482	-2.00289	0.686541	-0.501896	17.2969	64.5746
M16_2016	2016	M	7	-59.8427	1	7.21709	30049	3058271	-10.2651	-2.18799	0.463089	1.64342	-6.0883	2.58343	1688	6.25444	-0.960547	0.377078	-1.1331	-1.35564	1.22622	0.620316	16.1966	67.1387
M16_2019	2019	M	11	-60.0173	1	7.42162	31877	3847819	4.74594	-0.517965	5.94399	-0.140559	1.72851	1.92219	1724	6.30528	0.457457	-0.494436	1.08228	-0.978497	0.226268	0.504227	14.0362	59.8539
M160_2019	2019	M	2	-60.0933	1	7.42555	28253	1923198	6.01	-2.42945	3.5565	-0.734838	-0.899327	-1.66494	1511	6.27423	1.20723	1.18254	0.264607	-0.50326	-1.87895	0.98962	18.4354	81.9672
M164_2019	2019	M	10	-60.0933	1	7.47694	30297	2872436	6.9718	-2.35698	3.8857	1.35446	-0.783445	-0.892322	1607	6.28214	0.0491569	0.910565	0.566331	-0.942676	0.418555	-0.669813	15.9916	67.119
M167_2019	2019	M	3	-59.7726	1	7.63419	33718	6807302	13.9635	-5.15498	2.70264	0.349994	2.10213	-0.790757	1776	6.25888	0.958558	-0.750648	0.00157988	-1.48573	0.61527	-0.125839	18.0592	54.573
M168_2019	2019	M	2	-59.7725	0	6.92804	30855	3676724	3.80656	1.8219	4.50497	1.52529	2.38136	-4.44275	1681	6.28493	0.00706024	0.0217981	0.683324	-0.901989	-1.33812	-0.845949	13.8611	62.6043
M17_2016	2016	M	5	-59.8554	1	6.60517	30866	4006739	-4.28194	4.26017	-0.188583	-1.28914	-6.82874	0.0880716	1673	6.25365	-0.476902	0.52949	-0.355948	-0.731651	-0.935171	-1.81205	16.3653	67.0266
M170_2019	2019	M	10	-59.7713	1	7.40001	31656	4361250	10.2478	-3.86772	2.68255	0.557718	2.7539	-1.45303	1647	6.28505	0.857347	-0.123588	0.0670066	-0.62062	0.375113	-0.879676	16.2296	66.5935
M171_2019	2019	M	13	-59.7826	0	7.21928	27598	1974884	2.40856	2.20773	0.380256	3.59893	-5.40655	0.0148487	1593	6.29606	1.27942	0.0184886	-0.904922	0.549071	1.17311	0.202776	17.6453	76.5044
M172_2019	2019	F	9	-59.7865	1	7.45186	28233	2087619	12.0379	-0.56606	2.06846	0.668618	1.5301	-0.319841	1525	6.2568	2.51319	0.673829	1.40007	0.304774	-0.983087	0.488666	20.485	82.1226
M174_2019	2019	F	10	-59.8752	1	7.12209	31039	3893604	9.4037	0.862038	-0.591996	-2.44801	-0.441947	0.268486	1650	6.27404	0.991434	-0.258827	0.00233091	-0.722609	0.29097	0.132283	15.634	65.4881
M178_2019	2019	M	4	-59.9541	1	6.38824	29227	3096414	-11.9847	7.11396	0.872907	1.1868	-0.104368	-0.487898	1655	6.27695	-1.06733	0.695181	0.433218	0.025915	-0.917931	-1.50058	20.2862	67.1313
M179_2019	2019	F	7	-59.8512	1	6.73429	29689	3030739	-5.65075	-1.21193	-0.359813	1.73539	-2.63984	-2.33589	1653	6.2641	-0.00988631	0.269785	-1.32038	-0.781025	0.526558	0.937732	18.1685	70.2627
M18_2016	2016	M	8	-59.8266	1	6.90184	31577	4647707	-19.4647	-4.36192	0.0494416	-2.5962	-0.917979	4.62216	1800	6.29555	-2.40401	-1.08808	-0.0326376	0.587265	0.0155784	1.27178	22.0025	60.848
M180_2019	2019	F	11	-59.8512	1	6.78956	30946	4620114	-4.28442	4.82896	-5.80475	9.26846	-3.37293	-1.86686	1745	6.27797	-0.084977	-0.725673	-0.446199	0.712509	0.793553	-1.0552	20.398	59.9558
M181_2019	2019	F	9	-59.8512	1	6.545	28762	2611357	-2.81273	5.37232	-1.4247	4.12702	-3.38443	-3.78346	1659	6.28487	-0.37966	0.163335	-0.0903275	-0.519306	0.249957	-0.639418	19.404	73.7174
M183_2019	2019	M	1	-59.8512	1	7.03418	31080	3941666	0.925635	-5.72845	-9.79132	-2.30652	0.227772	-2.29755	1686	6.26085	0.18911	-0.476301	-2.29555	-0.0606397	0.417162	-1.05092	17.9337	65.1534
M184_2019	2019	F	1	-59.8512	1	6.25648	29561	3459967	-4.01005	4.32316	-7.27991	-6.40634	-0.497614	-2.53757	1647	6.22437	-0.165567	0.45021	-0.674179	0.648957	0.317299	-0.708448	17.8014	68.0075
M186_2019	2019	F	1	-59.8503	1	6.78961	30112	3659464	-8.08466	1.81022	-6.35324	-0.459587	3.65327	-3.91975	1703	6.2775	-1.13473	-0.0285777	-0.167931	1.39838	-0.0211415	-0.877024	19.0039	64.1612
M187_2019	2019	F	1	-59.8512	1	6.76374	24808	1429965	-16.3746	4.09723	-3.75632	0.186022	0.0370901	-0.571465	1555	6.30632	-1.36342	1.8371	0.0215056	1.76462	0.251729	1.17623	28.1543	85.0934
M188_2019	2019	M	10	-59.8512	1	6.66957	25475	1445811	-8.382	2.01543	-0.561219	-1.65591	-5.60734	-0.643767	1510	6.2827	-0.262073	1.79572	-0.40673	0.349101	0.210318	0.752502	24.3392	87.4796
M19_2016	2016	M	1	-60.0442	1	6.59188	31652	6036956	-10.3065	5.43837	-8.9536	-4.32598	0.41664	0.588636	1785	6.2239	-0.895252	-0.67204	-0.560056	0.739705	0.944188	-1.03341	20.995	60.1083
M19_2019	2019	M	4	-59.8705	1	5.74491	28987	3054942	8.39483	9.6816	4.17626	0.876985	-0.876831	-1.56849	1578	6.23537	1.12007	1.01983	2.11198	0.426444	1.55955	0.502959	18.1244	72.1447
M190_2019	2019	M	14	-60.0183	0	7.39679	29840	2513464	-1.3185	-7.3441	0.0645881	-0.768268	-5.04555	2.4583	1656	6.2679	0.352486	-0.32492	-1.91018	-0.0895412	-0.176852	2.03358	18.7945	73.2103
M194_2019	2019	F	12	-60.085	1	7.39146	25700	1258291	2.09495	-8.05324	-6.21352	-2.93493	-2.32021	0.220696	1496	6.28135	1.78981	-0.0631996	-1.46898	1.28047	-1.33769	3.29075	24.797	97.5154
M197_2019	2019	M	13	-60.0719	1	7.40628	29261	2342904	0.469087	-3.72654	-4.83896	-2.58779	-3.57929	3.38475	1676	6.26552	0.622055	-0.8953	-0.971012	-0.502234	0.404973	0.860948	19.7395	74.1081
M198_2019	2019	M	6	-59.8059	1	7.12478	29803	3535910	-3.33894	3.1322	-1.87593	1.64704	3.80112	3.8562	1697	6.31337	0.507293	-0.894547	0.436855	1.41847	0.742746	-0.622997	21.0535	66.2863
M2_2016	2016	M	5	-59.8813	1	7.28044	30145	3074817	-1.14147	-3.99914	-2.34836	1.55111	-4.5137	-1.01243	1639	6.24035	0.280034	-0.039735	-1.92102	-0.271251	0.486298	-0.624505	15.0787	67.9312
M20_2016	2016	M	4	-60.0415	1	6.85947	29648	2981462	-13.349	0.687751	1.33582	0.604813	-0.738076	-0.0855147	1722	6.30225	-1.49843	-0.024214	-0.558943	-1.1074	0.579598	-0.583867	15.7391	67.6685
M201_2019	2019	M	2	-59.8239	0	6.96677	26375	1812809	-7.4647	7.61198	0.18193	5.98166	-0.444079	0.469569	1553	6.28312	-0.146632	0.790701	0.711134	3.34171	0.410396	0.876272	23.0848	83.4623
M21_2016	2016	M	7	-60.0419	1	7.06217	31753	4315766	-5.18309	-1.12905	0.296943	1.5929	-4.61957	0.756291	1717	6.2571	-0.342766	-0.08491	-1.10863	-1.57125	0.659566	0.418348	13.5201	59.6306
M213_2019	2019	M	11	-59.8039	1	7.47846	32277	4412511	6.07199	-0.564167	4.36856	1.19936	-0.10755	1.11429	1721	6.28459	0.323043	-0.541669	0.981812	-0.630634	0.386893	-0.00732663	13.7646	57.529
M214_2019	2019	M	4	-59.8045	1	6.67905	29684	2930403	6.9894	5.27261	3.03203	-1.55826	-0.953131	-1.83693	1586	6.25993	1.41669	0.583997	1.30511	-0.041117	-0.10334	-1.64767	14.4575	70.3095
M217_2019	2019	M	5	-59.8112	1	6.3462	30589	3950074	1.66459	9.04901	5.11273	-1.74217	2.84517	-3.8053	1648	6.2641	-0.816496	1.81003	1.81253	-1.74532	1.23354	-0.779412	14.5406	70.5584
M22_2019	2019	M	14	-59.7713	0	6.79629	28876	2647141	9.11836	7.29698	1.80374	-3.00909	-1.67734	-1.81095	1536	6.25856	1.7843	0.6735	1.54973	1.13212	-0.507633	-1.59274	19.0292	74.5338
M223_2019	2019	M	6	-60.0711	1	7.2261	30498	3251039	-5.81379	0.177252	8.13439	1.83614	1.18346	1.18404	1716	6.29587	-1.23818	0.511214	0.996018	-2.1483	-0.10841	0.502366	18.835	70.829
M228_2019	2019	M	13	-60.097	1	7.04403	29285	2486883	1.19338	-0.0822842	6.02634	-1.66664	-3.59534	-5.8796	1561	6.28744	-1.07695	2.35937	-0.68346	-0.009535	0.833088	-0.837282	17.2158	71.768
M229_2019	2019	F	9	-60.0821	1	6.96757	32204	4747101	2.03273	-3.53595	-4.41637	-2.79408	1.87948	-3.17245	1773	6.27548	-0.340506	-0.579031	-0.736486	-1.68961	-0.415575	-1.10459	16.0898	66.1086
M231_2019	2019	F	7	-60.0821	1	7.10253	31232	3392412	2.25257	-2.86795	0.0904558	-4.41233	-1.27549	-3.27787	1692	6.27959	-0.153352	-0.127763	-0.45019	-1.28265	-0.533568	-0.351356	14.8446	67.6039
M233_2019	2019	M	11	-60.0821	1	7.39578	30096	2585988	-0.193814	-8.47474	-3.13796	-0.604587	1.84524	-0.363934	1817	6.33031	-1.02532	-0.901332	-1.38647	-3.77818	-2.5484	0.66482	23.5778	93.8203
M234_2019	2019	F	4	-60.0909	1	6.97644	29005	2369835	0.0597148	-1.83938	-1.75649	-5.3703	-2.36724	-3.98139	1565	6.25926	-0.0486663	1.16053	-1.9799	-0.501155	0.0858696	-0.491747	18.2794	80.1605
M237_2019	2019	F	8	-60.0656	1	6.95951	31217	3666439	2.98291	-4.56319	3.5187	-0.032216	-3.24099	-4.92766	1678	6.26677	0.402897	0.276403	-1.03337	-1.89928	0.607051	-0.0201082	16.0323	66.4806
M239_2019	2019	M	7	-60.0656	1	7.52359	29886	2660108	10.0194	-3.23473	7.29702	-0.547774	-4.29117	-1.681	1515	6.22503	0.72137	2.23023	-1.1491	-2.51986	0.393774	0.192853	19.717	83.1028
M242_2019	2019	F	14	-59.8239	0	6.61424	29685	3602104	0.393771	2.85541	6.56281	1.58814	2.3288	-5.28034	1673	6.28146	-0.594374	0.865532	0.780544	-1.66495	-0.045208	-0.900648	17.2309	70.4642
M243_2019	2019	F	1	-59.8239	1	7.27867	28177	2137938	6.06807	-5.47556	-2.77979	1.1168	0.0651882	-2.44469	1562	6.28292	1.15161	0.54862	-2.19897	-0.715753	-0.370355	0.467331	19.6121	82.1907
M245_2019	2019	F	9	-59.834	1	6.92568	27591	2073115	1.12229	4.38748	0.310144	-1.68715	-3.95618	-6.18996	1536	6.26478	0.0665617	1.94329	-0.0311604	0.353898	-1.34779	-1.42385	21.4421	78.3051
M246_2019	2019	F	4	-59.834	1	6.87357	29723	2854146	1.93092	-5.99231	0.25126	4.19592	-1.58883	-6.47954	1603	6.26215	0.772661	0.214584	-0.505268	-0.690798	-1.74878	0.100582	19.0242	74.1258
M247_2019	2019	M	1	-59.834	1	6.96849	28727	2531378	8.0438	2.14312	-1.84077	-3.63666	1.51356	-4.16649	1549	6.25957	1.09594	0.536021	-0.505851	0.445844	1.06473	0.742531	18.6229	72.399
M248_2019	2019	F	1	-59.834	1	6.74459	26341	1630399	-0.532929	-0.21882	-9.56252	-2.37153	1.08794	-1.6674	1472	6.24859	1.11738	1.03256	-1.91477	1.687	-1.18614	-2.5424	21.6983	86.6719
M25_2016	2016	F	6	-59.8805	1	6.68364	28498	2565940	-9.72108	4.80433	-3.94242	5.70883	-4.17034	-1.34809	1634	6.28981	-0.5408	-0.176474	-0.964885	-0.0161209	1.32464	-0.267449	18.1574	65.4785
M252_2019	2019	M	8	-59.8332	1	6.41687	24645	1367866	-5.59456	9.19652	3.92016	-1.20707	-0.449276	0.966565	1462	6.27776	-0.940686	2.97373	1.19236	0.787679	1.19397	-0.470987	21.3534	87.8643
M255_2019	2019	M	5	-59.85	1	7.17741	30896	3357991	6.06734	-3.42001	-5.11667	3.73786	-0.15629	-2.41055	1689	6.28308	0.644183	-0.736165	-0.960263	0.080182	0.504459	-1.21855	15.8015	61.8966
M27_2019	2019	F	3	-59.8702	1	7.52943	29601	2811352	3.26167	5.31712	1.01943	2.16019	-1.73477	5.39544	1630	6.28339	1.06544	-0.314812	0.998441	0.587854	1.41983	0.244246	16.7058	68.105
M29_2019	2019	M	6	-59.8728	1	6.17009	28382	3032949	-9.96365	10.9817	-3.61411	-4.48532	1.10413	0.863058	1619	6.24021	-1.10126	1.17015	1.09764	1.84117	0.760192	-0.766857	23.741	73.6129
M3_2016	2016	M	3	-59.8829	1	7.41909	30129	3082201	-4.0903	-5.95954	-1.63251	5.29087	-3.49064	2.71322	1670	6.2542	0.298503	-0.303678	-1.45843	-0.0272186	0.555185	0.540121	17.5702	68.8205
M30_2016	2016	M	7	-59.7835	1	7.16983	28769	2404258	-12.7161	-1.21601	2.40358	-0.0801378	-3.85388	-1.04703	1653	6.31943	-1.43368	0.467953	-0.723601	0.62203	-0.0117499	2.18411	17.6861	69.3295
M30_2019	2019	M	8	-59.9933	1	6.35928	30521	3568916	0.949657	4.94519	-0.984504	2.03063	-0.660591	-0.304344	1640	6.26782	0.207753	0.451549	0.205126	-0.672385	1.77021	-1.41617	14.0879	63.6488
M31_2016	2016	M	5	-59.7822	1	7.10415	28160	2449045	-6.04661	-0.938385	-0.215072	2.94419	-5.91191	0.212737	1644	6.25661	-0.038486	-0.510161	-0.652716	0.10275	0.783157	0.489497	19.0982	68.5968
M31_2019	2019	M	6	-60.0286	1	5.83659	25951	1921925	-6.40082	9.49927	3.65757	2.56593	1.05105	-2.6686	1502	6.25462	-0.581229	2.05082	1.06338	0.891933	-1.46033	-1.92851	21.1399	81.6461
M32_2016	2016	M	9	-59.7745	1	6.90112	33007	6550614	-5.85229	4.58335	-1.10139	0.571644	-2.71448	2.67748	1784	6.2581	-0.230681	-0.616144	-0.0967179	-1.68788	0.989329	0.368148	16.2309	56.5139
M35_2019	2019	M	4	-60.0518	1	6.34624	24522	1422369	-2.44223	13.5755	-4.54513	5.33982	-1.26943	-0.0435481	1430	6.27239	1.34307	1.76338	0.259995	1.31685	-0.194053	-2.50509	26.2623	87.597
M36_2019	2019	M	2	-60.0365	1	7.2339	27875	1974525	-3.5971	1.92364	-2.66396	6.87827	-0.890273	1.33901	1611	6.31473	-0.209868	0.0705412	-0.219986	0.709244	0.278757	-1.4342	20.446	72.563
M37_2019	2019	M	6	-59.8021	1	6.63009	27592	2536635	-15.0562	9.35638	6.14038	0.348362	5.48594	1.72594	1610	6.27325	-1.57484	1.79096	2.70306	1.39521	-0.811921	-1.95127	27.4259	77.5418
M38_2019	2019	F	11	-59.8085	1	6.6194	29895	3521865	-7.56846	9.03063	4.77	1.63006	3.74134	-0.10379	1695	6.28546	-0.998229	0.577344	1.88036	0.26113	-1.50899	-1.47299	19.3275	68.4705
M39_2019	2019	M	1	-59.8085	1	6.83597	24117	1269789	-6.72663	10.392	3.48034	3.85279	-0.858635	0.628668	1450	6.2806	-0.0610512	1.77612	0.852852	1.78286	1.06616	0.0423575	26.132	90.0763
M4_2016	2016	M	7	-59.8813	1	7.05719	29304	2734588	-3.67028	-0.945629	-5.03755	-3.66743	-4.95717	-2.24108	1608	6.24383	0.541916	0.57815	-1.75486	-0.227095	0.308805	-0.655375	17.7984	74.9811
M40_2016	2016	M	3	-60.0545	1	7.2361	32455	5141572	-16.1724	-4.39138	4.78401	-2.06762	-2.39083	6.74567	1849	6.29324	-1.89464	-1.15506	0.496047	-0.576903	-0.304149	1.3566	21.2596	63.7672
M42_2019	2019	F	8	-59.9122	0	6.32772	27968	2406385	-0.264609	6.41387	-7.27347	-3.15633	1.11185	1.29476	1601	6.26809	0.846339	-0.0891423	-0.342382	1.64259	0.626655	-0.318323	16.9774	73.9531
M44_2016	2016	F	4	-60.0545	0	7.12246	30506	3569506	-10.5604	0.952416	5.30086	4.38878	0.283404	-1.33266	1728	6.29928	-1.36608	0.0132397	0.870335	-0.514453	-0.172662	-0.467925	18.445	65.1991
M44_2019	2019	F	1	-59.9122	1	6.52994	30727	4417900	-4.51166	7.89972	-7.8643	3.56828	1.35199	-2.1917	1773	6.2935	-0.247182	-0.558893	-0.323742	-0.0634478	1.45255	-1.98833	19.3598	62.6299
M45_2019	2019	F	13	-59.9122	1	6.56502	31923	4956104	7.36873	6.21682	1.34817	-0.0588433	-1.96294	-2.48503	1704	6.26795	0.561275	-0.469533	0.361255	-0.286787	0.749489	-0.411576	14.936	57.4079
M46_2019	2019	F	3	-59.9122	1	5.6703	30673	5102940	1.23311	9.52223	-2.44074	-6.85982	0.644547	-5.71653	1664	6.18754	-0.111855	0.383907	0.222326	0.139521	0.888113	-0.8106	17.7342	58.2398
M47_2019	2019	M	9	-59.9122	1	6.66342	29811	3285512	5.41643	5.02943	4.4607	1.37328	-3.90543	-2.86319	1616	6.2557	0.62824	0.43203	0.0878569	-1.07328	0.747716	0.599395	17.5697	68.1818
M48_2019	2019	M	10	-59.9134	1	7.25741	31318	4134155	7.12602	0.700763	-6.16898	-0.923068	-1.93656	0.26806	1695	6.25701	1.43976	-1.17302	-0.982998	0.421225	0.368064	0.395307	16.3943	66.0945
M49_2019	2019	M	2	-59.7952	1	7.28623	28221	2155920	-10.5871	0.898817	5.3372	4.81946	-0.0933923	1.23289	1633	6.3122	-0.747443	0.61586	-0.251675	0.938334	0.212749	1.21839	22.801	72.2084
M50_2019	2019	M	4	-59.7952	1	6.09898	31176	4528689	0.182622	6.52792	-0.727437	-3.54821	3.38907	-4.77557	1693	6.24091	-0.444404	0.445798	0.618128	-0.0228158	0.670508	-1.25723	14.696	63.0093
M51_2019	2019	F	8	-59.7886	1	6.41267	31037	4250791	6.48214	3.84208	3.13592	-1.1824	3.40085	0.458614	1686	6.27295	0.632433	-0.0675238	1.23624	-0.472172	0.441714	-0.176597	15.1783	61.8529
M54_2019	2019	M	10	-59.7871	1	7.21177	31196	4506094	5.76087	6.03494	7.57144	-0.401999	5.53556	-1.70948	1650	6.26367	-0.31195	1.05751	1.40247	-1.48043	0.711258	-1.03737	17.8133	67.1416
M55_2019	2019	M	3	-59.7952	1	6.49119	33495	8130969	6.7263	5.91169	6.22233	-2.32856	2.03916	-2.9133	1772	6.27889	-0.150248	0.108148	1.47247	-1.38128	-0.777656	-1.81189	14.7382	55.7119
M56_2019	2019	M	3	-59.7952	0	6.64414	30433	3852811	7.49263	5.02884	4.57012	0.861852	2.88354	-1.29087	1647	6.28998	0.660334	0.403267	2.40385	0.0791326	0.872835	0.992995	15.5056	65.2937
M57_2019	2019	M	10	-59.7822	1	7.26324	30489	3509726	9.39715	6.68566	1.32927	1.42448	-1.61979	-0.0714922	1635	6.26785	1.53822	-0.14019	0.982429	0.188183	-0.472579	-2.35409	16.812	64.0607
M58_2019	2019	M	5	-60.0587	1	7.17828	28939	2491015	7.76195	-2.54707	-8.03709	0.992965	2.09814	1.30292	1580	6.26691	1.6866	-0.189741	-0.0147909	0.699417	0.0993691	-0.0623837	19.6315	72.8344
M59_2019	2019	M	1	-60.0587	1	6.94175	26124	1451131	6.43612	-2.06094	-2.43933	-3.11808	3.25974	-1.32298	1457	6.26193	1.48956	0.748799	-0.050331	1.52063	0.0870278	1.0919	22.5002	86.2036
M60_2019	2019	F	9	-60.0587	0	7.41986	32327	4730534	10.4035	-6.10909	4.14559	3.23581	5.72358	-0.810025	1752	6.28719	0.0064183	-0.867993	0.832796	-0.866437	-1.17954	1.10827	19.0406	68.4136
M61_2019	2019	F	5	-60.0563	0	7.327	33400	6179802	3.91088	-4.67538	1.83447	4.45211	6.63093	0.255817	1842	6.32658	-0.63454	-1.52966	0.47156	0.41096	-1.00384	-0.678526	16.8682	58.6013
M63_2019	2019	M	11	-60.0738	1	6.89622	32818	5299626	3.95496	0.486463	0.943583	-1.58418	3.36945	-1.92577	1804	6.30659	-0.17393	-1.4737	0.702153	0.199644	0.00499806	0.699092	12.3011	53.3476
M65_2016	2016	F	4	-59.8852	1	6.62742	29432	3367054	-11.5794	5.78918	-8.24448	-3.69074	-0.951196	-1.29864	1683	6.27024	-1.28863	0.180512	-1.03334	0.997929	1.2654	-1.95232	19.9537	64.674
M65_2019	2019	M	10	-59.8773	0	7.53161	30374	2943143	2.98878	-4.02445	5.91568	1.52243	0.449639	2.3791	1699	6.31698	0.222825	-1.25209	0.720244	-0.60671	0.0556724	1.97373	18.5081	69.5802
M66_2019	2019	M	14	-59.8683	0	7.13926	28510	2298443	0.387546	3.48316	-4.89169	2.99796	0.490142	3.24075	1592	6.28835	0.754338	-0.749308	0.230716	1.48275	0.263659	0.215457	18.2243	71.6548
M67_2019	2019	M	2	-59.8729	1	6.38987	29303	3243972	1.24268	11.3642	-2.42643	-2.52508	0.161144	2.23422	1633	6.25647	0.416152	0.476934	0.833239	0.33515	1.86153	-0.491012	18.8313	66.7939
M68_2019	2019	M	1	-59.8729	1	6.64956	28314	2477216	-3.28326	6.93824	-5.18117	-3.32538	4.7081	0.533869	1632	6.2808	0.151614	0.126649	0.350851	1.81819	0.955923	-0.600957	19.2364	69.9295
M69_2019	2019	F	7	-59.8729	1	6.22615	29848	3692830	-0.555701	9.72547	-5.89001	-2.55398	-0.451985	1.08797	1670	6.25771	0.483688	-0.339171	0.323461	0.128123	1.28637	-0.564128	17.8563	60.6356
M70_2016	2016	M	11	-59.9268	1	7.01505	28793	2825620	-2.83244	2.58253	-3.52794	2.847	-5.6609	2.13736	1646	6.28357	-0.19265	-0.332156	-1.47694	0.460949	0.948351	-0.374545	18.8388	68.2243
M70_2019	2019	M	12	-59.8729	1	6.63262	29248	2960909	2.99798	6.86928	3.38213	-0.445941	0.511066	0.871339	1575	6.26705	0.477724	1.66514	1.58353	-0.855414	0.217032	-1.46368	17.6895	72.0621
M71_2019	2019	M	3	-59.8729	1	6.95236	28792	2657028	-3.16004	8.10099	-1.65153	2.72085	0.672098	2.39602	1646	6.28825	0.194391	-0.00662671	0.613486	0.144972	1.51254	-1.27033	18.1552	73.3981
M72_2019	2019	M	4	-60.0397	1	6.79128	31587	4132956	3.12382	0.735792	2.53277	-2.17233	1.34762	0.696337	1721	6.28227	0.117086	-0.669034	1.11779	0.122334	0.712145	0.505401	13.3921	56.6431
M73_2019	2019	M	2	-59.9994	1	6.89518	31556	4061711	7.61099	1.50767	2.29854	1.13808	-0.608348	1.22116	1699	6.27178	0.508848	-0.577152	0.591453	-1.18169	1.12596	0.913788	14.6696	59.699
M74_2019	2019	M	4	-59.9934	1	7.06732	31112	4060002	-2.03653	3.61175	5.29487	-1.8201	4.21341	6.4326	1718	6.29145	-0.0180225	-0.21125	1.71829	0.186868	0.651018	0.465356	17.6362	63.1514
M75_2016	2016	M	11	-60.054	0	7.19796	32408	4760165	2.42755	-3.66365	0.00356153	-4.24526	0.344834	-2.45895	1785	6.28401	-0.299942	-1.04241	-0.858408	-0.648358	0.370554	-0.379057	14.1266	56.7749
M75_2019	2019	M	6	-60.0048	1	6.81272	25026	1387225	0.837452	10.0037	1.75949	0.394413	-4.31152	2.93016	1429	6.26522	1.06414	1.44298	0.566125	1.11629	0.958795	1.50477	23.8992	89.0133
M76_2016	2016	F	2	-60.05	1	7.41455	30183	3104815	-8.88353	-4.73827	-6.13879	4.97658	-6.97588	4.74579	1717	6.27388	-0.16713	-0.789784	-2.10652	-0.212487	0.491118	0.0170303	18.4431	66.8201
M76_2019	2019	M	3	-60.0234	1	6.76103	31310	3936761	-3.68064	3.61717	2.38957	1.13802	0.603163	1.70324	1741	6.28655	-0.846988	0.0410435	0.308573	-1.05507	0.320858	0.125566	13.9006	64.1149
M77_2019	2019	M	4	-60.0014	1	6.4814	28166	2369689	0.784015	6.65795	6.71131	-2.81721	-1.46666	-1.79824	1554	6.27755	0.0897743	2.14789	-0.0474409	-0.828225	0.74885	0.389711	17.1322	75.9165
M78_2019	2019	M	3	-60.0247	1	7.43938	32158	4292174	1.3871	-4.58871	3.81228	3.61525	-0.12935	-1.70097	1755	6.28092	-1.00584	0.194807	-0.334274	-2.58092	0.214289	-0.6826	14.3753	61.2655
M79_2016	2016	M	10	-60.0254	1	7.3281	32081	4342061	-0.85089	1.49969	-2.75438	-1.37945	-2.97865	3.44953	1777	6.27836	-0.316281	-1.16694	-0.590803	-0.588841	0.268654	-0.051878	15.1244	60.6752
M79_2019	2019	M	3	-59.9994	1	6.75209	27854	2281334	-8.00888	6.43046	7.44053	0.937535	0.0154927	0.0872607	1656	6.30422	-0.882872	0.0400281	1.80292	0.591252	-0.190488	1.90903	21.2096	71.4732
M8_2016	2016	M	11	-59.8985	1	7.0673	30552	3495382	-12.867	0.566217	2.59528	0.875021	1.53217	1.202	1741	6.31048	-1.77345	0.00169458	0.163387	0.274793	-0.0200627	-0.209396	16.8929	66.2133
M80_2016	2016	M	11	-60.0438	1	7.3563	26756	1579932	0.0383337	-3.93577	3.88735	-5.25052	-8.08356	4.59995	1466	6.25166	0.943853	2.08526	-1.41003	-0.168396	0.577448	2.30926	22.2375	84.0723
M80_2019	2019	M	14	-59.8031	0	7.04092	31282	5606386	-3.57079	13.3361	6.13486	5.11409	4.11468	-4.15749	1776	6.2785	-0.857923	-0.33006	1.56352	-0.135365	1.15825	-0.493663	22.4265	58.4329
M81_2019	2019	M	6	-59.8133	1	6.29727	29501	3275326	5.91661	7.95308	5.58729	0.271882	-0.329212	-3.39498	1600	6.25022	0.650739	0.579366	1.78824	0.0465313	0.658029	0.211482	17.258	69.6318
M82_2019	2019	M	1	-59.8007	1	6.67955	29248	3063031	3.61906	8.96026	-0.124777	2.31101	1.46734	-0.534107	1600	6.26949	0.911096	0.267	1.71255	0.43882	1.14205	-0.00173093	16.203	68.0548
M85_2019	2019	M	10	-59.8158	0	7.30166	30983	3725338	-1.81143	-0.492501	2.12256	-2.12218	3.62924	0.186686	1750	6.32085	-0.787067	-0.987169	0.981176	0.574204	-0.776131	1.30137	14.3198	61.7406
M87_2016	2016	M	8	-59.8068	1	6.73911	29653	3029663	-3.85908	4.86979	-2.34768	3.26186	-4.87603	-1.70563	1635	6.28883	-0.0812161	0.473462	-0.142511	0.0492422	-0.587781	-1.97286	18.9337	69.3617
M88_2016	2016	F	10	-59.8068	1	7.4075	31612	4154668	1.4844	-2.50298	5.23614	-1.42689	0.769775	0.975044	1731	6.29647	-0.406064	-0.0483917	-0.250943	-1.82516	-0.0705597	-0.318017	17.0216	62.2404
M89_2016	2016	F	1	-59.8068	1	7.5431	33815	6631439	2.96216	-1.84622	0.210371	2.5082	-0.684119	0.443616	1875	6.30568	-0.497748	-1.03752	0.338076	-0.560976	0.336945	-1.20791	14.968	54.8368
M89_2019	2019	M	10	-60.0472	1	7.21101	31337	3798180	1.08389	-0.172131	-4.30556	0.512729	0.337487	-0.853129	1770	6.30546	-0.275817	-1.69758	-0.889186	0.614598	-0.355719	0.173852	16.7049	61.443
M95_2019	2019	M	1	-60.0656	1	7.66582	33558	6831850	8.18268	-10.4751	-5.89827	7.35714	2.95803	0.100742	1906	6.28172	0.572133	-2.34969	-1.23987	-1.64037	-2.85479	-0.299607	21.3404	75.7795
M98_2016	2016	M	8	-59.8714	1	6.89009	30693	3626456	-1.84915	-3.49289	-0.57723	-5.95639	-3.18184	-6.16395	1664	6.24707	-0.438854	0.197072	-1.66106	-0.915633	0.548576	-0.301416	18.0931	61.2318
M98_2019	2019	M	8	-59.8835	1	6.65782	31720	4416152	3.57631	5.42077	0.24582	-4.30366	1.42367	-0.908112	1742	6.29448	0.588718	-0.927441	1.24747	0.320934	-1.19026	-1.11206	13.7182	62.276
M99_2019	2019	F	5	-59.8868	1	6.22417	28876	3204988	-3.07135	5.57575	-8.60459	-3.6342	5.25433	-4.58143	1626	6.23662	-0.186544	-0.103011	0.0766884	1.22737	0.689257	-1.08857	19.4927	68.7254
P12_2015	2015	M	4	-60.087	1	6.73709	30561	3737460	-4.75151	9.66508	5.44335	4.0381	0.474468	-0.113656	1749	6.31235	-0.776776	-0.39099	1.73726	0.691654	0.797184	0.575996	20.2393	65.7735
P12_2019	2019	M	12	-60.0587	1	7.48089	32322	4687529	6.45322	-2.58168	4.93163	0.409011	5.13072	1.31046	1768	6.29408	-0.470634	-0.921722	1.75392	-0.828854	-1.11343	0.927153	16.1796	64.676
P14_2015	2015	F	5	-60.1024	1	7.54563	33967	6940169	7.27307	-4.36954	-5.06583	4.0061	1.32692	0.239013	1849	6.28472	0.218962	-1.76435	-0.390255	0.117292	0.198661	-1.22648	14.478	55.2711
P17_2015	2015	M	5	-60.1024	1	6.9944	27111	1925149	2.54337	4.57929	-7.38782	7.79454	-0.190087	0.256036	1584	6.2836	1.23538	-0.432236	0.391951	1.60963	0.881132	-0.910341	20.4617	77.3508
P19_2015	2015	F	3	-60.0946	1	6.85523	30167	3434586	4.53737	1.75676	0.999021	-0.934412	5.69868	4.19599	1703	6.29885	0.455611	-0.616781	1.50252	1.66948	-2.22987	0.0699596	18.1282	70.0353
P20_2015	2015	F	1	-60.0946	1	6.80172	31077	3890134	0.966708	0.213391	-5.27501	-2.63633	7.78216	-0.612902	1755	6.29623	0.112191	-1.36719	0.637447	0.46503	-0.553589	0.294326	17.6378	60.9648
P23_2015	2015	M	7	-59.9725	1	7.47628	30029	2873048	9.68615	-0.691161	-0.74923	-1.45319	-4.16007	3.90621	1608	6.2614	2.19374	-0.928947	-0.701921	0.0252587	0.864825	0.913005	17.8326	72.8706
P24_2015	2015	F	2	-59.9725	1	7.40215	31636	3944647	7.36214	-1.53494	0.0026495	-0.199918	0.100567	0.913766	1707	6.27052	0.851377	-0.853246	-0.202553	-0.358839	0.243322	-0.383069	15.1779	60.7297
P27_2015	2015	M	10	-59.7185	1	7.25592	28004	2112305	2.34087	0.526367	4.76959	2.81263	-4.2594	0.247934	1583	6.28459	0.733907	0.683398	-0.639196	-0.023294	0.585854	0.406469	20.3157	76.6691
P28_2015	2015	F	10	-59.7646	1	6.88652	28207	2245987	3.0766	3.45055	4.84261	0.695203	-0.162153	3.01205	1551	6.24918	0.434244	1.65633	0.683288	-2.80187	0.836842	-0.214329	20.5428	78.4699
P29_2015	2015	F	10	-59.775	1	6.84486	31525	4530608	10.2768	0.249867	2.28319	-1.97623	0.984924	-3.92817	1650	6.24658	0.939638	0.175973	0.858445	-0.903879	-1.45023	-1.07977	15.0517	64.8646
P30_2015	2015	F	5	-59.7726	1	6.70526	29202	3094807	-8.54171	4.10472	4.98742	-1.66185	3.79206	1.71529	1641	6.27864	-1.66434	1.14899	1.31135	0.0643621	0.585097	-1.08862	21.5611	73
P31_2015	2015	M	4	-59.772	1	6.93617	27678	2389646	2.7414	0.500704	2.61999	0.392918	-4.13807	-2.65912	1525	6.23731	0.400448	1.66737	-0.400869	0.462358	0.939541	0.724969	20.6191	76.7515
P37_2015	2015	M	10	-60.0112	1	6.95886	31569	3876724	-4.43825	-1.63226	-5.96947	-3.8632	-5.84989	-0.559928	1764	6.26664	-0.0773689	-1.18351	-1.7873	0.524034	-0.0949978	1.28358	18.8521	67.7109
P40_2015	2015	M	10	-59.8939	1	6.25967	26467	1868625	-4.21817	8.73474	2.96513	-2.28249	-2.21228	0.558057	1503	6.26992	-0.24707	2.03168	0.371602	0.597145	1.71658	-0.491068	22.6208	82.149
P41_2015	2015	F	4	-59.8884	1	6.82121	25534	1522251	-7.74208	0.0587586	-11.5216	-0.0784096	-8.52552	0.928715	1476	6.24685	0.48662	1.08363	-1.86984	1.46456	-1.24155	-0.966726	27.6622	91.7828
P42_2015	2015	F	1	-59.8988	1	6.17695	30588	4712520	-3.16774	8.48102	-8.30838	-6.71134	5.05899	2.08162	1721	6.22724	0.271792	-0.970512	0.0809229	1.79195	0.751758	-1.1923	21.5063	61.7865
P43_2015	2015	F	7	-59.8988	1	6.77682	32241	5182696	-4.63948	3.54991	-6.89302	-4.79724	3.40418	3.29854	1798	6.27648	-0.829893	-0.819604	0.121347	1.06187	0.260972	-0.838013	18.2728	58.7844
P46_2015	2015	M	1	-59.8767	1	6.78126	31687	4761213	6.32341	2.28238	-1.98437	3.49916	-0.336912	-0.23342	1746	6.28222	0.786065	-0.99778	0.219049	0.0407717	0.93235	0.338106	15.1254	59.1895
P47_2015	2015	M	10	-59.8727	1	7.2672	32665	5273521	8.09203	2.42122	0.548661	-0.862726	-4.20832	1.92583	1753	6.2622	0.820194	-1.36972	0.396086	-1.0573	0.929666	0.852699	14.2558	55.255
P48_2015	2015	M	1	-59.8716	1	6.97047	26282	1803809	-2.86942	1.04391	-11.9837	1.06628	-4.36838	2.06693	1510	6.24873	1.6795	0.0219262	-1.68872	2.56893	1.41108	0.0347069	21.8284	85.1763
P49_2015	2015	F	5	-59.8716	1	6.70684	33418	7165814	-6.2469	1.76359	-0.9597	-4.3943	3.87346	1.70029	1899	6.29785	-1.2258	-1.28589	0.862512	0.690485	0.354306	-0.209085	15.8031	55.0618
P5_2015	2015	M	10	-59.8197	1	6.53655	29670	3558833	-15.4163	9.11258	3.4399	4.0772	2.07278	-2.29175	1735	6.30006	-2.00088	0.479557	1.2593	1.72743	0.659653	-0.112662	27.5235	70.4278
P51_2015	2015	M	4	-59.8833	1	6.83511	28103	2179024	-3.58087	0.505815	-4.26091	-2.04441	-2.27334	1.55659	1639	6.29153	-0.153587	0.133595	0.23989	0.523521	0.446631	0.686885	18.8157	76.3145
P52_2015	2015	M	6	-59.8832	1	6.89798	28822	2565110	-3.99105	4.94566	-4.77117	-2.93077	-5.32497	2.6233	1613	6.26567	0.302364	0.0411507	-0.447619	0.572472	1.09216	-0.31831	19.398	74.0428
P54_2015	2015	M	10	-59.8587	1	6.93785	30538	3417349	4.59575	5.44055	0.013145	-4.06954	-0.424697	2.51567	1686	6.28504	1.45783	-0.922817	0.276864	0.494692	0.979389	0.803265	15.1867	64.5704
P56_2015	2015	M	10	-59.8555	1	6.56597	32409	5309416	3.50993	2.59895	-0.858553	2.94354	2.80338	-1.82517	1775	6.28567	0.0241552	-1.02994	0.667674	-0.393218	0.90049	-1.11897	12.662	55.0289
PM001_2013	2013	M	8	-60.0161	1	7.54162	31590	3786333	-4.93778	-16.7971	0.941126	-1.52231	-4.09127	3.8262	1733	6.29075	-0.557478	-1.36835	-2.07307	1.15262	-0.594024	2.19895	25.6697	71.8338
PM003_2013	2013	M	7	-60.0287	1	7.18507	28764	2244082	-9.92489	-12.0146	2.03384	1.13169	-2.00014	0.228615	1616	6.28546	-1.01715	0.599013	-2.08216	0.522321	-1.17254	1.5248	26.4901	80.0412
PM003_2017	2017	M	3	-59.8832	1	7.12638	30648	3498629	-17.2012	-5.58007	5.48532	-1.28342	2.04335	2.24565	1790	6.33393	-2.34477	-1.03368	-0.275498	0.889934	-1.25641	2.0378	21.0849	67.9426
PM004_2013	2013	F	4	-60.0287	1	7.05277	27440	1967448	-10.3114	-6.97472	-4.88566	-0.844488	-1.46312	-3.8984	1601	6.3019	-0.6605	-0.116883	-1.90852	1.76692	0.45165	0.881409	25.9279	74.4902
PM005_2013	2013	M	1	-60.0287	1	7.2736	28157	2055678	-10.8722	-11.1889	-1.31426	3.3375	-0.187723	-1.43545	1635	6.3177	-1.0743	0.197245	-2.19112	0.450021	-0.273928	0.705262	26.0892	79.9311
PM006_2017	2017	M	8	-59.9293	1	6.84639	28810	2416656	0.133374	2.63587	5.02524	-1.21859	-3.75517	-4.45632	1595	6.26813	-0.524963	1.29786	0.258159	-0.915874	0.351628	-0.0330466	17.6018	70.686
PM007_2013	2013	M	8	-60.0517	1	7.29304	29863	2798723	-5.46336	-6.93555	2.29884	0.468449	-3.9489	-1.26621	1694	6.29396	-1.27909	-0.201348	-1.30213	0.0906564	0.12964	0.96542	21.1729	73.7747
PM007_2017	2017	M	7	-60.0368	1	6.51159	30874	3950128	-4.2022	-0.0978654	3.2464	-8.98079	-2.73888	-3.98957	1674	6.25745	-1.21478	0.857375	-0.960745	-1.68383	0.615058	-0.380796	17.7531	66.7551
PM008_2013	2013	F	6	-60.0517	1	7.3924	32129	4418893	-7.17937	-15.8003	-2.2416	-2.2348	-0.589606	-0.477993	1770	6.29579	-1.10298	-1.35656	-1.77823	0.930692	-0.514357	1.21943	25.4077	68.7866
PM008_2017	2017	M	1	-60.0396	1	7.05466	30928	3439882	-11.4904	-4.29242	-5.09504	-2.54572	1.61777	2.27905	1732	6.30781	-1.08313	-0.777207	-0.61551	0.772271	-0.149674	-0.89992	17.2807	59.5691
PM009_2013	2013	F	1	-60.0517	1	6.74135	28232	2834746	-14.0854	-7.23738	2.18389	3.82175	3.1774	-2.25728	1660	6.24778	-1.3017	0.11738	-1.04388	1.47738	-0.348504	0.0951934	28.4748	69.0381
PM009_2017	2017	M	12	-60.0713	1	7.21789	33273	5835891	6.72805	-2.24871	5.2661	-1.96475	-2.4748	-0.300045	1806	6.26425	-0.470789	-0.61327	-0.400669	-1.63338	0.189442	0.563715	18.0399	59.8415
PM010_2013	2013	F	8	-60.0517	0	7.32748	30456	3254235	-9.90365	-11.8644	0.399177	-1.87919	-1.164	4.04343	1751	6.30154	-1.15329	-1.21983	-0.512498	1.60264	-0.560651	1.9229	26.2512	73.7198
PM013_2013	2013	M	2	-59.9507	1	6.94196	33751	7277012	3.26207	-0.750735	-2.50326	2.02659	-1.98803	-3.13902	1808	6.28926	-0.06804	-0.813631	-0.938711	-0.81613	0.927708	-1.25373	11.7669	53.885
PM014_2013	2013	M	6	-59.8826	1	6.8818	31436	4008945	-9.53281	-6.25424	5.01779	-0.0765079	-0.531037	-2.00955	1770	6.29566	-1.55851	-0.468939	-0.928345	-0.356238	-0.450583	1.03752	22.717	67.4264
PM015_2013	2013	F	5	-59.8826	1	6.92655	32148	4263794	-4.13136	-4.81632	1.96364	0.0197454	0.443448	-3.6741	1786	6.29438	-1.11067	-0.528437	-0.48012	-1.03397	-0.579394	1.34395	17.9093	63.6511
PM016_2013	2013	M	1	-59.8826	1	6.89223	31174	4207215	1.49101	-2.84462	-7.00799	-4.72781	3.02467	-2.95435	1712	6.26581	-0.0771954	-0.654741	-0.913603	0.731113	-0.0634529	-0.669654	17.0133	62.5636
PM017_2013	2013	F	5	-59.8824	1	7.50674	31340	3541726	-1.89755	-10.5809	2.91478	0.759176	-1.12727	0.310128	1783	6.29914	-0.905472	-1.19413	-0.675014	-1.33869	-1.69046	1.45493	18.1112	65.2736
PM019_2013	2013	M	8	-59.8824	1	7.18158	28325	2074132	-5.31291	-6.38931	3.92491	-3.26582	-5.94014	1.65085	1561	6.25386	-0.300884	1.43206	-2.34358	-1.65031	0.402669	1.06628	23.2501	85.6456
PM029_2013	2013	F	2	-59.8772	0	6.91954	31671	4450572	-15.2944	-2.67116	7.00605	-3.23928	0.751061	5.08951	1784	6.30619	-1.85763	-0.878429	0.371526	-0.256793	-0.497186	0.970784	25.814	63.5783
PM030_2013	2013	M	6	-59.8772	1	6.95965	28733	2222527	1.44736	-3.56778	3.35183	-1.5841	-2.4954	1.81252	1553	6.2772	0.0546333	1.05664	-0.562064	0.217922	-0.0815801	1.21651	18.6465	75.7886
PM031_2013	2013	M	1	-59.8772	1	7.31615	30090	2977547	-8.13853	-3.88169	-4.66071	0.60813	0.103113	3.49433	1721	6.29329	-0.808909	-0.826645	-1.1295	0.985067	-0.292373	0.276999	22.1011	68.228
PM032_2013	2013	M	2	-59.8826	1	6.91609	28732	2359857	-8.30103	-5.55524	0.136742	-5.96291	-1.17321	-3.07474	1638	6.28068	-0.988109	0.377036	-0.780925	0.0815389	0.0882069	1.19933	23.3215	71.3655
PM040_2013	2013	M	8	-59.8946	1	7.50815	31581	4240644	14.0145	-1.29484	4.95701	-0.210917	-2.31111	0.443565	1648	6.21843	1.2607	0.621172	-0.0113103	-1.56085	0.434492	1.09161	16.6548	66.4294
PM047_2013	2013	M	6	-59.8869	1	6.6917	29020	2663432	0.0721814	3.59188	-5.59945	0.719637	-4.71897	-3.61003	1636	6.26463	0.700618	-0.542867	-1.32262	1.12421	1.50126	-0.537372	17.9481	68.0211
PM052_2013	2013	M	8	-59.7341	1	6.73077	26078	1668453	-4.4492	4.66284	0.655209	3.89328	-7.95463	-3.5749	1484	6.27174	0.585142	1.47908	-0.975831	-0.76751	0.887788	-0.614865	23.6893	80.1679
PM053_2013	2013	M	1	-59.7341	1	6.90353	30942	3575363	-0.897022	-1.22943	-3.14868	-0.569634	0.0379297	-0.314517	1700	6.27687	0.0962126	-0.242814	-0.3578	-1.29095	-0.58482	0.816129	14.8465	68.7542
PM054_2013	2013	F	8	-59.7341	1	7.155	27062	2594617	13.3738	4.12417	5.08548	-0.482367	-4.20131	-4.99597	1416	6.21995	1.19493	2.62661	0.827623	-0.877212	-0.861275	-1.22131	27.506	93.4234
PM055_2013	2013	F	2	-59.7341	1	7.20817	30851	3930913	8.17069	-2.87412	-1.50054	-3.38865	-0.00476455	-1.72609	1647	6.2564	0.468637	-0.193947	-0.0377505	-0.659474	-0.0432844	0.400117	15.9473	68.404
PM056_2013	2013	F	1	-59.7341	1	6.77279	32401	5876240	3.86364	2.55926	-3.28069	-4.33567	1.09031	-2.35428	1754	6.23966	-0.2039	-0.448758	0.0970895	-0.226908	0.316262	0.0255848	15.8668	60.4952
PM057_2013	2013	M	8	-60.0624	0	7.38968	34573	7475289	4.84931	-3.91476	0.826526	-1.12266	-1.07775	0.0664838	1870	6.29922	-0.312606	-1.68992	0.190844	-0.196041	-0.278584	-0.446448	12.3752	54.2981
PM059_2013	2013	F	5	-60.045	1	7.21268	29978	3068992	-2.90075	1.47382	3.98807	-0.137906	0.22645	-0.483428	1638	6.2977	-0.95645	0.880496	0.808729	0.038961	0.249895	-0.314427	18.5078	70.4443
PM060_2013	2013	F	8	-60.045	0	7.56031	34944	8858489	3.80741	-3.26071	-4.61066	3.18246	-0.0788732	4.14007	1938	6.30553	-0.22023	-2.44396	0.104049	-0.931104	-0.72391	0.581304	15.6534	58.8045
PM061_2013	2013	M	1	-60.045	1	7.74558	31706	3776940	7.20089	-8.49499	4.78275	-0.571352	-0.0987882	3.1964	1701	6.28362	0.158535	-0.851829	0.304391	-0.954697	-0.657214	1.45696	18.6134	66.9389
PM063_2013	2013	M	8	-60.045	1	7.04738	29755	2858506	2.27676	4.12439	0.00994002	6.16104	-0.600415	-4.94989	1603	6.31203	0.436119	0.154216	0.217498	0.226246	-1.5114	-1.72131	16.3487	71.1291
PM065_2013	2013	F	8	-60.045	0	7.62	32812	4443605	0.474181	-4.12101	1.70776	0.873903	-2.3453	4.0525	1869	6.32086	-0.250279	-1.90126	0.166096	-1.28451	0.0109948	-0.168971	16.0825	61.7557
R1_2018	2018	M	3	-59.7951	1	6.91986	30085	3221268	1.75044	0.107186	1.16106	-2.33341	0.956401	-6.55061	1640	6.26792	-0.471409	0.604545	0.0159492	-0.401043	-0.0146197	-0.940783	15.4549	66.695
R10_2016	2016	M	6	-59.8983	1	7.10094	30922	3407052	-5.3212	-7.22155	0.645427	-5.14965	-1.6602	-2.18096	1706	6.2676	-0.857451	-0.415717	-1.72328	-0.474397	0.170003	0.347979	14.9878	62.5826
R10_2018	2018	F	8	-59.8381	1	7.66389	25758	1299808	2.32716	-7.2423	3.41517	-3.70731	-6.15445	1.23562	1408	6.25787	1.8378	1.64826	-1.20065	0.331544	-2.41285	1.81655	25.8027	97.4958
R10_2019	2019	M	14	-59.7886	1	6.99535	32244	5853544	8.30283	6.04513	6.47098	0.615106	0.536319	-2.30578	1722	6.27648	0.0940662	0.312864	1.80404	-1.42732	0.855347	0.141863	15.4503	59.0929
R11_2016	2016	M	7	-59.7704	1	7.30804	30974	3668624	6.17901	-3.97822	0.415061	-0.0944877	-3.66677	-1.32773	1641	6.26253	0.823895	0.159872	-0.93275	0.00904295	0.923182	-0.231478	18.4424	68.161
R12_2019	2019	M	2	-59.7886	1	6.80368	29971	3060613	2.20015	3.09384	-0.437749	2.3629	-1.43255	3.16812	1621	6.26375	0.949891	0.499766	1.02881	0.340105	-0.481447	-0.688429	14.7683	68.3463
R13_2018	2018	F	11	-59.8334	1	7.57074	29616	2564905	0.153767	-2.43052	4.69527	-3.27517	-1.52059	1.55679	1647	6.28918	0.0286217	0.209299	-0.0269662	0.284818	-1.59584	0.0419876	16.6598	70.2608
R14_2019	2019	M	10	-59.7886	1	7.14008	29628	2985731	-1.92744	-0.51698	6.78301	-1.01669	2.79741	3.77475	1649	6.30049	-0.277745	0.277772	2.3917	0.607488	-1.45751	0.0971798	17.8548	69.5153
R15_2017	2017	M	2	-59.885	1	6.62405	31347	4337192	-5.04758	-0.674159	-3.79031	1.72307	2.89998	-2.85102	1750	6.29205	-0.73554	-0.367746	-0.853341	0.317473	0.536274	-1.51633	14.0859	58.1463
R15_2019	2019	F	3	-59.8505	1	6.75702	30165	3206772	2.05982	6.73588	-2.62206	-2.00423	2.74727	1.19952	1678	6.28388	0.0994424	-0.146342	1.18268	0.620096	0.818883	0.157921	14.7655	65.0884
R16_2019	2019	M	11	-59.8505	0	6.89222	32957	5440983	1.56784	0.0344545	0.534558	-1.329	2.52422	-0.433529	1803	6.28383	-0.191123	-0.660915	0.905747	-0.872917	0.514015	0.338487	12.1948	59.5462
R17_2017	2017	M	12	-59.8872	1	7.10152	30280	3114088	-2.86501	-2.06934	1.61572	1.60673	2.27956	-2.61104	1659	6.30868	-1.00627	0.329587	-0.618196	0.234058	0.257099	-1.2422	16.4771	61.3012
R18_2017	2017	M	5	-59.9556	1	6.77848	29933	2965332	2.63676	0.621198	3.29462	0.436441	-2.15545	-0.177145	1623	6.2738	0.219669	0.204545	-0.357284	0.464646	0.129621	0.611225	17.2674	69.4818
R19_2016	2016	M	8	-60.0046	1	6.90479	32862	4974499	-2.78341	-3.1082	2.21469	-2.49261	-3.08448	-1.81348	1859	6.30512	-0.947682	-1.39685	-0.287355	-1.87344	-0.189717	0.593156	12.9619	61.3425
R19_2017	2017	M	2	-59.9555	1	7.23994	30568	3218933	-0.876748	-0.15189	2.43879	-1.04695	0.52898	-2.72181	1679	6.29446	-0.707816	0.288976	0.00260767	-0.300027	-1.5506	-2.30631	16.878	66.4374
R19_2019	2019	M	14	-59.8505	0	7.20369	30936	4073100	-11.6745	-2.52487	0.489065	0.747428	8.7641	0.293828	1798	6.32286	-1.79431	-0.439842	0.731998	0.648712	-0.50045	-0.0281274	22.7243	68.3371
R2_2017	2017	F	1	-60.0666	1	6.77395	30280	3535730	-4.80356	0.433995	-7.2367	-2.78745	2.47119	-1.55397	1725	6.27415	-0.609198	-0.612169	-0.391234	0.98449	-0.795353	-0.0541302	17.0707	64.008
R20_2016	2016	M	2	-60.0243	1	6.70193	30808	4101873	-2.1645	-1.8224	-10.7565	-2.88831	-0.690496	-4.57455	1684	6.24215	-0.171327	-0.331752	-2.32177	-0.559677	0.660623	-1.64088	18.258	63.3699
R20_2018	2018	M	3	-59.8274	1	6.7549	29429	2831690	-0.476219	1.45087	2.53035	-4.87262	-0.292498	-3.93899	1596	6.27929	-0.475718	1.53875	-0.103715	-0.403421	0.193545	-0.750317	16.0226	68.6813
R21_2016	2016	M	11	-60.0581	1	7.37095	27481	1723356	1.74084	0.318114	1.13993	-0.509166	-8.27857	2.38759	1501	6.2547	0.636808	1.8029	-1.19565	-0.548087	0.544065	1.23154	21.7441	82.849
R21_2017	2017	M	10	-60.1315	0	7.27935	31740	4027373	-1.20941	-6.41135	-4.6606	8.71678	0.53834	0.223149	1785	6.30092	-0.273344	-1.5809	-0.722911	-0.0300987	-1.12412	-0.248006	17.964	66.676
R21_2018	2018	F	6	-60.0368	1	7.26042	32861	5242323	1.84193	-4.31204	2.32955	-4.11214	1.14665	-1.45874	1744	6.28683	-0.663404	-0.056436	-0.325812	-1.5634	0.874422	-1.31715	14.8084	56.7333
R22_2016	2016	F	7	-60.0243	1	6.93577	31174	4070625	-4.57191	3.51223	-9.69089	-0.765533	-2.90526	1.973	1744	6.2678	-0.221594	-0.735773	-1.3066	0.470648	1.3373	-1.10538	19.7596	60.3748
R22_2017	2017	F	1	-60.1315	0	7.13193	32020	5031774	1.76957	-1.23965	-9.42523	1.57064	4.94193	-3.0038	1781	6.2903	-0.364332	-1.28941	-0.0144792	0.725205	-0.782409	-0.438591	19.253	64.3533
R22_2019	2019	F	8	-59.7874	0	6.96909	28786	2659929	6.48078	6.79606	-6.54459	-2.79029	0.548067	1.14227	1564	6.24897	1.54074	0.728928	-0.215497	-0.00573861	1.1474	-0.206399	19.5986	79.8791
R23_2016	2016	F	7	-60.0244	1	6.78474	31607	4490871	-5.15202	0.864908	-12.2486	-2.22222	-0.138688	0.971728	1767	6.25589	-0.308069	-1.21724	-0.93999	0.605798	0.717425	-1.1937	19.6968	57.5017
R23_2018	2018	F	1	-60.0553	1	7.40066	30446	3324361	4.44117	0.249972	5.01612	0.779526	-1.82016	2.98074	1678	6.26596	0.135751	0.0888623	0.433366	-1.37344	-0.806226	1.34986	19.3603	74.7489
R23_2019	2019	F	2	-59.7874	0	7.1567	30130	3081900	0.990943	-1.18148	-1.62631	-3.76034	5.0336	4.03744	1646	6.28726	0.152178	0.133269	0.580594	0.77426	-1.60495	-1.026	16.1848	69.7467
R24_2017	2017	M	1	-59.8497	1	7.35175	33463	7584995	-7.33554	-3.9713	3.06962	8.39631	4.38993	-1.87563	1968	6.33641	-1.71375	-1.48299	0.260618	-1.54525	-2.12136	0.480593	19.7271	67.7707
R24_2018	2018	M	12	-60.0553	1	7.35502	32652	4792020	8.18004	-2.22441	4.73283	-2.0286	-1.34171	-1.98454	1742	6.2706	-0.14221	-0.115611	-0.282112	-1.86721	-0.277486	0.0938616	16.6631	65.7014
R25_2019	2019	M	1	-60.085	1	6.73574	26341	1910865	-2.84097	5.45786	-12.3933	0.289322	-2.53666	-2.76008	1506	6.24058	0.824498	0.483379	-1.24948	2.63409	0.197574	-0.0677816	24.1738	84.2988
R26_2017	2017	F	6	-59.8349	1	5.96128	28389	3225513	-2.91818	7.37218	-8.51445	-2.38446	0.906773	-7.4311	1609	6.22185	-0.358795	0.848502	-1.06666	0.994425	0.912801	-1.30366	20.4445	69.0157
R26_2018	2018	F	3	-60.0551	1	6.62218	25360	1375890	-5.84813	2.33034	6.41647	-3.09539	-3.40838	-0.848423	1455	6.29385	-0.285348	2.31513	0.0538407	0.848817	0.300653	1.68148	20.5198	88.2085
R27_2017	2017	M	10	-59.8401	1	7.11729	30453	3481979	6.76096	1.83884	2.78907	-0.111889	-3.29332	-0.558621	1658	6.27802	0.404937	-0.00161566	-0.206697	-0.530496	0.759885	0.759412	19.0435	66.9827
R27_2019	2019	F	4	-60.0592	1	6.01308	25594	1910924	-8.54648	5.64055	-11.1783	-5.41685	1.11428	-3.6097	1517	6.23157	0.157901	0.401488	-1.43405	2.70346	0.908584	-1.15895	26.9651	80.7993
R28_2017	2017	F	2	-59.8401	1	6.78331	30680	4115591	-4.0137	4.19433	3.56552	-0.00468961	2.32483	-3.64375	1693	6.30089	-1.64454	0.959503	0.448329	-0.267028	-1.14183	-2.20533	16.5248	64.3481
R29_2016	2016	F	1	-60.0438	1	7.24721	31946	4566296	-9.01256	-8.61168	-3.33099	-0.344472	0.483146	-4.52938	1798	6.28747	-1.33274	-0.874878	-1.66631	-0.343394	0.183591	-0.57682	15.4809	57.582
R29_2017	2017	F	1	-59.8401	1	6.78553	30144	3763651	-11.0504	6.71535	3.37215	1.09678	3.30098	0.77959	1678	6.29349	-1.68991	0.969549	0.968987	0.626721	0.373384	-0.197455	19.0609	70.2773
R3_2017	2017	M	8	-59.9116	1	6.55716	28270	2501114	-3.96989	-0.368265	-6.9708	-3.01039	-2.86256	-6.12467	1568	6.24387	0.190752	0.854106	-1.66471	0.388532	-1.59487	-1.77217	19.2282	76.5879
R3_2018	2018	F	1	-59.7855	1	7.29123	29161	2361893	3.51621	-6.7385	-3.25789	-0.25734	0.0719532	0.770435	1586	6.27664	1.1434	0.40922	-0.183765	-0.0937432	-0.940403	-0.210477	18.5479	74.5963
R3_2019	2019	F	1	-59.8789	1	7.47908	29968	3014806	3.44291	-0.422065	-0.618603	2.59393	0.47534	3.41929	1614	6.28433	1.41854	-0.341665	-0.212562	0.0318134	0.417719	1.31113	17.2843	72.9392
R30_2017	2017	F	11	-59.83	0	7.4138	31145	3834425	2.46376	-2.61636	5.43652	-0.05485	0.698006	1.89457	1689	6.28421	-0.0874636	-0.160477	-0.121508	-0.916707	-0.0531997	-0.512543	16.955	59.5784
R30_2018	2018	F	5	-59.8744	1	7.34516	31786	4226948	4.87415	0.212293	1.31126	-6.337	1.57317	1.97077	1716	6.28379	0.253717	-0.401928	1.20006	-0.348934	0.339153	0.154039	16.6225	64.5949
R31_2017	2017	F	5	-59.83	1	6.14234	30752	4122858	0.993406	4.59572	0.796797	-2.25884	2.85255	-3.30364	1696	6.26211	-0.427492	0.12454	0.374545	-0.128093	0.364771	-0.219879	16.4588	62.7334
R31_2018	2018	M	1	-59.8721	1	7.46139	31891	3951090	0.574287	-3.72651	-0.592028	-0.228398	-0.557651	3.32571	1734	6.28439	0.0452563	-0.827518	-0.383077	-0.446978	0.909747	1.22431	13.9705	62.4806
R31_2019	2019	F	6	-59.8702	1	6.30125	28497	2789648	-1.61679	9.33574	0.663132	-5.95509	-3.82858	-3.35256	1553	6.25149	-0.0216814	1.37643	0.559794	0.663883	1.25994	0.781572	19.7394	75.4884
R32_2017	2017	F	4	-59.83	1	6.57424	31979	4720977	-7.90868	0.146974	-1.80166	1.34954	2.54663	-4.19985	1827	6.31363	-1.63162	-0.605874	0.25829	-0.372911	0.266058	-0.468406	14.9496	61.8173
R32_2019	2019	F	1	-59.8121	0	6.93396	28882	2757371	-2.32319	2.87498	1.27532	4.811	-2.08139	-2.04483	1580	6.27767	0.0141913	1.27025	-0.249661	0.256669	-1.11793	-1.63486	17.9999	68.9885
R33_2017	2017	M	9	-59.83	1	6.69526	31098	4115744	-1.81734	6.49556	5.37859	1.17691	-0.573798	-3.25176	1709	6.27966	-1.06645	0.773831	0.839477	-0.903058	1.04682	-1.31791	15.8732	61.6704
R35_2017	2017	M	12	-59.9111	1	6.87405	24519	1115750	-13.5218	-6.58914	1.63857	-2.18095	-5.12402	-0.450355	1484	6.29472	-0.477169	1.4717	-2.41126	0.831595	-0.0873143	1.81923	26.7264	94.8719
R36_2017	2017	M	4	-59.9744	1	7.1522	28734	2404398	-6.12406	-4.45577	0.409152	5.6485	3.61423	-4.70131	1697	6.30672	-1.69187	0.603356	-1.18724	-0.997629	-4.02798	-1.15163	24.2417	86.8419
R37_2017	2017	M	8	-59.8989	1	7.31087	28964	2506553	4.45015	-1.79216	2.88995	-3.95934	-7.35958	0.493067	1568	6.24415	0.885657	0.602228	-0.304664	-0.0797275	0.321837	1.4317	19.8518	72.2289
R38_2017	2017	F	1	-59.8989	1	6.73383	30898	4606814	0.449657	2.87342	-5.91054	-3.10556	2.03409	-2.09389	1718	6.26895	0.162069	-0.924442	-0.420304	0.104774	0.728967	-0.794414	17.4471	60.5036
R38_2018	2018	M	9	-59.774	1	7.53128	31647	3566971	4.16584	-9.75386	1.1011	2.90129	-1.13989	-3.06382	1653	6.27573	-0.277737	0.199064	-1.13978	-1.55325	0.419572	-1.0853	18.7435	64.3127
R39_2017	2017	M	2	-59.8904	0	6.81799	32065	4918253	4.78894	-1.56981	-5.15031	-4.87014	0.148879	-3.36087	1728	6.26918	0.111176	-0.875664	-1.02172	-0.392989	0.853178	-0.0199981	17.0269	58.8718
R4_2016	2016	M	6	-59.8996	1	7.2607	33933	7019946	-2.04322	-5.28902	-1.92118	-3.26922	-2.5639	-0.961998	1872	6.26367	-0.618716	-1.25465	-1.3643	-0.880934	-0.158677	0.00333091	12.2394	54.8854
R4_2017	2017	F	1	-59.8878	1	6.7867	24219	1317588	-8.83431	-0.488304	-8.09475	1.75105	-0.106928	-3.29822	1442	6.26183	0.447138	1.61782	-2.59835	1.91876	0.215841	-0.347751	24.7735	90.0282
R4_2018	2018	M	1	-59.8217	1	7.31886	30384	3025281	0.598074	0.346426	2.00124	1.58483	0.123314	-1.32945	1665	6.29874	-0.158542	0.00706005	-0.431643	-0.434687	0.454901	-0.230525	14.8839	65.718
R4_2019	2019	M	5	-60.0563	1	6.23879	26500	1795099	-5.5784	4.89767	-0.298094	2.70905	-1.62456	0.157567	1568	6.30732	0.384998	1.11904	0.190579	2.00298	-0.566494	-2.30709	20.0602	80.4957
R41_2018	2018	F	1	-60.0953	1	6.89953	25238	1390278	-7.24613	3.61362	-2.679	-3.47763	-0.995065	-3.49639	1532	6.28905	-0.659631	1.36985	-1.55298	0.039391	0.735177	-0.422144	23.7496	82.4881
R42_2017	2017	F	5	-59.8896	1	7.26387	31770	4600703	8.53688	-1.90679	2.71199	3.62874	-2.51403	-6.46755	1645	6.23464	-0.265098	1.29041	-0.865163	-2.91231	0.554016	-1.58101	20.5969	67.281
R44_2016	2016	M	9	-59.8991	1	6.78837	28175	2264956	-5.00646	3.50255	-2.66884	-4.70161	-5.11269	1.01915	1587	6.25241	0.214645	0.481112	-1.0678	0.18862	0.86312	0.912399	18.5393	72.1221
[truncated: 568 more rows]

## Sheet: Figure 3a
Fig. 3a Fecal microbiome associations with Sable Island horse survival.
[truncated: 14,372 more rows]

[truncated: 19 more sheets: Figure 3b, Figure 3c, Figure 4, Figure 5a-e, Figure 5f, Figure 6, Figure 7a, Figure 7b, Supplementary Figure 1, Supplementary Figure 2, Supplementary Figure 3, Supplementary Figure 5a-b, Supplementary Figure 5c-d, Supplementary Figure 6a, Supplementary Figure 6b, Supplementary Figure 7a, Supplementary Figure 7b, Supplementary Figure 8, Supplementary Figure 9]
